# Supplementary material for: Transcriptomic and metabolomic changes in postharvest sugarbeet roots reveal widespread metabolic changes in storage and identify genes potentially responsible for respiratory sucrose loss
Source: Front Plant Sci. 2024 Jan 30;15:1320705. doi: 10.3389/fpls.2024.1320705 (PMC10861796; doi:10.3389/fpls.2024.1320705)
Supplement: Supplementary file 1 [file Table_1.xlsx]

## Sheet: ALL DEGs
Supplementary Table S1a: Gene identifiers, expression levels in fragments per kilobase of transcript per million mapped reads (FPKM), and annotations for all genes that were differentially expressed in roots stored at 5 or 12°C for 12, 40 and 120 days.
DAH, days after harvest
		FPKM values							Annotations
GeneID	Transcript ID(s)	0 DAH	5C, 12 D	5C, 40 D	5C, 120 D	12C, 12 D	12C, 40 D	12C, 120 D	Cellular Component	Molecular Function	Biological Process	Kegg Orthology	Nr Description	Gene description
BIN46	XM_010671083.2	1.40833	0.193333	0.413333	0.09	0.553333	0.0483333	0.0216667	NA	GO:0004553//hydrolase activity, hydrolyzing O-glycosyl compounds	GO:0005975//carbohydrate metabolic process	K01193//beta-fructofuranosidase [EC:3.2.1.26]	XP_010669385.1//1	beta-fructofuranosidase, insoluble isoenzyme CWINV3(BIN46), gene id 104886617
LOC104882803	XM_010667203.2,XM_010667204.2	6.32667	1.21	0.618333	1.42	1.22	1.195	1.40333	NA	NA	NA	K10755//replication factor C subunit 2/4	XP_010665505.1//1	protein STICHEL-like 4(LOC104882803)
LOC104882804	XM_010667214.2	2.5	0.858333	0.458333	0.698333	0.563333	0.496667	0.855	NA	NA	NA	K07964//heparanase [EC:3.2.1.166]	XP_010665516.1//1	heparanase-like protein 3(LOC104882804)
LOC104882805	XM_010667205.2	5.66667	8.53333	10.4317	50.1633	8.53833	9.73333	51.6	NA	GO:0016874//ligase activity	NA	K08332//null	XP_010665507.1//1	U-box domain-containing protein 17(LOC104882805)
LOC104882806	XM_010667206.2	0.183333	0.165	0.366667	0.215	0.8	0.191667	0.22	NA	NA	NA	NA	KMS96697.1//1	uncharacterized LOC104882806(LOC104882806)
LOC104882808	XR_788454.2,XR_788455.2	0.293333	0.623333	1.055	1.325	0.723333	0.875	0.718333	GO:0016020//membrane	GO:1901363//heterocyclic compound binding;GO:0097159//organic cyclic compound binding;GO:0017111//nucleoside-triphosphatase activity;GO:0036094//small molecule binding	GO:0009987//cellular process;GO:0051234//establishment of localization	K05658//ATP-binding cassette, subfamily B (MDR/TAP), member 1 [EC:3.6.3.44]	XP_011652643.1//1	uncharacterized LOC104882808(LOC104882808)
LOC104882810	XM_010667210.2	9.64667	13.45	10.46	15.1633	10.9183	15.3183	28.4433	NA	NA	NA	K15502//serine/threonine-protein phosphatase 6 regulatory ankyrin repeat subunit A	XP_010665512.1//1	ankyrin repeat-containing protein NPR4(LOC104882810)
LOC104882811	XM_010667211.2	27.1133	53.7133	48.135	43.4817	40.575	42.19	43.2233	NA	NA	NA	NA	XP_010665513.1//1	cysteine-rich PDZ-binding protein(LOC104882811)
LOC104882813	XM_010667212.2	1.47833	0.211667	0.0116667	0.00666667	0.01	0.0783333	0.0316667	GO:0030312//external encapsulating structure;GO:0005576//extracellular region	GO:0016758//transferase activity, transferring hexosyl groups;GO:0016798//hydrolase activity, acting on glycosyl bonds	GO:0044042//glucan metabolic process	K08235//xyloglucan:xyloglucosyl transferase [EC:2.4.1.207]	XP_010665514.1//1	probable xyloglucan endotransglucosylase/hydrolase protein 8(LOC104882813)
LOC104882815	XM_010667215.2	1.93667	0.901667	2.54167	2.49167	2.79167	3.85	5.55333	GO:0044464//cell part	NA	GO:0051234//establishment of localization	K17265//Ras GTPase-activating protein-binding protein 1 [EC:3.6.4.12 3.6.4.13];K12669//oligosaccharyltransferase complex subunit gamma	XP_010665517.1//1	nuclear transport factor 2A(LOC104882815)
LOC104882819	XM_010667219.2,XM_010667220.2	1.64167	0.175	0.316667	0.956667	0.213333	0.428333	0.588333	NA	NA	NA	NA	XP_010665522.1//1;XP_010665521.1//1	CRIB domain-containing protein RIC10(LOC104882819)
LOC104882826	XM_010667231.2	0.846667	1.80167	1.29	3.19667	1.27833	1.95833	2.97333	GO:0031224//intrinsic component of membrane	NA	GO:0051234//establishment of localization	K15283//solute carrier family 35, member E1	XP_010665533.1//1	glucose-6-phosphate/phosphate translocator 2, chloroplastic(LOC104882826)
LOC104882827	XM_010667232.2,XM_010667233.2,XM_010667234.2,XM_010667236.2	0.356667	0.526667	0.888333	0.55	0.466667	0.196667	0.575	NA	NA	NA	K13459//disease resistance protein RPS2	XP_010665535.1//1;XP_010665534.1//1	probable disease resistance protein At4g27220(LOC104882827)
LOC104882828	XM_010667237.2,XM_019247222.1	1.67	2.13333	3.5	5.52167	3.95667	2.62	1.79833	NA	NA	NA	K10779//transcriptional regulator ATRX [EC:3.6.4.12]	C104888690	hypothetical protein(LOC104882828)
LOC104882831	XM_010667245.2	0.228333	0.171667	0.205	0.15	0.131667	0.108333	0.075	NA	NA	NA	K05350//beta-glucosidase [EC:3.2.1.21]	XP_010665547.2//1	beta-glucosidase 46(LOC104882831)
LOC104882836	XM_010667252.1	0.0216667	0.0466667	0.271667	0.258333	0.203333	0.335	0.128333	NA	NA	NA	K04733//interleukin-1 receptor-associated kinase 4 [EC:2.7.11.1]	XP_010665554.1//1	probable serine/threonine-protein kinase PBL23(LOC104882836)
LOC104882842	XM_010667257.2	0.786667	0.45	0.398333	0.566667	0.298333	0.295	0.471667	NA	NA	NA	K16743//abnormal spindle-like microcephaly-associated protein	XP_010665559.1//1	abnormal spindle-like microcephaly-associated protein homolog(LOC104882842)
LOC104882843	XM_010667258.2	114.098	123.257	62.3833	13.5583	307.043	45.28	18.6117	NA	NA	NA	K13993//HSP20 family protein	XP_010665560.1//1	15.4 kDa class V heat shock protein(LOC104882843)
LOC104882844	XM_010667259.2	4.62333	3.45667	2.51	2.03	2.64167	2.88333	2.23833	NA	GO:0046914//transition metal ion binding	NA	K11855//ubiquitin carboxyl-terminal hydrolase 36/42 [EC:3.4.19.12]	XP_010665561.1//1	zinc finger MYND domain-containing protein 15(LOC104882844)
LOC104882848	XM_010667263.2	1.43333	0.0783333	0.0733333	0.403333	0.168333	0.696667	0.29	NA	NA	NA	NA	XP_010665565.1//1	uncharacterized LOC104882848(LOC104882848)
LOC104882851	XM_010667268.2	0.835	0.458333	1.32333	4.73667	0.39	2.34	9.62	NA	GO:0022857//transmembrane transporter activity	GO:0044763//null;GO:0044765//null	K03327//multidrug resistance protein, MATE family	XP_010665570.1//1	protein DETOXIFICATION 40(LOC104882851)
LOC104882859	XM_010667276.2	0.0666667	0.12	0.191667	0.141667	0.11	0.0583333	0.0483333	NA	NA	NA	K02183//calmodulin	XP_010665578.1//1
LOC104882861	XM_019247202.1	3.325	3.01667	3.59667	6.555	3.095	3.81	9.59	NA	NA	NA	K17964//leucine-rich PPR motif-containing protein, mitochondrial	XP_019102747.1//1	retrovirus-related Pol polyprotein from transposon TNT 1-94(LOC104882861)
LOC104882862	XM_010667281.2	6.69833	76.9783	116.413	28.6933	75.5	52.905	15.535	NA	NA	NA	NA	XP_010665583.1//1	hypothetical protein(LOC104882862)
LOC104882866	XM_019247204.1	3.01333	3.665	2.12167	1.975	3.62	2.71167	0.805	NA	NA	NA	K02328//DNA polymerase delta subunit 2;K18674//N-acetylgalactosamine kinase [EC:2.7.1.157];K17913//carlactone synthase / all-trans-10'-apo-beta-carotenal 13,14-cleaving dioxygenase [EC:1.13.11.69 1.13.11.70]	XP_019102749.1//1
LOC104882872	XM_010667288.1	0.005	0.0116667	0.005	0	0.636667	0.005	0.005	NA	NA	NA	K17604//zinc finger SWIM domain-containing protein 3;K14808//ATP-dependent RNA helicase DDX54/DBP10 [EC:3.6.4.13]	XP_010665590.1//1	uncharacterized LOC104882872(LOC104882872)
LOC104882874	XM_010667290.1	0.0683333	0.085	0.118333	0.245	0.12	0.0833333	0.148333	NA	NA	NA	K06883//uncharacterized protein;K10781//fatty acyl-ACP thioesterase B [EC:3.1.2.14 3.1.2.21];K03469//ribonuclease HI [EC:3.1.26.4];K14638//solute carrier family 15 (peptide/histidine transporter), member 3/4	XP_010665592.1//1	uncharacterized LOC104882874(LOC104882874)
LOC104882875	XM_010667291.1	0.116667	0.0716667	0.275	0.266667	0.261667	0.225	0.16	NA	NA	NA	K10798//poly [ADP-ribose] polymerase [EC:2.4.2.30];K03386//peroxiredoxin (alkyl hydroperoxide reductase subunit C) [EC:1.11.1.15];K15718//linoleate 9S-lipoxygenase [EC:1.13.11.58];K13457//disease resistance protein RPM1	XP_010665593.1//1	uncharacterized LOC104882875(LOC104882875)
LOC104882879	XM_010667293.2	1.84333	0.35	0.645	1.43	0.293333	0.553333	0.855	NA	NA	NA	NA	XP_010665595.1//1	uncharacterized LOC104882879(LOC104882879)
LOC104882883	XM_010667297.1	0.095	0.225	0.65	0.763333	0.276667	0.45	0.328333	NA	NA	NA	K15255//ATP-dependent DNA helicase PIF1 [EC:3.6.4.12]	XP_010665599.1//1	ATP-dependent DNA helicase PIF1-like(LOC104882883)
LOC104882899	XM_010667314.1	1.88167	20.565	13.0983	12.54	8.25833	6.52667	12.9833	NA	NA	NA	NA	XP_010665616.1//1	hypothetical protein(LOC104882899)
LOC104882905	XR_002038776.1,XR_788473.2	1.59667	2.12667	4.36	3.75333	4.24167	5.27	3.38167	NA	NA	NA	K01256//aminopeptidase N [EC:3.4.11.2]	KNA15443.1//1;KMT02383.1//1	uncharacterized LOC104882905(LOC104882905)
LOC104882906	XM_010667322.2	26.2783	72.12	37.35	25.7483	25.79	16.5667	15.39	NA	GO:0004721//phosphoprotein phosphatase activity	GO:0006464//cellular protein modification process;GO:0006796//phosphate-containing compound metabolic process	K14165//atypical dual specificity phosphatase [EC:3.1.3.16 3.1.3.48];K07199//5'-AMP-activated protein kinase, regulatory beta subunit	XP_010665624.1//1	phosphoglucan phosphatase DSP4, amyloplastic(LOC104882906)
LOC104882907	XM_010667323.2	11.6267	29.76	23.3933	17.5883	17.5883	11.2517	9.81333	NA	NA	NA	K14003//prolactin regulatory element-binding protein	XP_010665625.1//1	SEC12-like protein 1(LOC104882907)
LOC104882908	XM_010667324.1	0.203333	0.196667	0.741667	0.713333	0.475	0.52	0.678333	NA	NA	GO:0003006//developmental process involved in reproduction;GO:0048229//gametophyte development;GO:0050896//response to stimulus;GO:0009987//cellular process;GO:0006811//ion transport	K13425//WRKY transcription factor 22	XP_010665626.1//1	probable WRKY transcription factor 14(LOC104882908)
LOC104882911	XM_010667329.1	0.02	0.05	0.175	0.14	0.198333	0.0316667	0.0633333	NA	NA	NA	K10798//poly [ADP-ribose] polymerase [EC:2.4.2.30];K00108//choline dehydrogenase [EC:1.1.99.1];K15718//linoleate 9S-lipoxygenase [EC:1.13.11.58];K01213//galacturan 1,4-alpha-galacturonidase [EC:3.2.1.67];K01881//prolyl-tRNA synthetase [EC:6.1.1.15]	XP_010665631.1//1	uncharacterized LOC104882911(LOC104882911)
LOC104882918	XM_010667335.2	6.505	14.3233	12.8133	22.0217	19.1133	15.25	17.6583	NA	GO:0016706//oxidoreductase activity, acting on paired donors, with incorporation or reduction of molecular oxygen, 2-oxoglutarate as one donor, and incorporation of one atom each of oxygen into both donors	GO:0044710//null	K05278//flavonol synthase [EC:1.14.11.23]	XP_010665637.1//1	protein SRG1(LOC104882918)
LOC104882919	XM_010667336.2	15.365	5.85167	9.24	10.3033	11.9017	11.3167	8.25667	NA	GO:0016706//oxidoreductase activity, acting on paired donors, with incorporation or reduction of molecular oxygen, 2-oxoglutarate as one donor, and incorporation of one atom each of oxygen into both donors	GO:0051553//flavone biosynthetic process;GO:0007568//aging	K04124//gibberellin 3-beta-dioxygenase [EC:1.14.11.15];K05278//flavonol synthase [EC:1.14.11.23]	XP_010665638.1//1	protein SRG1(LOC104882919)
LOC104882922	XM_010667340.2,XM_010667341.2	0.835	1.41167	1.72167	1.74	0.668333	1.22667	1.375	NA	GO:0016788//hydrolase activity, acting on ester bonds	GO:0006342//chromatin silencing;GO:0007059//chromosome segregation	K10746//exonuclease 1 [EC:3.1.-.-]	XP_010665642.1//1	exonuclease 1(LOC104882922)
LOC104882923	XM_010667342.2	0.0733333	0.43	0.808333	0.481667	0.136667	0.505	0.155	NA	NA	NA	NA	XP_010665644.1//1	hypothetical protein(LOC104882923)
LOC104882926	XM_010667347.2	193.265	12.4117	5.28	3.06	26.43	6.32833	2.94667	NA	GO:0070011//peptidase activity, acting on L-amino acid peptides	GO:0008152//metabolic process	K13199//plasminogen activator inhibitor 1 RNA-binding protein;K12663//Delta(3,5)-Delta(2,4)-dienoyl-CoA isomerase [EC:5.3.3.-]	XP_010665649.1//1	subtilisin-like protease SBT5.6(LOC104882926)
LOC104882936	XM_010667359.2,XM_010667360.2,XM_019247242.1	3.51333	3.4	0.298333	0.518333	0.385	0.246667	0.241667	NA	GO:0016301//kinase activity	NA	K04733//interleukin-1 receptor-associated kinase 4 [EC:2.7.11.1];K04730//interleukin-1 receptor-associated kinase 1 [EC:2.7.11.1]	XP_010665661.1//1;XP_010665662.1//1;XP_019102787.1//1	cysteine-rich receptor-like protein kinase 25(LOC104882936)
LOC104882937	XM_010667362.2	5.57667	9.40667	5.29667	10.7633	4.61667	5.20667	16.13	NA	NA	NA	K07119//uncharacterized protein;K14638//solute carrier family 15 (peptide/histidine transporter), member 3/4;K01183//chitinase [EC:3.2.1.14]	XP_010665664.1//1	MACPF domain-containing protein CAD1(LOC104882937)
LOC104882940	XM_010667376.2	5.305	0.89	1.31	1.03167	1.27667	1.63333	1.74833	NA	NA	NA	NA	XP_010665678.1//1	hypothetical protein(LOC104882940)
LOC104882943	XM_010667378.2	0.21	0	0.00666667	0	0.005	0	0.04	NA	GO:0016791//phosphatase activity	NA	K15731//carboxy-terminal domain RNA polymerase II polypeptide A small phosphatase [EC:3.1.3.16]	XP_010665680.1//1	carboxy-terminal domain RNA polymerase II polypeptide A small phosphatase 1(LOC104882943)
LOC104882944	XM_010667379.2	18.7133	16.9817	31.4217	37.6533	22.9617	25.31	58.7583	NA	NA	NA	K14503//brassinosteroid resistant 1/2	XP_010665681.1//1	BES1/BZR1 homolog protein 4(LOC104882944)
LOC104882946	XM_010667380.2,XR_002038782.1,XR_002038783.1	21.2383	42.7167	32.975	33.975	33.8633	26.6	32.3967	NA	NA	NA	K09419//heat shock transcription factor, other eukaryote	XP_010665682.1//1	heat stress transcription factor A-4c(LOC104882946)
LOC104882953	XM_010667386.2,XM_010667387.2,XM_019247245.1	0.793333	0.593333	0.283333	0.465	0.261667	0.275	0.446667	NA	NA	NA	K15502//serine/threonine-protein phosphatase 6 regulatory ankyrin repeat subunit A	XP_019102790.1//1;XP_010665688.1//1	ankyrin repeat-containing protein ITN1(LOC104882953)
LOC104882955	XM_010667391.2,XM_010667392.2,XM_019247241.1	2.54333	11.1	5.33667	2.865	3.90333	1.93	3.93167	NA	NA	NA	K15502//serine/threonine-protein phosphatase 6 regulatory ankyrin repeat subunit A	XP_019102786.1//1;XP_010665694.1//1;XP_010665693.1//1	ankyrin repeat-containing protein NPR4(LOC104882955)
LOC104882957	XM_010667394.2	0.28	0.191667	0.69	2.07667	0.701667	1.87167	1.21333	GO:0043231//intracellular membrane-bounded organelle;GO:0016020//membrane	NA	NA	K07192//flotillin	XP_010665696.1//1	uncharacterized LOC104882957(LOC104882957)
LOC104882975	XM_010667415.2,XM_010667416.2	30.3933	17.1967	15.2167	13.2133	15.97	14.2	12.7583	NA	NA	NA	NA	XP_010665717.1//1	protein BASIC PENTACYSTEINE1(LOC104882975)
LOC104882977	XM_010667417.2	12.2433	26.0633	21.135	21.5867	17.9683	18.9067	17.7633	NA	GO:0008408//3'-5' exonuclease activity;GO:0016779//nucleotidyltransferase activity;GO:0003676//nucleic acid binding	GO:0006401//RNA catabolic process;GO:0010467//gene expression	K00962//polyribonucleotide nucleotidyltransferase [EC:2.7.7.8]	XP_010665719.1//1	polyribonucleotide nucleotidyltransferase 2, mitochondrial(LOC104882977)
LOC104882980	XM_010667418.2	18.7633	8.05333	10.015	12.9433	14.64	15.575	13.2183	GO:0009536//plastid	NA	NA	NA	XP_010665720.1//1	CBBY-like protein(LOC104882980)
LOC104882986	XM_010667454.2	1.90167	0.68	0.378333	0.533333	0.171667	0.283333	0.615	NA	GO:0008233//peptidase activity	NA	K00924//null;K02882//large subunit ribosomal protein L18Ae;K01381//saccharopepsin [EC:3.4.23.25]	XP_010665756.1//1	aspartyl protease family protein 2(LOC104882986)
LOC104882994	XM_010667433.1	0.045	0.295	0.398333	0.27	0.125	0.105	0.311667	NA	NA	NA	NA	XP_010665735.1//1	uncharacterized LOC104882994(LOC104882994)
LOC104882996	XM_010667436.2	18.0633	8.45667	4.45667	22.71	5.20667	9.36667	18.8983	NA	NA	NA	NA	XP_010665738.1//1	mavicyanin(LOC104882996)
LOC104883002	XM_010667441.2	32.0467	15.2983	11.6533	13.98	14.4767	15.23	13.77	NA	GO:0003824//catalytic activity	NA	K06130//lysophospholipase II [EC:3.1.1.5]	XP_010665743.1//1	carboxylesterase SOBER1(LOC104883002)
LOC104883003	XM_010667443.2	41.225	22.845	34.5533	17.935	28.2067	29.0833	23.555	NA	NA	NA	NA	XP_010665745.1//1	uncharacterized LOC104883003(LOC104883003)
LOC104883005	XM_010667445.2	30.89	15.7333	15.3517	14.57	17.5483	18.6467	11.9683	NA	NA	NA	NA	XP_010665747.1//1	hypothetical protein(LOC104883005)
LOC104883009	XM_010667448.2	0.276667	0.106667	0.0316667	0.0783333	0.0566667	0.0266667	0.0683333	NA	GO:1901363//heterocyclic compound binding;GO:0097159//organic cyclic compound binding;GO:0004672//protein kinase activity;GO:0036094//small molecule binding	GO:0006796//phosphate-containing compound metabolic process	K04733//interleukin-1 receptor-associated kinase 4 [EC:2.7.11.1];K00276//primary-amine oxidase [EC:1.4.3.21];K04730//interleukin-1 receptor-associated kinase 1 [EC:2.7.11.1]	XP_010665750.2//1	G-type lectin S-receptor-like serine/threonine-protein kinase At1g34300(LOC104883009)
LOC104883013	XM_010667451.2	70.4833	34.5	30.135	37.9517	36.2283	41.6833	39.495	NA	GO:0046872//metal ion binding;GO:0017111//nucleoside-triphosphatase activity;GO:0032550//purine ribonucleoside binding	GO:0009154//purine ribonucleotide catabolic process	K12483//EH domain-containing protein 1	XP_010665753.1//1	EH domain-containing protein 1(LOC104883013)
LOC104883019	XM_010667457.2,XM_010667458.2	7.58667	3.69167	2.41333	5.08167	2.05333	3.085	5.30833	NA	GO:1901363//heterocyclic compound binding;GO:0097159//organic cyclic compound binding;GO:0004672//protein kinase activity;GO:0036094//small molecule binding	GO:0006796//phosphate-containing compound metabolic process	K04733//interleukin-1 receptor-associated kinase 4 [EC:2.7.11.1];K04730//interleukin-1 receptor-associated kinase 1 [EC:2.7.11.1]	XP_010665760.1//1;XP_010665759.1//1	receptor-like serine/threonine-protein kinase SD1-8(LOC104883019)
LOC104883021	XM_010667460.2	5.17833	0.72	0.941667	2.045	2.35833	1.64	2.38333	NA	NA	NA	K04733//interleukin-1 receptor-associated kinase 4 [EC:2.7.11.1];K04730//interleukin-1 receptor-associated kinase 1 [EC:2.7.11.1]	XP_010665762.1//1	G-type lectin S-receptor-like serine/threonine-protein kinase At1g11410(LOC104883021)
LOC104883022	XM_010667462.2	19.9483	5.76833	9.76833	16.5417	11.4383	16.075	15.88	NA	NA	NA	K08332//null	XP_010665764.1//1	U-box domain-containing protein 8(LOC104883022)
LOC104883029	XM_010667468.1	0.965	0.738333	0.503333	0.436667	0.735	0.976667	0.67	NA	NA	NA	K13024//inositol-hexakisphosphate/diphosphoinositol-pentakisphosphate 1-kinase [EC:2.7.4.24];K10395//kinesin family member 4/21/27;K14513//ethylene-insensitive protein 2;K13356//alcohol-forming fatty acyl-CoA reductase [EC:1.2.1.84];K08247//methionine S-methyltransferase [EC:2.1.1.12]	XP_010665770.1//1
LOC104883032	XM_010667473.2,XM_019252773.1,XM_019252775.1,XM_019252778.1	17.41	10.1233	16.6767	57.56	14.5	24.1433	85.4	NA	NA	NA	NA	XP_019108323.1//1;XP_019108320.1//1;XP_019108318.1//1;XP_010665775.1//1	hypothetical protein(LOC104883032)
LOC104883038	XM_010667475.2,XM_010667476.2,XM_010667477.2,XM_019247256.1	2.38333	1.36667	1.065	1.38667	0.86	0.953333	0.55	NA	NA	NA	K15030//translation initiation factor 3 subunit M	XP_010665777.1//1	F-box protein CPR1(LOC104883038)
LOC104883039	XM_010667478.2	0.258333	0.53	0.158333	0.671667	0.45	0.546667	0.575	NA	NA	NA	K15030//translation initiation factor 3 subunit M;K04079//molecular chaperone HtpG	XP_010665780.1//1	F-box/kelch-repeat protein At3g06240(LOC104883039)
LOC104883041	XM_010667484.2,XM_010667492.2	19.6267	7.37833	2.85667	3.40167	3.56667	3.17333	2.935	NA	GO:1901363//heterocyclic compound binding;GO:0097159//organic cyclic compound binding;GO:0004672//protein kinase activity;GO:0036094//small molecule binding;GO:0032550//purine ribonucleoside binding	GO:0006464//cellular protein modification process;GO:0006796//phosphate-containing compound metabolic process	K04733//interleukin-1 receptor-associated kinase 4 [EC:2.7.11.1];K04730//interleukin-1 receptor-associated kinase 1 [EC:2.7.11.1]	XP_010665794.1//1;XP_010665786.1//1	probable receptor-like protein kinase At1g80640(LOC104883041)
LOC104883042	XM_010667483.2	270.907	609.737	495.435	194.988	327.322	434.193	106.473	GO:0016020//membrane;GO:0009532//plastid stroma;GO:0009526//plastid envelope	GO:0072341//modified amino acid binding	GO:0006970//response to osmotic stress;GO:0006952//defense response	K00799//glutathione S-transferase [EC:2.5.1.18]	XP_010665785.1//1	glutathione S-transferase(LOC104883042)
LOC104883043	XM_010667485.2	0.295	0.94	0.09	0.786667	0.108333	0.045	0.543333	NA	NA	NA	K10260//F-box and WD-40 domain protein 7;K01876//aspartyl-tRNA synthetase [EC:6.1.1.12];K08332//null	XP_010665787.1//1	U-box domain-containing protein 20(LOC104883043)
LOC104883046	XM_010667491.2	24.0333	11.0167	11.1617	7.86333	19.3667	9.97333	7.16333	NA	NA	NA	NA	XP_010665793.1//1	hypothetical protein(LOC104883046)
LOC104883047	XM_010667493.1	0.315	1.95833	1.56167	1.31333	0.718333	0.856667	0.996667	NA	NA	NA	NA	XP_010665795.1//1
LOC104883048	XM_010667494.1	0	0.04	0.08	0.466667	0.0916667	0.203333	0.095	NA	NA	NA	K09422//myb proto-oncogene protein, plant;K00799//glutathione S-transferase [EC:2.5.1.18];K03941//NADH dehydrogenase (ubiquinone) Fe-S protein 8 [EC:1.6.5.3 1.6.99.3]	XP_010665796.1//1	uncharacterized LOC104883048(LOC104883048)
LOC104883049	XM_010667497.2	101.533	83.6067	71.0617	70.415	75.535	53.5567	46.74	GO:0009532//plastid stroma;GO:0009526//plastid envelope;GO:0005576//extracellular region	GO:0043168//anion binding;GO:0070546//L-phenylalanine aminotransferase activity	GO:0019752//carboxylic acid metabolic process;GO:0006950//response to stress;GO:0010038//response to metal ion	K00811//aspartate aminotransferase, chloroplastic [EC:2.6.1.1]	XP_010665799.1//1	aspartate aminotransferase, chloroplastic(LOC104883049)
LOC104883052	XM_010667498.2	0	0.00666667	0	0.0566667	0	0.00333333	0.143333	NA	NA	NA	K15086//(3S)-linalool synthase [EC:4.2.3.25]	XP_010665800.1//1	(3S,6E)-nerolidol synthase 1(LOC104883052)
LOC104883057	XM_010667503.1	0	0.0716667	0.12	0.0383333	0.0316667	0.141667	0.0966667	NA	NA	NA	K10268//F-box and leucine-rich repeat protein 2/20;K13436//pto-interacting protein 1 [EC:2.7.11.1]	XP_010665805.1//1
LOC104883068	XM_010667516.1	0.106667	0.0216667	0.04	0.0116667	0.166667	0.121667	0.146667	NA	NA	NA	K15255//ATP-dependent DNA helicase PIF1 [EC:3.6.4.12]	XP_010665818.1//1	uncharacterized LOC104883068(LOC104883068)
LOC104883069	XM_010667518.2	4.36333	0.565	1.87833	2.005	3.95	3.19	1.44167	NA	NA	NA	K15502//serine/threonine-protein phosphatase 6 regulatory ankyrin repeat subunit A	XP_010665820.1//1	ankyrin repeat-containing protein At5g02620(LOC104883069)
LOC104883071	XM_010667519.2	195.72	6.68	1.22167	0.978333	7.72	2.94667	2.845	GO:0043231//intracellular membrane-bounded organelle;GO:0031224//intrinsic component of membrane	NA	NA	K03097//casein kinase II subunit alpha [EC:2.7.11.1]	XP_010665821.1//1	hypothetical protein(LOC104883071)
LOC104883073	XR_788493.2	2.91833	4.49167	6.12333	4.09	6.57333	9.14667	4.52	NA	NA	NA	NA	XP_010669192.2//1
LOC104883074	XM_010667521.2,XM_010667522.2	0.00333333	0.0133333	0.1	0.1	0.02	0.055	0.586667	GO:0016020//membrane	GO:0005216//ion channel activity	GO:0044763//null;GO:0006811//ion transport;GO:0044765//null	K05391//cyclic nucleotide gated channel, other eukaryote;K04908//potassium voltage-gated channel Eag-related subfamily H member 5	XP_010665823.1//1	potassium channel KAT3(LOC104883074)
LOC104883082	XM_010667538.2	18.7667	0.193333	0.0633333	0.0883333	0.171667	0.101667	0.188333	NA	NA	NA	K09286//EREBP-like factor	XP_010665840.1//1	ethylene-responsive transcription factor ERF003(LOC104883082)
LOC104883086	XM_010667542.2	0.338333	0.94	0.913333	1.50167	0.568333	0.526667	3.36833	NA	GO:0016301//kinase activity	GO:0009987//cellular process	K04733//interleukin-1 receptor-associated kinase 4 [EC:2.7.11.1];K04730//interleukin-1 receptor-associated kinase 1 [EC:2.7.11.1]	XP_010665844.1//1	G-type lectin S-receptor-like serine/threonine-protein kinase B120(LOC104883086)
LOC104883087	XM_010667543.2	9.11167	5.25833	5.96333	3.09	6.30167	6.58833	4.60833	NA	GO:0016301//kinase activity	GO:0016310//phosphorylation	K04733//interleukin-1 receptor-associated kinase 4 [EC:2.7.11.1];K04730//interleukin-1 receptor-associated kinase 1 [EC:2.7.11.1]	XP_010665845.1//1	G-type lectin S-receptor-like serine/threonine-protein kinase At1g11330(LOC104883087)
LOC104883089	XR_788494.2,XR_788496.2	14.61	9.56	10.585	6.57833	11.095	10.925	9.9	NA	NA	NA	NA	XP_010665846.1//1	uncharacterized LOC104883089(LOC104883089)
LOC104883092	XR_788497.2	95.6483	1219.87	1121.47	244.695	466.778	470.585	187.657	NA	NA	NA	NA	KMS96523.1//1	uncharacterized LOC104883092(LOC104883092)
LOC104883093	XM_010667546.2	0.988333	0.141667	0.0166667	0.0733333	0.06	0.055	0.06	NA	GO:0016491//oxidoreductase activity	GO:0044710//null	K05278//flavonol synthase [EC:1.14.11.23]	XP_010665848.1//1	flavonol synthase/flavanone 3-hydroxylase(LOC104883093)
LOC104883094	XM_010667548.2	46.4517	42.9567	60.7167	49.0817	50.83	96.0917	56.9817	NA	GO:0016301//kinase activity	GO:0016310//phosphorylation	K04733//interleukin-1 receptor-associated kinase 4 [EC:2.7.11.1];K04730//interleukin-1 receptor-associated kinase 1 [EC:2.7.11.1]	XP_010665850.1//1	G-type lectin S-receptor-like serine/threonine-protein kinase At1g11300(LOC104883094)
LOC104883099	XM_010667551.1	0.461667	0.845	1.05167	1.30167	0.671667	0.801667	1.17333	NA	NA	NA	K05658//ATP-binding cassette, subfamily B (MDR/TAP), member 1 [EC:3.6.3.44]	XP_010665853.1//1
LOC104883100	XM_010667553.1	0.0433333	0.0416667	0.0333333	0.155	0.0433333	0.143333	0.1	NA	NA	NA	K03327//multidrug resistance protein, MATE family;K12598//ATP-dependent RNA helicase DOB1 [EC:3.6.4.13];K12447//UDP-sugar pyrophosphorylase [EC:2.7.7.64];K14833//nucleolar complex protein 2;K08237//hydroquinone glucosyltransferase [EC:2.4.1.218]	XP_010665855.1//1	uncharacterized LOC104883100(LOC104883100)
LOC104883105	XM_010667559.2	11.7567	4.04833	7.65667	15.0383	11.23	12.9817	21.8917	NA	NA	NA	K10406//kinesin family member C2/C3	KMT19019.1//1
LOC104883106	XM_010667557.2	0.693333	0.185	0.0366667	0.0866667	0.231667	0.148333	0.03	NA	NA	NA	K19861//benzyl alcohol O-benzoyltransferase [EC:2.3.1.196 2.3.1.232]	KMS95173.1//1	benzyl alcohol O-benzoyltransferase(LOC104883106)
LOC104883108	XM_010667560.2	0.231667	0.888333	2.7	0.231667	0.211667	0.391667	0.165	NA	GO:0016773//phosphotransferase activity, alcohol group as acceptor	GO:0044238//primary metabolic process;GO:0006796//phosphate-containing compound metabolic process	NA	XP_010665862.1//1	D-ribulose kinase(LOC104883108)
LOC104883113	XM_010667570.2	6.21667	3.82167	4.32	4.99333	3.61167	2.78167	3.93333	NA	NA	NA	K08825//dual specificity tyrosine-phosphorylation-regulated kinase 1 [EC:2.7.12.1]	XP_010665872.1//1	deSI-like protein At4g17486(LOC104883113)
LOC104883118	XM_010667571.2	1.1	1.08833	1.49167	1.78333	1.55167	3.04	2.68667	GO:0043231//intracellular membrane-bounded organelle	NA	GO:0009725//response to hormone	K14488//SAUR family protein	XP_010665873.1//1	auxin-responsive protein SAUR21(LOC104883118)
LOC104883124	XM_010667578.2	115.68	35.5833	44.2783	25.9683	75.0017	56.64	33.2033	NA	NA	NA	NA	XP_010665880.1//1	zinc finger protein 3(LOC104883124)
LOC104883127	XM_010667579.2,XM_010667580.1,XM_019247288.1	85.0367	73.985	43.27	18.2033	41.2467	36.42	28.845	NA	NA	NA	K14484//auxin-responsive protein IAA	XP_010665881.1//1	auxin-responsive protein IAA26(LOC104883127)
LOC104883128	XM_010667581.2,XM_019247291.1,XM_019247292.1,XM_019247293.1,XM_019247295.1	0.00666667	0.0133333	0	0.19	0.00666667	0.0266667	0.108333	NA	GO:0016705//oxidoreductase activity, acting on paired donors, with incorporation or reduction of molecular oxygen;GO:0051213//dioxygenase activity	GO:0044710//null	K05282//gibberellin 20-oxidase [EC:1.14.11.12]	XP_010665883.1//1	probable 2-oxoglutarate-dependent dioxygenase AOP1(LOC104883128)
LOC104883129	XM_010667582.2	1.085	2.31833	1.38833	1.78333	0.776667	0.598333	0.825	GO:0043231//intracellular membrane-bounded organelle	GO:0016301//kinase activity;GO:0016773//phosphotransferase activity, alcohol group as acceptor;GO:0005488//binding	GO:0005975//carbohydrate metabolic process;GO:0044237//cellular metabolic process;GO:0010182//sugar mediated signaling pathway	K00844//hexokinase [EC:2.7.1.1]	XP_010665884.1//1	hexokinase-1(LOC104883129)
LOC104883132	XM_010667586.2	0.371667	0.238333	0.015	0.085	0.045	0.045	0.075	NA	NA	NA	NA	XP_010665888.1//1	protein IQ-domain 26(LOC104883132)
LOC104883134	XM_010667587.2	0.216667	0.138333	0.13	0.121667	0.0866667	0.0816667	0.156667	NA	NA	NA	NA	XP_010665889.1//1	uncharacterized LOC104883134(LOC104883134)
LOC104883135	XM_010667588.2	115.117	195.712	173.507	53.4267	209.51	93.53	61.9533	NA	NA	NA	NA	XP_010665890.1//1	protein OXIDATIVE STRESS 3 LIKE 2(LOC104883135)
LOC104883140	XM_010667595.2,XM_010667596.2,XM_010667597.2,XM_010667600.2,XM_010667604.2,XM_010667605.2,XM_010667607.2,XM_019247285.1,XM_019247286.1,XM_019247287.1	3.75333	4.40167	7.07167	9.11167	6.73333	11.3133	7.95833	GO:0043231//intracellular membrane-bounded organelle	GO:0016628//oxidoreductase activity, acting on the CH-CH group of donors, NAD or NADP as acceptor;GO:0004871//signal transducer activity	GO:0009966//regulation of signal transduction;GO:0044710//null;GO:0009755//hormone-mediated signaling pathway	K14490//histidine-containing phosphotransfer peotein	XP_010665897.1//1	histidine-containing phosphotransfer protein 4(LOC104883140)
LOC104883142	XM_010667609.2	6.81	10.5417	13.3133	49.68	8.78333	12.2617	44.1467	NA	GO:0005488//binding	NA	K08869//aarF domain-containing kinase;K17613//calcineurin-binding protein cabin-1	XP_010665911.1//1	transcription factor MYBS3(LOC104883142)
LOC104883143	XM_010667610.2	57.32	57.03	57.155	156.913	28.5483	37.3333	137.153	NA	GO:0043169//cation binding;GO:0004470//malic enzyme activity;GO:0000166//nucleotide binding	GO:0043648//dicarboxylic acid metabolic process	K00029//malate dehydrogenase (oxaloacetate-decarboxylating)(NADP+) [EC:1.1.1.40]	XP_010665912.1//1	NADP-dependent malic enzyme(LOC104883143)
LOC104883144	XM_010667611.1	0.00333333	0.00666667	0.0216667	0.0666667	0.00666667	0.0116667	0.0983333	NA	NA	NA	K10955//intestinal mucin-2	XP_010665913.1//1	extensin-2(LOC104883144)
LOC104883146	XM_010667615.2	57.4533	170.722	115.4	107.145	81.445	104.76	97.5033	NA	GO:0017111//nucleoside-triphosphatase activity;GO:0032550//purine ribonucleoside binding	GO:0009154//purine ribonucleotide catabolic process	K05681//ATP-binding cassette, subfamily G (WHITE), member 2	XP_010665917.1//1	ABC transporter G family member 36(LOC104883146)
LOC104883148	XM_010667618.1	0.135	7.14833	0.0816667	0.121667	0.0733333	0.075	0.0583333	NA	NA	NA	K17604//zinc finger SWIM domain-containing protein 3	XP_010665920.1//1	protein FAR1-RELATED SEQUENCE 5-like(LOC104883148)
LOC104883149	XM_019247282.1	0.165	5.70667	0.0366667	0.115	0.0666667	0.0883333	0.153333	NA	NA	NA	K17604//zinc finger SWIM domain-containing protein 3	XP_019102827.1//1
LOC104883152	XM_010667622.2,XM_010667627.2	15.9617	10.4767	9.86333	8.32833	10.475	11.4517	7.48833	NA	NA	NA	K14491//two-component response regulator ARR-B family	XP_010665929.1//1;XP_010665924.1//1	two-component response regulator ORR24(LOC104883152)
LOC104883158	XM_010667628.1	0.0166667	0.0333333	0.145	0.306667	0.141667	0.0783333	0.0916667	GO:0043231//intracellular membrane-bounded organelle	GO:0003676//nucleic acid binding	GO:0006259//DNA metabolic process	NA	XP_010665930.1//1
LOC104883161	XM_010667631.2	0.186667	0.055	0.0133333	0	0.105	0.0633333	0.03	NA	NA	NA	NA	XP_010665933.1//1	hypothetical protein(LOC104883161)
LOC104883166	XM_010667635.2,XM_019247300.1	9.36833	24.83	26.845	17.65	23.4917	19.295	18.9667	NA	NA	NA	NA	XP_010665937.1//1	hypothetical protein(LOC104883166)
LOC104883168	XM_010667637.2	1.89167	6.39667	3.54	1.69167	3.4	0.0883333	0.111667	GO:0009536//plastid	GO:0043169//cation binding	GO:0006091//generation of precursor metabolites and energy	K08913//light-harvesting complex II chlorophyll a/b binding protein 2	XP_010665939.1//1	chlorophyll a-b binding protein 5, chloroplastic(LOC104883168)
LOC104883169	XM_010667639.2	0.526667	0.373333	0.566667	0.173333	0.08	0.103333	0.0983333	NA	NA	NA	K08081//tropinone reductase I [EC:1.1.1.206]	XP_010665941.1//1	tropinone reductase homolog At2g29360(LOC104883169)
LOC104883176	XM_010667652.2,XM_010667653.2	13.6633	135.993	121.588	52.0517	72.6017	32.485	38.105	NA	NA	NA	K11649//SWI/SNF related-matrix-associated actin-dependent regulator of chromatin subfamily C;K15030//translation initiation factor 3 subunit M	XP_010665954.1//1	F-box/kelch-repeat protein At3g23880(LOC104883176)
LOC104883177	XM_010667654.2,XM_010667655.2	1.22167	7.225	6.61333	9.04	3.595	5.12667	9.27667	NA	NA	NA	NA	XP_010665957.1//1;XP_010665956.1//1	hypothetical protein(LOC104883177)
LOC104883181	XM_010667663.2	0.688333	0.881667	0.648333	4.015	0.34	0.991667	3.95	NA	NA	NA	K01889//phenylalanyl-tRNA synthetase alpha chain [EC:6.1.1.20];K11649//SWI/SNF related-matrix-associated actin-dependent regulator of chromatin subfamily C;K04079//molecular chaperone HtpG	XP_010665965.1//1	F-box/kelch-repeat protein At3g23880(LOC104883181)
LOC104883182	XM_010667664.2,XM_010667665.2	5.855	1.51833	0.731667	0.476667	1.08167	0.736667	0.843333	GO:0016020//membrane	GO:0003824//catalytic activity	NA	K19892//glucan endo-1,3-beta-glucosidase 4 [EC:3.2.1.39];K19891//glucan endo-1,3-beta-glucosidase 1/2/3 [EC:3.2.1.39]	XP_010665966.1//1;XP_010665967.1//1	glucan endo-1,3-beta-glucosidase 1(LOC104883182)
LOC104883184	XM_010667667.1	0.326667	0.845	1.17167	1.28667	1.155	1.82833	1.755	NA	NA	NA	K10395//kinesin family member 4/21/27;K13024//inositol-hexakisphosphate/diphosphoinositol-pentakisphosphate 1-kinase [EC:2.7.4.24];K07904//Ras-related protein Rab-11A;K13356//alcohol-forming fatty acyl-CoA reductase [EC:1.2.1.84];K01255//leucyl aminopeptidase [EC:3.4.11.1]	XP_010665969.1//1	uncharacterized LOC104883184(LOC104883184)
LOC104883189	XM_010667696.2	73.5533	55.6433	40.4533	27.7117	44.6267	31.63	21.46	GO:0043231//intracellular membrane-bounded organelle	GO:0046914//transition metal ion binding;GO:0019787//ubiquitin-like protein transferase activity	GO:0032502//developmental process;GO:0032446//protein modification by small protein conjugation;GO:0019941//modification-dependent protein catabolic process	K04506//E3 ubiquitin-protein ligase SIAH1 [EC:2.3.2.27]	XP_010665998.1//1	E3 ubiquitin-protein ligase SINAT5(LOC104883189)
LOC104883190	XM_010667671.2	0.00333333	0.0316667	0.18	0.123333	0.03	0.0183333	0.0116667	NA	NA	NA	NA	XP_010665973.1//1	seed biotin-containing protein SBP65(LOC104883190)
LOC104883191	XM_010667672.2	3.48667	2.61	3.22167	10.0217	2.03333	4.16333	6.72167	NA	NA	NA	NA	XP_010665974.1//1	protein trichome birefringence-like 39(LOC104883191)
LOC104883192	XM_010667673.2	5.11833	2.79833	4.82667	31.865	3.875	5.62333	11.1667	NA	NA	NA	K11649//SWI/SNF related-matrix-associated actin-dependent regulator of chromatin subfamily C;K15030//translation initiation factor 3 subunit M;K04079//molecular chaperone HtpG	XP_010665975.1//1	F-box/kelch-repeat protein At3g23880(LOC104883192)
LOC104883196	XM_010667678.2	0.641667	1.37667	1.105	1.805	0.671667	0.695	0.635	NA	NA	NA	NA	XP_010665980.1//1	uncharacterized LOC104883196(LOC104883196)
LOC104883198	XM_010667680.2	238.383	116.99	139.688	74.4233	301.088	134.528	107.325	GO:0043231//intracellular membrane-bounded organelle	GO:0097159//organic cyclic compound binding;GO:0000175//3'-5'-exoribonuclease activity	NA	K12581//CCR4-NOT transcription complex subunit 7/8	XP_010665982.1//1	probable CCR4-associated factor 1 homolog 7(LOC104883198)
LOC104883199	XM_010667679.2	26.8967	4.67667	0.745	0.25	2.175	0.165	0.0366667	NA	NA	NA	NA	XP_010665981.1//1	protein trichome birefringence-like 38(LOC104883199)
LOC104883202	XM_010667681.2,XM_010667682.2,XM_010667683.2,XM_019247307.1	0.0883333	0.396667	0.486667	0.428333	0.231667	0.315	0.175	NA	NA	NA	NA	XP_019102852.1//1;XP_010665984.1//1;XP_010665983.1//1;XP_010665985.1//1
LOC104883216	XM_010667695.1	0.271667	0.956667	1.68167	1.6	1.41833	0.928333	1.12667	NA	NA	NA	K01303//acylaminoacyl-peptidase [EC:3.4.19.1];K09493//T-complex protein 1 subunit alpha;K04730//interleukin-1 receptor-associated kinase 1 [EC:2.7.11.1];K12819//pre-mRNA-processing factor SLU7;K00602//phosphoribosylaminoimidazolecarboxamide formyltransferase / IMP cyclohydrolase [EC:2.1.2.3 3.5.4.10]	XP_010665997.1//1
LOC104883219	XM_010667700.2	3.67833	1.65833	4.01167	3.00833	3.43833	5.17	2.66333	NA	NA	NA	K10664//E3 ubiquitin-protein ligase ATL6/9/15/31/42/55 [EC:2.3.2.27]	XP_010666002.1//1	RING-H2 finger protein ATL57(LOC104883219)
LOC104883222	XM_010667702.2	0.753333	0.25	0.605	0.386667	0.473333	0.536667	0.31	NA	NA	NA	K10249//elongation of very long chain fatty acids protein 4 [EC:2.3.1.199]	XP_010666004.1//1	elongation of fatty acids protein 3-like(LOC104883222)
LOC104883223	XM_010667703.2	2.315	0.426667	0.755	2.30667	0.721667	3.36833	4.905	NA	NA	NA	K09646//serine carboxypeptidase 1 [EC:3.4.16.-]	XP_010666005.1//1	serine carboxypeptidase-like 51(LOC104883223)
LOC104883224	XM_010667708.2	6.22	0.318333	0.03	0.111667	0.16	0.171667	0.26	NA	NA	NA	K03695//ATP-dependent Clp protease ATP-binding subunit ClpB;K08332//null	XP_010666010.1//1	U-box domain-containing protein 4(LOC104883224)
LOC104883232	XM_010667716.2	10.015	5.05	4.01667	5.92833	1.81	3.75167	3.41167	NA	NA	NA	NA	XP_010666018.1//1	stromal cell-derived factor 2-like protein(LOC104883232)
LOC104883233	XM_010667714.1	0.408333	0.015	0.168333	0.181667	0.481667	0.625	0.625	NA	NA	NA	K03006//DNA-directed RNA polymerase II subunit RPB1 [EC:2.7.7.6];K07198//5'-AMP-activated protein kinase, catalytic alpha subunit [EC:2.7.11.11];K08176//MFS transporter, PHS family, inorganic phosphate transporter;K00627//pyruvate dehydrogenase E2 component (dihydrolipoamide acetyltransferase) [EC:2.3.1.12];K00654//serine palmitoyltransferase [EC:2.3.1.50]	XP_010666016.1//1
LOC104883239	XM_010667721.2	147.177	66.2683	80.865	93.53	89.9917	99.2267	88.2133	GO:0005753//mitochondrial proton-transporting ATP synthase complex	GO:0015077//monovalent inorganic cation transmembrane transporter activity;GO:0003824//catalytic activity	GO:0006754//ATP biosynthetic process	K02138//F-type H+-transporting ATPase subunit d	XP_010666023.1//1	ATP synthase subunit d, mitochondrial(LOC104883239)
LOC104883243	XM_010667724.1	0.205	0.0916667	0.403333	0.686667	0.575	0.663333	0.858333	NA	NA	NA	K17604//zinc finger SWIM domain-containing protein 3;K13963//serpin B	XP_010666026.1//1	protein FAR1-RELATED SEQUENCE 9-like(LOC104883243)
LOC104883246	XM_010667728.2	10.6367	6.53667	4.28667	3.76667	6.68	6.80167	2.92333	NA	NA	NA	K13944//null	XP_010666030.1//1	LOB domain-containing protein 1(LOC104883246)
LOC104883247	XM_010667729.2,XM_010667730.2,XM_010667731.2,XM_010667732.2,XM_010667733.2	1.40167	0.606667	0.445	0.428333	0.201667	0.17	0.13	NA	NA	NA	K12447//UDP-sugar pyrophosphorylase [EC:2.7.7.64];K14794//ribosomal RNA-processing protein 12;K17982//geranyllinalool synthase [EC:4.2.3.144];K06892//feruloyl-CoA ortho-hydroxylase [EC:1.14.11.-];K01051//pectinesterase [EC:3.1.1.11]	XP_010666035.1//1;XP_010666034.1//1;XP_010666033.1//1;XP_010666032.1//1;XP_010666031.1//1	phosphatidylinositol transfer protein 2(LOC104883247)
LOC104883249	XM_010667734.2	41.735	91.215	64.605	50.1167	72.0217	45.5083	44.4367	NA	NA	NA	K17345//tetraspanin-5	XP_010666036.1//1	tetraspanin-3(LOC104883249)
LOC104883251	XM_010667738.2,XM_010667739.2,XM_010667740.2,XM_010667741.2	26.6717	14.3217	5.675	8.86833	9.02	5.42	5.55667	NA	NA	NA	K10352//myosin heavy chain;K12472//epidermal growth factor receptor substrate 15;K10357//myosin V	XP_010666043.1//1;XP_010666040.1//1	interactor of constitutive active ROPs 3(LOC104883251)
LOC104883260	XR_788522.2	1.32167	0.796667	1.765	3.04167	2.57333	2.18333	1.8	NA	NA	NA	K00558//DNA (cytosine-5)-methyltransferase 1 [EC:2.1.1.37]	XP_010671153.1//1
LOC104883274	XM_010667761.1	104.958	36.6667	10.9417	44.7433	25.5467	27.3583	42.86	NA	NA	NA	NA	XP_010666063.1//1	hypothetical protein(LOC104883274)
LOC104883276	XM_019247324.1	5.6	2.29667	1.28167	3.80167	1.625	1.71167	1.9	NA	NA	NA	K13466//EIX receptor 1/2;K19613//leucine-rich repeat protein SHOC2;K13023//carboxypeptidase N regulatory subunit;K10406//kinesin family member C2/C3	XP_019102869.1//1	receptor-like protein 6(LOC104883276)
LOC104883287	XM_010667776.2,XM_019247333.1	4.81167	1.43333	1.42667	3.85333	6.12833	2.01667	11.1167	NA	GO:0016769//transferase activity, transferring nitrogenous groups;GO:0043168//anion binding;GO:0070546//L-phenylalanine aminotransferase activity;GO:0070547//L-tyrosine aminotransferase activity	GO:0019752//carboxylic acid metabolic process	K00815//tyrosine aminotransferase [EC:2.6.1.5]	XP_019102878.1//1;XP_010666078.1//1	probable aminotransferase TAT2(LOC104883287)
LOC104883289	XM_019247336.1,XM_019247337.1,XR_002038823.1,XR_002038824.1,XR_002038825.1,XR_002038826.1,XR_002038827.1	1.14833	1.59833	2.99333	1.36833	2.16	1.71833	1.07333	NA	NA	NA	K12837//splicing factor U2AF 65 kDa subunit;K15711//SWI/SNF-related matrix-associated actin-dependent regulator of chromatin subfamily A3 [EC:3.6.4.- 2.3.2.27]	XP_019102882.1//1;XP_019102881.1//1;XP_010695459.1//1	putative SWI/SNF-related matrix-associated actin-dependent regulator of chromatin subfamily A member 3-like 1(LOC104883289)
LOC104883290	XM_010667777.2	7.90667	5.73833	9.33	23.9483	8.135	6.13667	17.1067	NA	NA	NA	K09286//EREBP-like factor	XP_010666079.1//1	ethylene-responsive transcription factor 4(LOC104883290)
LOC104883294	XM_010667782.1	0.005	0	0.0116667	0.353333	0.0116667	0.015	0.03	NA	NA	NA	K09250//cellular nucleic acid-binding protein;K20000//maturase K;K13162//poly(rC)-binding protein 2/3/4;K01255//leucyl aminopeptidase [EC:3.4.11.1]	XP_010666084.1//1	uncharacterized LOC104883294(LOC104883294)
LOC104883295	XR_788536.1	52.7267	16.235	22.3033	31.3533	53.7217	56.9667	54.4967	NA	NA	NA	NA	NA
LOC104883296	XR_788537.2	67.4333	24.29	31.145	36.5067	69.4167	71.8483	58.6983	GO:0043231//intracellular membrane-bounded organelle	GO:0036094//small molecule binding;GO:0003676//nucleic acid binding	GO:0006396//RNA processing	K13091//RNA-binding protein 39	KNA24536.1//1	uncharacterized LOC104883296(LOC104883296)
LOC104883298	XM_010667786.2	0.0966667	0.085	0.283333	0.515	0.128333	0.0866667	0.153333	NA	NA	NA	K13506//glycerol-3-phosphate O-acyltransferase 3/4 [EC:2.3.1.15]	XP_010666088.1//1	hypothetical protein(LOC104883298)
LOC104883299	XM_010667787.2,XM_010667788.2	13.045	6.16	8.65	7.52167	12.7317	9.97833	7.13167	GO:0009536//plastid	GO:0036094//small molecule binding	NA	K19073//divinyl chlorophyllide a 8-vinyl-reductase [EC:1.3.1.75]	XP_010666090.1//1;XP_010666089.1//1	hypothetical protein(LOC104883299)
LOC104883300	XM_010667789.2	0.496667	2.145	0.138333	1.20333	0.22	0.243333	1.415	NA	GO:0016829//lyase activity	GO:0019752//carboxylic acid metabolic process	K01592//tyrosine decarboxylase [EC:4.1.1.25]	XP_010666091.1//1	tyrosine decarboxylase(LOC104883300)
LOC104883301	XM_010667790.2	18.195	19.3817	2.24667	15.5033	11.92	0.0116667	29.5433	NA	NA	NA	NA	XP_010666092.1//1	hypothetical protein(LOC104883301)
LOC104883302	XR_788541.2	1.29333	1.10667	0.8	2.13333	2.14667	0.103333	3.98333	NA	NA	NA	NA	KMS96354.1//1	uncharacterized LOC104883302(LOC104883302)
LOC104883303	XM_010667791.2	15.5583	6.085	11.7317	31.4817	9.75667	19.6117	22.0817	GO:0044424//intracellular part	GO:0060089//molecular transducer activity	GO:0007154//cell communication;GO:0006351//transcription, DNA-templated;GO:0009639//response to red or far red light	K14494//DELLA protein	XP_010666093.1//1	scarecrow-like protein 21(LOC104883303)
LOC104883309	XM_010667800.2	28.87	5.485	20.1733	52.23	12.9217	73.8417	148.985	NA	GO:0016301//kinase activity	NA	K07198//5'-AMP-activated protein kinase, catalytic alpha subunit [EC:2.7.11.11]	XP_010666102.1//1	CBL-interacting serine/threonine-protein kinase 25(LOC104883309)
LOC104883313	XM_010667805.1	13.6083	3.19333	1.29333	1.39333	5.93333	1.86	1.16667	NA	NA	NA	K08360//cytochrome b-561 [EC:1.16.5.1];K08341//GABA(A) receptor-associated protein	XP_010666107.1//1	uncharacterized LOC104883313(LOC104883313)
LOC104883314	XM_010667806.2,XM_010667807.2,XM_010667808.2,XM_019247342.1,XM_019247343.1,XR_002038829.1	0.0733333	0.03	0.125	0.518333	0.0766667	0.201667	0.445	NA	NA	NA	NA	KMS96336.1//1;XP_010666110.1//1;XP_010666108.1//1	uncharacterized LOC104883314(LOC104883314)
LOC104883316	XM_010667809.2,XM_010667812.2	61.6583	24.91	24.2483	23.3333	40.3517	33.3333	29.6567	NA	NA	NA	K14800//pre-rRNA-processing protein TSR2	XP_010666111.1//1	pre-rRNA-processing protein TSR2(LOC104883316)
LOC104883328	XM_010667825.2	36.3683	73.5683	31.4883	7.16	47.7383	11.88	4.49167	GO:0043229//intracellular organelle;GO:0030529//intracellular ribonucleoprotein complex;GO:0044444//cytoplasmic part	NA	GO:0008152//metabolic process	NA	XP_010666127.1//1	ribosome-binding factor PSRP1, chloroplastic(LOC104883328)
LOC104883331	XM_010667828.2	18.6683	24.85	39.9817	31.39	28.0833	26.21	29.91	NA	NA	NA	NA	XP_010666130.1//1	hypothetical protein(LOC104883331)
LOC104883333	XM_010667830.2	0.101667	0.261667	0.518333	1.71	0.105	0.361667	0.868333	NA	NA	NA	K04733//interleukin-1 receptor-associated kinase 4 [EC:2.7.11.1];K04730//interleukin-1 receptor-associated kinase 1 [EC:2.7.11.1];K01183//chitinase [EC:3.2.1.14]	XP_010666132.1//1	G-type lectin S-receptor-like serine/threonine-protein kinase At1g67520(LOC104883333)
LOC104883339	XM_010667841.2	87.3283	0.153333	3.52833	6.10167	19.1833	10.7933	2.85667	NA	NA	NA	NA	XP_010666143.1//1	hypothetical protein(LOC104883339)
LOC104883340	XM_010667844.2	91.1317	50.8267	19.885	24.535	19.5283	44.5583	52.815	NA	NA	NA	NA	XP_010666146.1//1	hypothetical protein(LOC104883340)
LOC104883341	XM_010667845.2	0.176667	1.42167	1.90167	0.915	3.74333	0.956667	0.928333	NA	NA	GO:0050896//response to stimulus	K13993//HSP20 family protein	XP_010666147.1//1	small heat shock protein, chloroplastic(LOC104883341)
LOC104883342	XM_010667846.2	0.278333	0.0833333	0.0433333	0.015	0.0466667	0.07	0.16	NA	NA	NA	K14411//RNA-binding protein Musashi	XP_010666148.2//1	protein IQ-DOMAIN 17(LOC104883342)
LOC104883343	XM_010667847.2	1.25667	0.826667	0.466667	0.196667	0.518333	0.323333	0.158333	NA	NA	NA	NA	XP_010666149.1//1	growth-regulating factor 7(LOC104883343)
LOC104883346	XM_010667850.2,XM_019247353.1	36.4433	80.0183	62.0433	59.0483	51.7833	48.605	39.9467	GO:0043231//intracellular membrane-bounded organelle	GO:0003712//transcription cofactor activity;GO:0005488//binding	GO:0048827//phyllome development;GO:0006464//cellular protein modification process;GO:0042221//response to chemical;GO:0009409//response to cold;GO:0006351//transcription, DNA-templated;GO:0007049//cell cycle;GO:0006402//mRNA catabolic process	NA	XP_019102898.1//1;XP_010666152.1//1	GRF1-interacting factor 2(LOC104883346)
LOC104883347	XM_010667855.2	0.0166667	0.126667	0.00833333	0.0766667	0.015	0	0.015	NA	NA	NA	K17506//protein phosphatase 1L [EC:3.1.3.16]	XP_010666157.1//1	probable protein phosphatase 2C 2(LOC104883347)
LOC104883350	XM_010667860.2	2.09667	0.0283333	0	0.03	0.0616667	0.01	0.18	NA	GO:0005515//protein binding	GO:0015031//protein transport	K08486//syntaxin 1B/2/3	XP_010666162.1//1	syntaxin-related protein KNOLLE(LOC104883350)
LOC104883351	XR_002038832.1,XR_788550.2	7.73167	5.51	18.4467	11.18	14.5367	21.1833	13.6133	NA	NA	NA	NA	KMS96321.1//1	uncharacterized LOC104883351(LOC104883351)
LOC104883352	XM_010667861.2	279.005	403.945	587.565	552.765	460.693	662.623	465.017	NA	NA	NA	K09338//homeobox-leucine zipper protein	XP_010666163.1//1	homeobox-leucine zipper protein ATHB-12(LOC104883352)
LOC104883354	XR_002038830.1,XR_002038831.1,XR_788554.2	1.11333	2.20833	2.805	3.12167	1.02667	1.83333	1.285	NA	NA	NA	NA	NA	uncharacterized LOC104883354(LOC104883354)
LOC104883355	XM_019247348.1	0.393333	1.74667	2.55833	1.28333	0.446667	0.353333	0.29	NA	NA	NA	NA	KMS96327.1//1
LOC104883357	XM_010667866.2	0.34	0.631667	0.741667	1.32167	1.17333	1.105	0.901667	GO:0031981//nuclear lumen;GO:0015934//large ribosomal subunit	GO:0005198//structural molecule activity	GO:0010467//gene expression;GO:0003006//developmental process involved in reproduction;GO:0032446//protein modification by small protein conjugation	K02927//large subunit ribosomal protein L40e	XP_010666168.1//1	ubiquitin-60S ribosomal protein L40(LOC104883357)
LOC104883359	XM_010667868.1	5.35167	6.35167	6.33667	7.37	4.055	7.69833	12.325	NA	GO:0005515//protein binding	GO:0015031//protein transport	K08486//syntaxin 1B/2/3	XP_010666170.1//1	syntaxin-121(LOC104883359)
LOC104883360	XM_019247344.1	0.335	0.251667	1.19	0.426667	0.271667	0.308333	0.27	NA	NA	NA	K15502//serine/threonine-protein phosphatase 6 regulatory ankyrin repeat subunit A	XP_019102889.1//1	ankyrin repeat and SAM domain-containing protein 1A(LOC104883360)
LOC104883363	XM_010667873.2	0.0133333	0.0533333	0.18	1.97333	0.045	0.0583333	0.81	NA	NA	NA	K00924//null;K02882//large subunit ribosomal protein L18Ae;K01381//saccharopepsin [EC:3.4.23.25];K19025//AP-5 complex subunit zeta-1	KMT18204.1//1	aspartic proteinase CDR1(LOC104883363)
LOC104883364	XM_010667872.2	0.331667	1.44833	2.48	1.355	0.453333	0.335	0.318333	NA	NA	NA	NA	XP_010666174.2//1	hypothetical protein(LOC104883364)
LOC104883369	XM_010667878.2,XM_010667879.2,XM_010667880.2	0.546667	0.04	0.0116667	0.0583333	0.0833333	0.095	0.055	NA	NA	NA	K12581//CCR4-NOT transcription complex subunit 7/8;K13126//polyadenylate-binding protein;K05941//glutathione gamma-glutamylcysteinyltransferase [EC:2.3.2.15];K01054//acylglycerol lipase [EC:3.1.1.23]	XP_010666181.1//1;XP_010666182.1//1;XP_010666180.1//1	NAC domain-containing protein 21/22(LOC104883369)
LOC104883373	XM_010667886.1	0.113333	0.203333	0.2	0.59	0.111667	0.171667	0.53	NA	NA	NA	K05909//laccase [EC:1.10.3.2];K01188//beta-glucosidase [EC:3.2.1.21];K11643//chromodomain-helicase-DNA-binding protein 4 [EC:3.6.4.12];K13415//protein brassinosteroid insensitive 1 [EC:2.7.10.1 2.7.11.1]	XP_010666188.1//1	uncharacterized LOC104883373(LOC104883373)
LOC104883375	XM_010667885.2	0.366667	0.561667	0.22	0.07	0.32	0.17	0.235	NA	NA	NA	NA	XP_010666187.1//1	S-protein homolog 74(LOC104883375)
LOC104883382	XM_010667899.2	64.8783	38.4417	27.9983	34.2933	29.93	37.39	47.7967	GO:0005840//ribosome	NA	NA	K02901//large subunit ribosomal protein L27e	XP_010666201.1//1	60S ribosomal protein L27-1(LOC104883382)
LOC104883384	XM_010667901.2	0.0666667	0.08	0.0666667	0.496667	0.146667	0.211667	0.19	NA	NA	NA	NA	XP_010666203.1//1	hypothetical protein(LOC104883384)
LOC104883386	XM_010667903.2,XM_010667904.2,XM_010667905.2,XM_010667906.2,XM_010667907.2,XM_019247357.1	8.69667	11.815	22.2417	27.48	15.33	29.6083	26.0917	NA	GO:0003690//double-stranded DNA binding	GO:0006281//DNA repair	K08741//DNA mismatch repair protein MSH5	XP_010666206.1//1;XP_010666207.1//1;XP_019102902.1//1;XP_010666205.1//1	DNA mismatch repair protein MSH5(LOC104883386)
LOC104883390	XM_010667911.2	25.8833	30.615	16.0433	16.4133	6.58167	6.595	8.16167	NA	NA	NA	K17604//zinc finger SWIM domain-containing protein 3;K00679//phospholipid:diacylglycerol acyltransferase [EC:2.3.1.158];K01188//beta-glucosidase [EC:3.2.1.21];K10396//kinesin family member 5;K10960//geranylgeranyl diphosphate/geranylgeranyl-bacteriochlorophyllide a reductase [EC:1.3.1.83 1.3.1.111]	XP_010666213.1//1
LOC104883394	XM_010667916.2	0.0966667	0.338333	0.153333	0.381667	0.0483333	0.12	0.161667	NA	GO:0016772//transferase activity, transferring phosphorus-containing groups	NA	K04733//interleukin-1 receptor-associated kinase 4 [EC:2.7.11.1];K04730//interleukin-1 receptor-associated kinase 1 [EC:2.7.11.1]	XP_010666218.1//1	G-type lectin S-receptor-like serine/threonine-protein kinase At2g19130(LOC104883394)
LOC104883401	XM_010667924.2	13.375	5.90667	6.97167	10.6633	8.435	9.7	16.5867	NA	NA	NA	K14780//ATP-dependent RNA helicase DHX37/DHR1 [EC:3.6.4.13]	XP_010666226.1//1	ATP-dependent RNA helicase DEAH13(LOC104883401)
LOC104883407	XM_010667930.1	0.005	0.151667	0.183333	0.025	0.0416667	0.0266667	0.02	NA	NA	NA	K05909//laccase [EC:1.10.3.2];K01188//beta-glucosidase [EC:3.2.1.21];K00620//glutamate N-acetyltransferase / amino-acid N-acetyltransferase [EC:2.3.1.35 2.3.1.1];K10581//ubiquitin-conjugating enzyme E2 O [EC:2.3.2.24];K13415//protein brassinosteroid insensitive 1 [EC:2.7.10.1 2.7.11.1]	XP_010666232.1//1	uncharacterized LOC104883407(LOC104883407)
LOC104883413	XM_019247359.1	2.00833	2.96333	4.13	3.03667	1.92667	5.11	3.945	NA	NA	NA	NA	KMS96239.1//1	F-box protein CPR1(LOC104883413)
LOC104883414	XM_010667937.1	0.46	0.233333	0.49	0.111667	0.713333	0.44	0.216667	NA	NA	NA	K15115//solute carrier family 25 (mitochondrial folate transporter), member 32;K20168//TBC1 domain family member 15;K18195//rhamnogalacturonan endolyase [EC:4.2.2.23];K18577//mannosylglycoprotein endo-beta-mannosidase [EC:3.2.1.152]	XP_010666239.1//1	uncharacterized LOC104883414(LOC104883414)
LOC104883415	XM_010667938.1	0.333333	0.501667	1.27	0.81	0.78	0.961667	0.581667	NA	NA	NA	K07410//cytochrome P450 family 1 subfamily B polypeptide 1 [EC:1.14.14.1];K19893//glucan endo-1,3-beta-glucosidase 5/6 [EC:3.2.1.39]	XP_010666240.1//1
LOC104883421	XM_010667944.2	2.99833	6.85167	8.84833	11.4733	3.53167	3.52833	10.23	NA	NA	NA	K13258//2-hydroxyisoflavanone dehydratase [EC:4.2.1.105]	XP_010666246.1//1	2-hydroxyisoflavanone dehydratase(LOC104883421)
LOC104883426	XM_010667950.2	27.3033	12.1667	9.245	14.3283	16.135	21.0517	16.9433	NA	NA	NA	K13346//peroxin-10	XP_010666252.1//1	hypothetical protein(LOC104883426)
LOC104883428	XM_010667954.2,XM_010667955.2	0.166667	0.191667	0.318333	0.793333	0.103333	0.213333	0.223333	NA	NA	NA	K07428//cytochrome P450 family 4 subfamily X [EC:1.14.14.1];K07426//cytochrome P450 family 4 subfamily B polypeptide 1 [EC:1.14.14.1]	XP_010666256.1//1	cytochrome P450 72A397(LOC104883428)
LOC104883438	XM_010667968.2	1.14833	0.185	0.246667	0.193333	0.258333	0.17	3.04667	NA	GO:0016628//oxidoreductase activity, acting on the CH-CH group of donors, NAD or NADP as acceptor;GO:0032553//ribonucleotide binding	GO:0044710//null	K05894//12-oxophytodienoic acid reductase [EC:1.3.1.42]	XP_010666270.1//1	artemisinic aldehyde Delta(11(13)) reductase(LOC104883438)
LOC104883445	XM_010667973.2	0.0133333	0.105	0.245	4.17	0.0683333	0.79	3.66667	GO:0005576//extracellular region	GO:0046914//transition metal ion binding	NA	K19476//vacuolar protein sorting-associated protein IST1;K11426//SET and MYND domain-containing protein	XP_010666275.1//1	auxin-binding protein ABP19a(LOC104883445)
LOC104883447	XM_010667976.2	0.0866667	0.015	0	0.00833333	0	0	0	GO:0005576//extracellular region	GO:0046914//transition metal ion binding	NA	K19476//vacuolar protein sorting-associated protein IST1;K11426//SET and MYND domain-containing protein	XP_010666278.1//1	auxin-binding protein ABP19a(LOC104883447)
LOC104883448	XM_010667977.2,XM_019247369.1,XR_002038839.1,XR_002038840.1	1.68333	1.955	2.38167	5.05167	2.75	2.92167	2.26667	NA	GO:0097159//organic cyclic compound binding	NA	K11135//Pin2-interacting protein X1	XP_019102914.1//1;XP_010666279.1//1
LOC104883450	XR_788567.2	15.82	8.32	10.6333	7.39167	12.4167	13.8533	10.9583	NA	NA	NA	NA	NA	uncharacterized LOC104883450(LOC104883450)
LOC104883451	XM_010667979.2	1.085	5.455	0.0716667	0.156667	0.025	0.025	0.00833333	NA	NA	NA	K19476//vacuolar protein sorting-associated protein IST1;K11426//SET and MYND domain-containing protein	XP_010666281.1//1	auxin-binding protein ABP19b(LOC104883451)
LOC104883453	XM_010667980.2	2.62	16.0333	0.411667	0.685	0.1	0.0883333	0.148333	NA	NA	NA	K19476//vacuolar protein sorting-associated protein IST1;K11426//SET and MYND domain-containing protein	XP_010666282.1//1	auxin-binding protein ABP19b(LOC104883453)
LOC104883456	XM_010667986.2	6.94667	12.0433	62.3967	53.6667	28.5283	54.0133	60.0283	NA	GO:0005488//binding	NA	NA	XP_010666288.1//1	hypothetical protein(LOC104883456)
LOC104883457	XM_010667987.2,XM_010667988.2	43.26	41.5683	55.255	76.9167	52.1133	71.365	111.617	NA	NA	NA	K13506//glycerol-3-phosphate O-acyltransferase 3/4 [EC:2.3.1.15]	XP_010666290.1//1;XP_010666289.1//1	O-fucosyltransferase 35(LOC104883457)
LOC104883459	XM_010667990.2	53.6083	35.4617	26.6383	22.1033	55.9917	46.105	43.0683	NA	NA	NA	K01834//2,3-bisphosphoglycerate-dependent phosphoglycerate mutase [EC:5.4.2.11]	XP_010666292.1//1	uncharacterized LOC104883459(LOC104883459)
LOC104883460	XM_010667991.2	5.51167	0.896667	0.381667	0.495	0.931667	0.325	0.551667	NA	NA	NA	NA	XP_010666293.1//1	hypothetical protein(LOC104883460)
LOC104883462	XM_010667992.2,XM_019247367.1	13.495	12.015	9.915	6.91	13.7183	7.04333	4.56833	NA	NA	NA	NA	XP_019102912.1//1;XP_010666294.1//1	hypothetical protein(LOC104883462)
LOC104883464	XM_010667995.2	0.00833333	0.37	0	0.025	0	0	0.00833333	NA	NA	NA	K19476//vacuolar protein sorting-associated protein IST1;K11426//SET and MYND domain-containing protein	XP_010666297.1//1	auxin-binding protein ABP19b(LOC104883464)
LOC104883466	XM_010667998.2	110.96	124.41	154.153	153.823	266.1	249.122	207.483	GO:0043231//intracellular membrane-bounded organelle	GO:0070011//peptidase activity, acting on L-amino acid peptides	GO:0019538//protein metabolic process;GO:0009725//response to hormone;GO:0044767//null	K01366//cathepsin H [EC:3.4.22.16]	XP_010666300.1//1	pro-cathepsin H(LOC104883466)
LOC104883467	XM_010667999.2	8.75833	9.56333	5.635	6.88833	1.635	7.07833	8.69333	NA	GO:0004672//protein kinase activity	NA	K04733//interleukin-1 receptor-associated kinase 4 [EC:2.7.11.1]	XP_010666301.1//1	serine/threonine-protein kinase RIPK(LOC104883467)
LOC104883468	XM_010668000.2	25.7883	11.7733	15.74	19.9883	18.645	23.2617	18.0183	NA	GO:0046914//transition metal ion binding	NA	K03868//RING-box protein 1	XP_010666302.1//1	RING-box protein 1a(LOC104883468)
LOC104883475	XM_010668006.1	0.03	0.0766667	0.0466667	0.158333	0.0333333	0.0683333	0.103333	NA	NA	NA	K12447//UDP-sugar pyrophosphorylase [EC:2.7.7.64];K14794//ribosomal RNA-processing protein 12;K17982//geranyllinalool synthase [EC:4.2.3.144];K06892//feruloyl-CoA ortho-hydroxylase [EC:1.14.11.-];K01051//pectinesterase [EC:3.1.1.11]	XP_010673767.1//1
LOC104883479	XM_010668009.2	0	0.266667	0	0.025	0	0	0	NA	NA	NA	K19476//vacuolar protein sorting-associated protein IST1;K11426//SET and MYND domain-containing protein	XP_010666311.2//1	auxin-binding protein ABP19b(LOC104883479)
LOC104883481	XM_010668011.2	0.806667	4.295	0.0316667	0.0166667	0.065	0	0.0466667	NA	NA	NA	K19476//vacuolar protein sorting-associated protein IST1;K11426//SET and MYND domain-containing protein	XP_010666313.2//1	auxin-binding protein ABP19b(LOC104883481)
LOC104883484	XM_010668014.1	0	0.203333	0	0	0	0	0.055	NA	NA	NA	K19476//vacuolar protein sorting-associated protein IST1;K11426//SET and MYND domain-containing protein	XP_010666316.1//1	auxin-binding protein ABP19b(LOC104883484)
LOC104883485	XM_010668015.1	0.0116667	0.52	0	0.0116667	0	0	0	NA	NA	NA	K19476//vacuolar protein sorting-associated protein IST1;K11426//SET and MYND domain-containing protein	XP_010666317.1//1	auxin-binding protein ABP19b(LOC104883485)
LOC104883487	XM_019247366.1	6.65833	13.2267	20.1317	13.3617	16.0067	24.6633	11.8933	NA	NA	NA	NA	XP_019102911.1//1
LOC104883489	XM_010668019.2	1.79167	4.43	3.41167	8.15	1.305	3.355	4.49167	NA	NA	GO:0050896//response to stimulus	K09422//myb proto-oncogene protein, plant	XP_010666321.1//1	transcription factor MYB108(LOC104883489)
LOC104883493	XM_010668023.2	0.908333	0.158333	0.1	0.035	0.211667	0.00833333	0.131667	NA	NA	NA	NA	XP_010666325.1//1
LOC104883494	XM_010668025.1	0.908333	1.91667	0.921667	0.155	0.766667	0.261667	0.163333	NA	NA	NA	NA	XP_010666327.1//1	dentin sialophosphoprotein(LOC104883494)
LOC104883495	XM_010668026.2	18.4	6.28167	5.95333	10.1117	15.2967	16.89	11.72	NA	NA	NA	NA	XP_010666328.1//1	hypothetical protein(LOC104883495)
LOC104883497	XM_010668027.2,XR_002038844.1,XR_788569.2,XR_788570.2	0.0683333	0.055	0.055	0.205	0.07	0.283333	0.365	GO:0031224//intrinsic component of membrane	GO:0022857//transmembrane transporter activity	GO:0044763//null;GO:0051234//establishment of localization	K08145//MFS transporter, SP family, solute carrier family 2 (facilitated glucose transporter), member 8	XP_010666329.1//1	sugar transporter ERD6-like 16(LOC104883497)
LOC104883503	XM_010668031.2,XM_010668032.2	39.86	9.835	17.5433	11.0417	18.8533	13.4567	10.7017	NA	GO:0016211//ammonia ligase activity;GO:0032550//purine ribonucleoside binding	GO:0006541//glutamine metabolic process	K01915//glutamine synthetase [EC:6.3.1.2]	XP_010666333.1//1	glutamine synthetase leaf isozyme, chloroplastic(LOC104883503)
LOC104883505	XR_002038842.1,XR_788573.2	1.89833	0.96	0.61	0.496667	0.761667	0.893333	0.855	NA	NA	NA	NA	XP_021856452.1//1;XP_010677070.1//1	uncharacterized LOC104883505(LOC104883505)
LOC104883509	XM_010668050.1	0.125	0.085	0.116667	0.46	0.0766667	0.203333	0.571667	NA	NA	NA	K05909//laccase [EC:1.10.3.2];K01188//beta-glucosidase [EC:3.2.1.21];K00620//glutamate N-acetyltransferase / amino-acid N-acetyltransferase [EC:2.3.1.35 2.3.1.1];K18195//rhamnogalacturonan endolyase [EC:4.2.2.23];K18577//mannosylglycoprotein endo-beta-mannosidase [EC:3.2.1.152]	XP_010666352.1//1	uncharacterized LOC104883509(LOC104883509)
LOC104883521	XM_010668059.2	3.445	4.72333	1.70667	1.98333	2.29667	0.81	2.305	NA	NA	NA	NA	XP_010666361.1//1	hypothetical protein(LOC104883521)
LOC104883528	XM_010668070.2	7.04667	5.455	2.41167	4.77833	4.36	5.485	6.83167	NA	GO:0046914//transition metal ion binding;GO:0046906//tetrapyrrole binding;GO:0016717//oxidoreductase activity, acting on paired donors, with oxidation of a pair of donors resulting in the reduction of molecular oxygen to two molecules of water	GO:0044710//null	K09832//sterol 22-desaturase [EC:1.14.19.41]	XP_010666372.1//1	cytochrome P450 710A1(LOC104883528)
LOC104883534	XM_010668075.1	0	0.0166667	0.02	0.0333333	0.00833333	0	0.123333	NA	NA	NA	K01601//ribulose-bisphosphate carboxylase large chain [EC:4.1.1.39];K07759//poly(ADP-ribose) glycohydrolase [EC:3.2.1.143];K07478//putative ATPase;K01166//ribonuclease T2 [EC:3.1.27.1]	XP_010666377.1//1	uncharacterized LOC104883534(LOC104883534)
LOC104883537	XM_010668078.1	0	0	0	0.00666667	0	0.00333333	0.025	NA	NA	NA	K06883//uncharacterized protein;K10781//fatty acyl-ACP thioesterase B [EC:3.1.2.14 3.1.2.21];K13457//disease resistance protein RPM1	XP_010666380.1//1	uncharacterized LOC104883537(LOC104883537)
LOC104883540	XM_010668082.2	3.94	1.8	1.9	2.61	2.06167	1.49333	1.25667	GO:0031981//nuclear lumen;GO:0016020//membrane;GO:0005840//ribosome;GO:0009532//plastid stroma;GO:0009526//plastid envelope;GO:0005576//extracellular region	GO:0032550//purine ribonucleoside binding	GO:0009814//defense response, incompatible interaction;GO:0051084//'de novo' posttranslational protein folding	K04077//chaperonin GroEL	XP_010666384.1//1	ruBisCO large subunit-binding protein subunit beta-2-like(LOC104883540)
LOC104883542	XM_010668084.2	164.195	98.4267	93.2733	84.47	101.69	76.6767	66.3833	GO:0031966//mitochondrial membrane	NA	GO:0015031//protein transport	K17769//mitochondrial import receptor subunit TOM22	XP_010666386.1//1	mitochondrial import receptor subunit TOM9-2(LOC104883542)
LOC104883544	XR_788574.2	3.43167	3.48833	0.136667	0.095	4.155	3.52167	3.16667	NA	NA	NA	K04728//ataxia telangiectasia mutated family protein [EC:2.7.11.1]	KMT10594.1//1	uncharacterized LOC104883544(LOC104883544)
LOC104883552	XM_010668094.2,XM_019247402.1	0.268333	0.658333	1.06333	0.893333	1.21833	0.89	0.965	NA	GO:0046914//transition metal ion binding	NA	K10144//RING finger and CHY zinc finger domain-containing protein 1 [EC:2.3.2.27]	XP_019102947.1//1;XP_010666396.1//1	E3 ubiquitin-protein ligase MIEL1(LOC104883552)
LOC104883553	XM_010668100.2	49.04	185.148	155.143	70.8583	94.4167	169.99	90.0817	NA	NA	NA	K00924//null;K02882//large subunit ribosomal protein L18Ae;K01381//saccharopepsin [EC:3.4.23.25]	XP_010666402.1//1	aspartic proteinase PCS1(LOC104883553)
LOC104883554	XM_010668095.2	7.56333	13.5983	19.325	13.1283	13.3383	12.5583	12.3883	NA	NA	NA	NA	XP_010666397.1//1	uncharacterized LOC104883554(LOC104883554)
LOC104883560	XM_019247400.1	1.85833	1.93	2.75167	1.97833	3.9	2.19833	2.75667	NA	NA	NA	NA	KMT13521.1//1	uncharacterized LOC104883560(LOC104883560)
LOC104883562	XM_010668106.1	0.0766667	0.213333	0.313333	1.04	0.343333	0.22	0.333333	NA	NA	NA	K13379//reversibly glycosylated polypeptide / UDP-arabinopyranose mutase [EC:2.4.1.- 5.4.99.30];K07933//Rab-like protein 3;K17790//mitochondrial import inner membrane translocase subunit TIM22	XP_010666408.1//1
LOC104883565	XM_010668109.2	47.065	8.815	2.04833	2.10833	2.68167	1.88833	2.19333	NA	NA	NA	K03860//phosphatidylinositol glycan, class Q	XP_010666411.1//1	gibberellin-regulated protein 14(LOC104883565)
LOC104883573	XR_788583.2,XR_788584.2	1.89667	2.11	1.04833	0.541667	0.706667	1.475	0.965	NA	NA	NA	K19367//maspardin;K14376//poly(A) polymerase [EC:2.7.7.19]	XP_010676675.1//1;BAM64851.1//1	uncharacterized LOC104883573(LOC104883573)
LOC104883578	XM_019247407.1	0.0266667	0.055	0.131667	0.0516667	0.333333	0.13	0.0683333	NA	NA	NA	K01303//acylaminoacyl-peptidase [EC:3.4.19.1];K09493//T-complex protein 1 subunit alpha;K04730//interleukin-1 receptor-associated kinase 1 [EC:2.7.11.1];K06207//GTP-binding protein;K12819//pre-mRNA-processing factor SLU7	XP_019102952.1//1
LOC104883586	XM_010668128.1	0.015	0.04	0.02	0.0816667	0.0266667	0.0533333	0.015	NA	NA	NA	K06883//uncharacterized protein;K10781//fatty acyl-ACP thioesterase B [EC:3.1.2.14 3.1.2.21];K13457//disease resistance protein RPM1;K14638//solute carrier family 15 (peptide/histidine transporter), member 3/4	XP_010666430.1//1	uncharacterized LOC104883586(LOC104883586)
LOC104883593	XR_788586.2	26.075	16.0967	13.2417	10.0883	10.7783	13.5	13.8867	NA	NA	NA	NA	NA	uncharacterized LOC104883593(LOC104883593)
LOC104883596	XM_010668137.2,XM_019247417.1	3.4	2.96833	7.13667	7.65167	8	7.225	10.7417	NA	GO:0016616//oxidoreductase activity, acting on the CH-OH group of donors, NAD or NADP as acceptor;GO:0046914//transition metal ion binding;GO:0036094//small molecule binding	GO:0044710//null	K00121//S-(hydroxymethyl)glutathione dehydrogenase / alcohol dehydrogenase [EC:1.1.1.284 1.1.1.1]	XP_010666439.1//1;XP_019102962.1//1	alcohol dehydrogenase-like 7(LOC104883596)
LOC104883598	XM_010668139.1	0.203333	0.0283333	0.0133333	0	0.0333333	0.00333333	0.005	NA	GO:0016616//oxidoreductase activity, acting on the CH-OH group of donors, NAD or NADP as acceptor;GO:0046914//transition metal ion binding;GO:0036094//small molecule binding	GO:0044710//null	K00121//S-(hydroxymethyl)glutathione dehydrogenase / alcohol dehydrogenase [EC:1.1.1.284 1.1.1.1]	XP_010666441.1//1	alcohol dehydrogenase-like 7(LOC104883598)
LOC104883599	XM_010668140.2	23.5033	4.53333	3.38	3.55	9.03	5.12167	5.41667	NA	NA	NA	K01206//alpha-L-fucosidase [EC:3.2.1.51]	XP_010666442.1//1	GDSL esterase/lipase At1g28610(LOC104883599)
LOC104883603	XM_010668146.2,XM_010668148.2,XM_019247414.1,XM_019247415.1	57.835	24.1633	22.5183	21.9067	43.44	30.3483	24.8467	NA	NA	NA	K13105//proline-rich protein PRCC	XP_010666448.1//1;XP_010666450.1//1;XP_019102959.1//1;XP_019102960.1//1	proline-rich protein PRCC(LOC104883603)
LOC104883606	XM_010668152.2	7.91167	3.29333	1.435	3.99833	2.09	3.685	3.16333	NA	NA	NA	NA	XP_010666454.1//1	protein Brevis radix-like 4(LOC104883606)
LOC104883609	XM_010668154.2	2.65	2.42333	0.875	3.745	1.025	1.14333	1.165	NA	NA	NA	NA	XP_010666456.1//1	hypothetical protein(LOC104883609)
LOC104883611	XM_010668155.2	0.345	5.5	8.76833	2.805	2.595	0.293333	0.31	NA	NA	NA	NA	XP_010666457.2//1	hypothetical protein(LOC104883611)
LOC104883612	XM_010668156.2	241.157	568.752	491.073	465.662	419.4	463.958	413.877	NA	NA	GO:0045184//establishment of protein localization	K12191//charged multivesicular body protein 2A	XP_010666458.1//1	vacuolar protein sorting-associated protein 2 homolog 1(LOC104883612)
LOC104883613	XM_010668157.2	19.7367	85.0933	56.8967	26.0983	47.2417	17.95	8.30333	NA	NA	NA	K19041//E3 ubiquitin-protein ligase RNF38/44 [EC:2.3.2.27];K10664//E3 ubiquitin-protein ligase ATL6/9/15/31/42/55 [EC:2.3.2.27]	XP_010666459.1//1	RING-H2 finger protein ATL52(LOC104883613)
LOC104883621	XM_019247413.1	0.0916667	0.273333	0.308333	0.285	0.256667	0.493333	0.236667	NA	NA	NA	K15502//serine/threonine-protein phosphatase 6 regulatory ankyrin repeat subunit A	XP_019102958.1//1	ankyrin-1(LOC104883621)
LOC104883628	XM_010668173.2,XM_010668174.2,XM_010668175.2,XM_019247420.1,XM_019247421.1	2.975	0.756667	1.70167	3.80833	1.08167	2.69	3.08333	NA	NA	NA	NA	XP_019102965.1//1;XP_010666475.1//1	probable serine incorporator(LOC104883628)
LOC104883629	XM_010668176.2	53.545	129.16	108.29	97.6333	77.2017	78.425	108.937	GO:0044424//intracellular part	GO:0032550//purine ribonucleoside binding	GO:0006457//protein folding	K04077//chaperonin GroEL	XP_010666478.1//1	chaperonin CPN60-2, mitochondrial(LOC104883629)
LOC104883631	XM_010668178.2,XM_010668179.2	0.296667	0.0916667	0.0133333	0.00833333	0.135	0.015	0.0233333	NA	NA	NA	K15502//serine/threonine-protein phosphatase 6 regulatory ankyrin repeat subunit A	XP_010666480.1//1;XP_010666481.1//1	ankyrin repeat-containing protein ITN1(LOC104883631)
LOC104883632	XM_010668180.2,XR_002038851.1	0.746667	0.00833333	0.0316667	0.03	0.065	0.095	0.156667	NA	NA	NA	K15502//serine/threonine-protein phosphatase 6 regulatory ankyrin repeat subunit A;K12819//pre-mRNA-processing factor SLU7	XP_010666482.1//1	hypothetical protein(LOC104883632)
LOC104883634	XM_010668181.2,XM_010668182.2,XM_010668183.2	8.62	3.56833	4.76167	7.29	5.88667	9.66333	8.93	NA	NA	NA	K04122//ent-kaurene oxidase [EC:1.14.13.78]	XP_010666483.1//1;XP_010666484.1//1	ent-kaurene oxidase(LOC104883634)
LOC104883635	XM_010668185.2	1.82333	3.16	0.903333	0.188333	1.50167	0.645	0.226667	NA	GO:0015036//disulfide oxidoreductase activity	GO:0019725//cellular homeostasis	K03676//glutaredoxin 3	XP_010666487.1//1	glutaredoxin-C11(LOC104883635)
LOC104883636	XM_010668186.2	0.531667	0.616667	0.835	0.0216667	0.746667	0.0166667	0.0166667	NA	GO:0015036//disulfide oxidoreductase activity	GO:0019725//cellular homeostasis	K03676//glutaredoxin 3	XP_010666488.1//1	glutaredoxin-C11(LOC104883636)
LOC104883637	XM_010668187.2	0.39	0.113333	0	0	0.243333	0	0.01	NA	GO:0015036//disulfide oxidoreductase activity	GO:0019725//cellular homeostasis	K03676//glutaredoxin 3	XP_010666489.1//1	glutaredoxin-C11(LOC104883637)
LOC104883638	XM_010668188.2	37.0583	52.01	17.715	10.8217	30.0083	9.96833	15.9733	NA	GO:0015036//disulfide oxidoreductase activity	GO:0019725//cellular homeostasis	K03676//glutaredoxin 3	XP_010666490.1//1	monothiol glutaredoxin-S9(LOC104883638)
LOC104883641	XM_019247419.1	0.00333333	0.00166667	0.015	0.173333	0.00833333	0.0116667	0.0316667	NA	GO:0004672//protein kinase activity	GO:0016310//phosphorylation	K04730//interleukin-1 receptor-associated kinase 1 [EC:2.7.11.1]	XP_019102964.1//1	MDIS1-interacting receptor like kinase 2(LOC104883641)
LOC104883647	XM_010668197.2	56.025	33.7133	13.6	22.2133	25.9283	27.7633	24.8583	NA	NA	NA	K20298//vacuolar protein sorting-associated protein 52	XP_010666499.2//1	hypothetical protein(LOC104883647)
LOC104883648	XR_788591.2	0	0	0.885	0.0866667	0.02	0.05	0.02	NA	NA	NA	NA	KMS96046.1//1	uncharacterized LOC104883648(LOC104883648)
LOC104883650	XM_010668223.2	2.08167	2.075	2.61667	3.83167	2.01667	3.77167	5.33333	NA	NA	NA	K09775//uncharacterized protein	XP_010666525.1//1	uncharacterized LOC104883650(LOC104883650)
LOC104883662	XM_010668210.2	0.838333	0.146667	0.226667	0.231667	0.456667	0.275	0.11	GO:0009536//plastid	GO:0043169//cation binding	GO:0006091//generation of precursor metabolites and energy	K08912//light-harvesting complex II chlorophyll a/b binding protein 1	XP_010666512.1//1	chlorophyll a-b binding protein, chloroplastic(LOC104883662)
LOC104883663	XM_010668211.2	0.915	0.153333	0.055	0.218333	0.191667	0.24	0.763333	NA	NA	NA	K13420//LRR receptor-like serine/threonine-protein kinase FLS2 [EC:2.7.11.1]	XP_010666513.1//1	LRR receptor-like serine/threonine-protein kinase FLS2(LOC104883663)
LOC104883672	XM_019247425.1	1.63167	1.56	1.38333	0.35	2.25	0.81	0.486667	GO:0031224//intrinsic component of membrane;GO:0009521//photosystem;GO:0009534//chloroplast thylakoid	GO:0043169//cation binding;GO:0046906//tetrapyrrole binding	GO:0006464//cellular protein modification process;GO:0006091//generation of precursor metabolites and energy	K08912//light-harvesting complex II chlorophyll a/b binding protein 1	XP_019102970.1//1	uncharacterized LOC104883672(LOC104883672)
LOC104883678	XM_010668227.2	40.1067	25.0133	17.9417	12.0967	14.55	14.9133	10.2317	NA	NA	NA	K18266//protein NDRG1	XP_010666529.1//1	protein NDL1(LOC104883678)
LOC104883679	XM_010668228.2	11.455	8.62667	8.57167	6.34167	6.25	5.65167	5.25833	NA	GO:0016791//phosphatase activity	GO:0008152//metabolic process	K13248//pyridoxal phosphate phosphatase PHOSPHO2 [EC:3.1.3.74]	XP_010666530.1//1	thiamine phosphate phosphatase-like protein(LOC104883679)
LOC104883680	XM_010668229.2	18.1233	28.24	51.4167	42.855	29.35	44.2133	37.1133	NA	NA	NA	K11426//SET and MYND domain-containing protein	XP_010666531.1//1	hypothetical protein(LOC104883680)
LOC104883694	XR_788594.2,XR_788595.2	2.51667	5.14	4.28	4.13333	4.495	3.72167	2.975	NA	NA	NA	NA	NA	uncharacterized LOC104883694(LOC104883694)
LOC104883697	XR_788599.2	2.17333	1.40667	0.886667	0.498333	1.37333	1.39667	1.00667	NA	NA	NA	NA	KMT01623.1//1	uncharacterized LOC104883697(LOC104883697)
LOC104883699	XM_010668253.1,XM_010668254.1,XM_010668255.1	0.0616667	0.0166667	0.025	0.05	0.015	0.0133333	0.02	GO:0031224//intrinsic component of membrane	GO:0015405//P-P-bond-hydrolysis-driven transmembrane transporter activity;GO:0017111//nucleoside-triphosphatase activity;GO:0032550//purine ribonucleoside binding	GO:0044763//null;GO:0009154//purine ribonucleotide catabolic process;GO:0051234//establishment of localization	K05658//ATP-binding cassette, subfamily B (MDR/TAP), member 1 [EC:3.6.3.44]	XP_010666555.1//1	ABC transporter B family member 11(LOC104883699)
LOC104883708	XM_010668263.1	0.241667	0.0916667	0.095	0.0816667	0.0416667	0.0466667	0.126667	NA	NA	NA	K19747//BAHD acyltransferase [EC:2.3.1.-]	XP_010666565.1//1	hypothetical protein(LOC104883708)
LOC104883714	XM_010668268.2	6.26333	8.465	14.77	18.675	8.95333	14.6	7.71167	NA	NA	NA	K03453//bile acid:Na+ symporter, BASS family;K12819//pre-mRNA-processing factor SLU7;K10706//senataxin [EC:3.6.4.-]	XP_010689588.1//1	uncharacterized LOC104883714(LOC104883714)
LOC104883717	XM_010668271.2	28.9883	34.17	34.8967	55.16	29.27	43.63	81.3367	GO:0016020//membrane;GO:0005773//vacuole	GO:1901363//heterocyclic compound binding;GO:0097159//organic cyclic compound binding;GO:0017111//nucleoside-triphosphatase activity;GO:0036094//small molecule binding;GO:0005215//transporter activity	GO:0044763//null;GO:0006950//response to stress;GO:0044765//null	K05665//ATP-binding cassette, subfamily C (CFTR/MRP), member 1	XP_010666573.1//1	ABC transporter C family member 14(LOC104883717)
LOC104883718	XM_019251946.1	0.015	0.005	0.0283333	0.188333	0.0233333	0.06	0.0983333	NA	NA	NA	NA	XP_019107491.1//1	F-box/FBD/LRR-repeat protein At1g13570-like(LOC104883718)
LOC104883721	XM_010668276.2	20.56	7.56833	9.64333	38.1833	8.21333	13.5383	55.4683	GO:0043231//intracellular membrane-bounded organelle;GO:0031224//intrinsic component of membrane	GO:0008194//UDP-glycosyltransferase activity;GO:0042285//xylosyltransferase activity;GO:0005488//binding	GO:0009826//unidimensional cell growth;GO:0065008//regulation of biological quality;GO:0045229//external encapsulating structure organization;GO:0019758//glycosinolate biosynthetic process;GO:0048588//developmental cell growth;GO:0043479//pigment accumulation in tissues in response to UV light;GO:0009250//glucan biosynthetic process	K08238//xyloglucan 6-xylosyltransferase [EC:2.4.2.39]	XP_010666578.1//1	xyloglucan 6-xylosyltransferase 2(LOC104883721)
LOC104883725	XM_010668280.1	0.085	0.251667	0.536667	0.43	0.246667	0.121667	0.265	NA	NA	NA	K12447//UDP-sugar pyrophosphorylase [EC:2.7.7.64];K17982//geranyllinalool synthase [EC:4.2.3.144]	XP_010666582.1//1	uncharacterized LOC104883725(LOC104883725)
LOC104883726	XM_010668283.2	0.36	0.1	0.526667	1.145	0.358333	0.745	1.14833	NA	NA	NA	NA	XP_010666585.2//1	F-box/FBD/LRR-repeat protein At1g13570-like(LOC104883726)
LOC104883734	XM_019247433.1	1.40833	0.838333	0.336667	0.91	0.506667	0.911667	1.14833	NA	GO:0097159//organic cyclic compound binding;GO:0034061//DNA polymerase activity;GO:0046914//transition metal ion binding	GO:0006259//DNA metabolic process	K03006//DNA-directed RNA polymerase II subunit RPB1 [EC:2.7.7.6];K07305//peptide-methionine (R)-S-oxide reductase [EC:1.8.4.12];K12447//UDP-sugar pyrophosphorylase [EC:2.7.7.64];K07739//elongator complex protein 3 [EC:2.3.1.48];K05658//ATP-binding cassette, subfamily B (MDR/TAP), member 1 [EC:3.6.3.44]	XP_019102978.1//1	hypothetical protein(LOC104883734)
LOC104883735	XM_010668288.2	2.97833	0.695	1.06	0.903333	0.836667	0.641667	0.558333	NA	NA	NA	NA	XP_010666590.1//1	hypothetical protein(LOC104883735)
LOC104883739	XM_010668294.2	5.49667	6.94833	4.31167	3.60333	2.12333	1.28	1.46333	GO:0043231//intracellular membrane-bounded organelle;GO:0043234//protein complex	GO:0004386//helicase activity;GO:0032550//purine ribonucleoside binding;GO:0003676//nucleic acid binding	GO:0032392//DNA geometric change	K02541//DNA replication licensing factor MCM3 [EC:3.6.4.12]	XP_010666596.1//1	DNA replication licensing factor MCM3(LOC104883739)
LOC104883740	XM_010668295.2	2.65	2.93333	4.01833	5.635	2.605	4.34667	7.92333	NA	GO:0036094//small molecule binding	NA	K01256//aminopeptidase N [EC:3.4.11.2];K08956//AFG3 family protein [EC:3.4.24.-];K19073//divinyl chlorophyllide a 8-vinyl-reductase [EC:1.3.1.75]	XP_010666597.1//1	hypothetical protein(LOC104883740)
LOC104883741	XM_010668296.2,XM_019247438.1	14.49	12.8683	14.0817	17.1383	13.8883	13.7633	31.1833	NA	NA	NA	K12185//ESCRT-I complex subunit VPS37	XP_010666598.1//1	vacuolar protein-sorting-associated protein 37 homolog 1(LOC104883741)
LOC104883743	XM_010668298.2,XM_010668299.2,XR_788606.2	1.315	3.41	2.32167	1.91333	1.795	1.58	1.53167	NA	GO:0016741//transferase activity, transferring one-carbon groups	GO:0008152//metabolic process	K10908//DNA-directed RNA polymerase, mitochondrial [EC:2.7.7.6];K14568//rRNA small subunit pseudouridine methyltransferase Nep1 [EC:2.1.1.260]	XP_010666601.1//1;XP_010666600.1//1	ribosomal RNA small subunit methyltransferase nep-1(LOC104883743)
LOC104883749	XM_010668305.2	0.246667	0.00833333	0.111667	0.0116667	0.00666667	0.0266667	0.00666667	NA	NA	NA	K16818//phospholipase A1 [EC:3.1.1.32];K03147//phosphomethylpyrimidine synthase [EC:4.1.99.17]	XP_010666607.1//1	triacylglycerol lipase OBL1(LOC104883749)
LOC104883752	XM_010668307.2,XM_010668308.2	9.46833	3.48833	2.83167	5.42167	4.76	5.13667	6.87	NA	NA	NA	NA	XP_010666609.1//1;XP_010666610.1//1	uncharacterized LOC104883752(LOC104883752)
LOC104883753	XM_010668310.2	88.82	167.938	201.923	179.19	149.608	154.447	113.113	GO:0009526//plastid envelope	GO:0016709//oxidoreductase activity, acting on paired donors, with incorporation or reduction of molecular oxygen, NAD(P)H as one donor, and incorporation of one atom of oxygen	GO:0006950//response to stress;GO:0009687//abscisic acid metabolic process;GO:0009639//response to red or far red light	K09838//zeaxanthin epoxidase [EC:1.14.15.21]	XP_010666612.1//1	zeaxanthin epoxidase, chloroplastic(LOC104883753)
LOC104883754	XM_010668311.2	1.28333	0.573333	0.445	1.52167	0.576667	0.8	1.70167	NA	NA	NA	K13648//alpha-1,4-galacturonosyltransferase [EC:2.4.1.43]	XP_010666613.1//1	hypothetical protein(LOC104883754)
LOC104883756	XM_010668313.2	8.54667	1.41167	1.565	3.62167	4.11833	5.81167	3.79	NA	NA	NA	NA	XP_010666615.1//1	uncharacterized LOC104883756(LOC104883756)
LOC104883757	XM_010668314.2	26.84	89.6267	68.5967	49.4	52.13	84.69	60.4733	NA	NA	NA	K09419//heat shock transcription factor, other eukaryote	XP_010666616.1//1	heat shock factor protein HSF24(LOC104883757)
LOC104883758	XM_010668315.1	1.32833	0.35	0.17	0.146667	0.153333	0.223333	0.228333	NA	GO:0008168//methyltransferase activity	GO:0006306//DNA methylation	K00558//DNA (cytosine-5)-methyltransferase 1 [EC:2.1.1.37]	XP_010666617.1//1	putative DNA (cytosine-5)-methyltransferase CMT1(LOC104883758)
LOC104883759	XM_010668317.2	6.74833	1.135	2.535	2.01667	3.17333	2.74833	1.915	NA	NA	NA	K13545//red chlorophyll catabolite reductase [EC:1.3.7.12]	XP_010666619.1//1	red chlorophyll catabolite reductase, chloroplastic(LOC104883759)
LOC104883763	XM_010668320.2	0.0683333	0.0433333	1.405	19.9917	0.331667	2.08	26.1317	NA	NA	NA	K09286//EREBP-like factor	XP_010666622.1//1	ethylene-responsive transcription factor ERF098(LOC104883763)
LOC104883766	XM_010668324.2	0.961667	1.035	0.283333	0.88	0.34	0.318333	0.536667	NA	NA	NA	K13448//calcium-binding protein CML	XP_010666626.1//1	calcium-binding protein CML24(LOC104883766)
LOC104883768	XM_010668326.2	0.601667	0.258333	0.115	0.206667	0.0983333	0.0166667	0.15	NA	NA	NA	NA	XP_010666628.1//1	hypothetical protein(LOC104883768)
LOC104883772	XM_010668332.2,XM_019247447.1	7.18	16.425	18.035	13.5817	14.0333	14.0217	14.33	NA	NA	NA	NA	XP_010666634.1//1;XP_019102992.1//1	hypothetical protein(LOC104883772)
LOC104883785	XM_010668348.2	0.08	0.231667	0.135	1.00167	0.0933333	0.116667	1.22333	NA	NA	NA	K00326//cytochrome-b5 reductase [EC:1.6.2.2]	XP_010666650.1//1	NADH--cytochrome b5 reductase 1(LOC104883785)
LOC104883789	XR_788617.2,XR_788618.2	2.27	4.46333	3.52833	4.13	5.33	3.51333	3.24667	NA	NA	NA	NA	XP_019104208.1//1	uncharacterized LOC104883789(LOC104883789)
LOC104883792	XM_010668355.2	7.34833	11.4	8.44667	10.25	8.19833	11.8667	16.8367	GO:0031224//intrinsic component of membrane	GO:0046872//metal ion binding;GO:0003824//catalytic activity;GO:0008324//cation transmembrane transporter activity;GO:0032550//purine ribonucleoside binding;GO:0005548//phospholipid transporter activity	GO:0006869//lipid transport;GO:0006811//ion transport	K14802//phospholipid-transporting ATPase [EC:3.6.3.1]	XP_010666657.1//1	phospholipid-transporting ATPase 1(LOC104883792)
LOC104883797	XM_010668360.1	0.0333333	0.07	0.171667	0.236667	0.151667	0.151667	0.146667	NA	NA	NA	K20000//maturase K	XP_010666662.1//1	uncharacterized LOC104883797(LOC104883797)
LOC104883799	XM_010668362.2	8.86667	13.2083	14.8433	10.845	16.515	19.1017	9.745	NA	NA	NA	K14007//protein transport protein SEC24;K05658//ATP-binding cassette, subfamily B (MDR/TAP), member 1 [EC:3.6.3.44];K00026//malate dehydrogenase [EC:1.1.1.37];K20182//vacuolar protein sorting-associated protein 33	XP_010666664.1//1	uncharacterized LOC104883799(LOC104883799)
LOC104883802	XM_010668367.2	18.8833	0.81	0.101667	0.0266667	0.216667	0.005	0.165	NA	GO:0003824//catalytic activity	GO:0009064//glutamine family amino acid metabolic process	NA	XP_010666669.2//1	putative glutamine amidotransferase GAT1_2.1(LOC104883802)
LOC104883804	XR_788619.2,XR_788620.2	8.16667	5.95833	9.11833	10.3967	13.0367	12.6167	18.4133	GO:0030529//intracellular ribonucleoprotein complex	GO:0003723//RNA binding;GO:0005198//structural molecule activity	GO:0010467//gene expression	K02887//large subunit ribosomal protein L20	KNA24363.1//1	uncharacterized LOC104883804(LOC104883804)
LOC104883805	XM_010668368.2	22.4817	37.5783	33.4467	38.7467	22.7533	28.8233	43.255	NA	GO:0046872//metal ion binding;GO:0015924//mannosyl-oligosaccharide mannosidase activity	NA	K01230//mannosyl-oligosaccharide alpha-1,2-mannosidase [EC:3.2.1.113]	XP_010666670.1//1	mannosyl-oligosaccharide 1,2-alpha-mannosidase MNS3(LOC104883805)
LOC104883821	XR_788623.1	10.155	5.00667	5.71	3.94167	5.41	4.30333	1.635	NA	NA	NA	NA	XP_010680647.1//1	uncharacterized LOC104883821(LOC104883821)
LOC104883822	XM_010668382.2	41.2	17.9733	18.6417	34.8883	21.21	19.2783	38.66	NA	NA	NA	K01177//beta-amylase [EC:3.2.1.2]	XP_010666684.1//1	inactive beta-amylase 9(LOC104883822)
LOC104883823	XM_010668383.1	0	0	0	0.5	0.01	0.0216667	0.01	NA	NA	NA	K13356//alcohol-forming fatty acyl-CoA reductase [EC:1.2.1.84]	XP_010666685.1//1	uncharacterized LOC104883823(LOC104883823)
LOC104883827	XM_010668390.1	19.1267	11.04	25.3267	17.9167	20.0883	49.86	48.5	NA	GO:0032550//purine ribonucleoside binding	GO:0050896//response to stimulus	K03283//heat shock 70kDa protein 1/8	XP_010666692.1//1	chloroplast envelope membrane 70 kDa heat shock-related protein-like(LOC104883827)
LOC104883830	XM_010668389.2,XM_010668391.2,XM_010668392.2,XR_788624.2	19.5833	30.995	46.6183	30.86	38.5533	45.3967	38.2133	NA	NA	NA	K17616//CTD small phosphatase-like protein 2 [EC:3.1.3.-]	XP_010666694.1//1;XP_010666691.1//1;XP_010666693.1//1	CTD small phosphatase-like protein 2(LOC104883830)
LOC104883835	XR_002038872.1,XR_002038873.1,XR_002038874.1,XR_002038875.1	28.37	44.1983	48.96	39.4467	60.1417	49.8817	33.8267	NA	NA	NA	K19892//glucan endo-1,3-beta-glucosidase 4 [EC:3.2.1.39]	XP_010666701.1//1
LOC104883852	XM_010668416.2,XM_010668417.2	14.98	5.26333	5.08167	3.20667	5.8	4.02	3.07833	NA	NA	NA	NA	XP_010666718.1//1;XP_010666719.1//1	hypothetical protein(LOC104883852)
LOC104883854	XM_010668419.2	0.825	0.141667	0.215	1.73333	0.166667	0.08	0.323333	NA	GO:0016701//oxidoreductase activity, acting on single donors with incorporation of molecular oxygen	NA	K09840//9-cis-epoxycarotenoid dioxygenase [EC:1.13.11.51]	XP_010666721.1//1	9-cis-epoxycarotenoid dioxygenase NCED2, chloroplastic(LOC104883854)
LOC104883856	XM_010668420.2	0.476667	0.113333	0.108333	0.0333333	0.288333	0.0483333	0.306667	NA	NA	NA	NA	XP_010666722.1//1
LOC104883858	XM_010668422.2	254.355	176.983	134.515	89.1333	220.657	154.823	122.148	NA	NA	NA	K04507//calcyclin binding protein	XP_010666724.1//1
LOC104883866	XM_010668430.2	0.0166667	0.0683333	0.286667	2.13	0.135	0.131667	1.77667	NA	NA	NA	NA	XP_010666732.1//1	hypothetical protein(LOC104883866)
LOC104883868	XM_010668433.1	0	0.0766667	0.0216667	0.268333	0.0516667	0.205	0.185	NA	NA	NA	K13379//reversibly glycosylated polypeptide / UDP-arabinopyranose mutase [EC:2.4.1.- 5.4.99.30]	XP_010666735.1//1
LOC104883869	XR_002038876.1,XR_002038877.1,XR_002038878.1,XR_788630.2	19.5967	7.475	7.94167	8.77667	14.2533	15.96	15.84	GO:0016020//membrane	GO:0046872//metal ion binding;GO:0004672//protein kinase activity;GO:0032550//purine ribonucleoside binding	GO:0009738//abscisic acid-activated signaling pathway;GO:0006464//cellular protein modification process	K13412//calcium-dependent protein kinase [EC:2.7.11.1]	XP_010678309.1//1;KMS95871.1//1	uncharacterized LOC104883869(LOC104883869)
LOC104883872	XM_010668437.2	6.82333	2.01	1.42667	0.691667	4.11	0.401667	0.301667	NA	NA	NA	K02638//plastocyanin	XP_010666739.1//1	plastocyanin, chloroplastic(LOC104883872)
LOC104883875	XM_010668443.2	6.75	16.5433	16.275	13.1417	8.59667	9.885	10.14	GO:0031224//intrinsic component of membrane	GO:0046872//metal ion binding;GO:0042625//ATPase coupled ion transmembrane transporter activity;GO:0032550//purine ribonucleoside binding;GO:0005548//phospholipid transporter activity	GO:0006869//lipid transport;GO:0006811//ion transport	K01530//phospholipid-translocating ATPase [EC:3.6.3.1]	XP_010666745.1//1	probable phospholipid-transporting ATPase 8(LOC104883875)
LOC104883880	XM_010668448.2	0.22	0.59	0.851667	3.54833	0.316667	0.775	1.92667	NA	GO:0016772//transferase activity, transferring phosphorus-containing groups	NA	K17095//annexin A7/11;K14962//COMPASS component SWD2;K00276//primary-amine oxidase [EC:1.4.3.21];K03327//multidrug resistance protein, MATE family	XP_010666750.1//1	G-type lectin S-receptor-like serine/threonine-protein kinase LECRK3(LOC104883880)
LOC104883883	XM_010668452.2	8.47333	1.61167	2.48	1.99	2.6	4.36833	1.81	NA	NA	NA	K00924//null;K17422//large subunit ribosomal protein L41;K13415//protein brassinosteroid insensitive 1 [EC:2.7.10.1 2.7.11.1]	XP_010666754.1//1	leucine-rich repeat receptor-like tyrosine-protein kinase PXC3(LOC104883883)
LOC104883885	XM_010668454.2	0.731667	3.33667	3.62	2.41333	2.14	1.215	1.99	NA	NA	NA	K19828//mitochondrial GTPase 1	XP_010666756.1//1	hypothetical protein(LOC104883885)
LOC104883886	XM_010668458.1	0.0183333	0.0183333	0.0283333	0.466667	0.0833333	0.185	0.113333	NA	GO:0005488//binding	NA	K09422//myb proto-oncogene protein, plant	XP_010666760.1//1	MYB-like transcription factor EOBI(LOC104883886)
LOC104883893	XM_010668461.2,XM_010668462.2	16.2917	9.06333	6.53167	4.975	9.37333	10.015	6.62333	NA	GO:0016301//kinase activity	NA	K04420//mitogen-activated protein kinase kinase kinase 2 [EC:2.7.11.25];K04421//mitogen-activated protein kinase kinase kinase 3 [EC:2.7.11.25];K11228//mitogen-activated protein kinase kinase kinase [EC:2.7.11.25]	XP_010666764.1//1;XP_010666763.1//1	mitogen-activated protein kinase kinase kinase NPK1(LOC104883893)
LOC104883894	XM_010668463.2	0.335	0.211667	0.766667	1.06333	0.368333	0.83	0.926667	NA	NA	NA	K11275//histone H1/5	XP_010666765.1//1	hypothetical protein(LOC104883894)
LOC104883895	XM_010668464.2	4.63167	5.345	3.70667	1.77667	2.94667	1.90667	3.08333	NA	NA	NA	K16189//phytochrome-interacting factor 4;K11253//histone H3;K12126//phytochrome-interacting factor 3	XP_010666766.1//1	transcription factor bHLH128(LOC104883895)
LOC104883898	XM_010668468.2	2.96	1.94	2.255	1.935	0.621667	0.605	1.36	GO:0016020//membrane	NA	NA	NA	XP_010666770.1//1	hypothetical protein(LOC104883898)
LOC104883901	XM_010668476.2,XM_010668477.2	1.13167	0.66	2.27333	0.303333	2.14167	0.578333	0.341667	GO:0009536//plastid	GO:0070566//adenylyltransferase activity	GO:0005977//glycogen metabolic process;GO:0005982//starch metabolic process	K00975//glucose-1-phosphate adenylyltransferase [EC:2.7.7.27]	XP_010666779.1//1;XP_010666778.1//1	glucose-1-phosphate adenylyltransferase large subunit 3, chloroplastic/amyloplastic(LOC104883901)
LOC104883907	XM_010668483.1	0.116667	0.375	0.341667	0.255	0.173333	0.301667	0.275	NA	NA	NA	K13024//inositol-hexakisphosphate/diphosphoinositol-pentakisphosphate 1-kinase [EC:2.7.4.24];K20028//palmitoyltransferase ZDHHC2/15/20 [EC:2.3.1.225];K01191//alpha-mannosidase [EC:3.2.1.24];K13356//alcohol-forming fatty acyl-CoA reductase [EC:1.2.1.84];K08247//methionine S-methyltransferase [EC:2.1.1.12]	XP_010666785.1//1
LOC104883909	XM_010668485.2,XM_019247474.1,XM_019247475.1	1.06333	3.97167	5.055	19.5267	7.96333	10.1083	35.3883	GO:0042579//microbody	NA	GO:0044237//cellular metabolic process;GO:0009062//fatty acid catabolic process;GO:0006625//protein targeting to peroxisome;GO:0071704//organic substance metabolic process;GO:0044281//small molecule metabolic process;GO:0032958//inositol phosphate biosynthetic process	NA	XP_019103019.1//1;XP_010666787.1//1;XP_019103020.1//1	hypothetical protein(LOC104883909)
LOC104883911	XM_010668486.2	0.54	4.305	10.8133	2.7	10.6583	3.90667	1.72833	NA	NA	NA	K01647//citrate synthase [EC:2.3.3.1]	XP_010666788.1//1	cyclin-U1-1(LOC104883911)
LOC104883912	XM_010668487.2,XM_010668488.2	21.0267	22.7583	40.0017	52.0967	41.6933	45.8067	65.26	NA	NA	NA	NA	XP_010666789.1//1	transcription factor bHLH144(LOC104883912)
LOC104883919	XM_010668496.1	0.03	0.0766667	0.0466667	0.158333	0.0333333	0.0683333	0.103333	NA	NA	NA	K12447//UDP-sugar pyrophosphorylase [EC:2.7.7.64];K14794//ribosomal RNA-processing protein 12;K17982//geranyllinalool synthase [EC:4.2.3.144];K06892//feruloyl-CoA ortho-hydroxylase [EC:1.14.11.-];K01051//pectinesterase [EC:3.1.1.11]	XP_010673767.1//1
LOC104883922	XM_010668498.1	4.68167	5.79333	7.25167	6.94333	8.24333	9.90167	8.055	NA	NA	NA	K03453//bile acid:Na+ symporter, BASS family;K01303//acylaminoacyl-peptidase [EC:3.4.19.1];K09493//T-complex protein 1 subunit alpha;K04730//interleukin-1 receptor-associated kinase 1 [EC:2.7.11.1];K12819//pre-mRNA-processing factor SLU7	XP_010666800.1//1	uncharacterized LOC104883922(LOC104883922)
LOC104883923	XM_010668499.1	0.226667	1.275	1.07833	0.891667	1.14167	1.54833	1.585	NA	NA	NA	K13379//reversibly glycosylated polypeptide / UDP-arabinopyranose mutase [EC:2.4.1.- 5.4.99.30];K07933//Rab-like protein 3	XP_010666801.1//1	uncharacterized LOC104883923(LOC104883923)
LOC104883932	XM_019247476.1	6.35667	2.69	3.72	1.81667	5.545	5.84333	3.19333	NA	NA	NA	K19613//leucine-rich repeat protein SHOC2;K15078//structure-specific endonuclease subunit SLX1 [EC:3.6.1.-]	XP_019103021.1//1	putative disease resistance protein RGA3(LOC104883932)
LOC104883934	XM_010668509.1	0.258333	0.248333	0.466667	0.723333	0.613333	0.486667	0.768333	NA	NA	NA	K15255//ATP-dependent DNA helicase PIF1 [EC:3.6.4.12]	XP_010666811.1//1	uncharacterized LOC104883934(LOC104883934)
LOC104883948	XM_010668527.2	2.97167	1.91167	1.105	1.03333	1.10833	1.02667	1.57833	GO:0043231//intracellular membrane-bounded organelle	GO:0004620//phospholipase activity;GO:0046872//metal ion binding	GO:0009314//response to radiation;GO:0010118//stomatal movement;GO:0006796//phosphate-containing compound metabolic process;GO:0006629//lipid metabolic process	K01047//secretory phospholipase A2 [EC:3.1.1.4]	XP_010666829.1//1	probable phospholipase A2 homolog 1(LOC104883948)
LOC104883949	XM_010668528.2,XM_010668529.2	11.3133	22.8183	24.475	38.2483	22.4167	24.9367	52.1683	NA	NA	NA	K19476//vacuolar protein sorting-associated protein IST1	XP_010666830.1//1;XP_010666831.1//1	uncharacterized LOC104883949(LOC104883949)
LOC104883950	XM_010668530.2,XM_010668531.2	0.06	0.0316667	0.0266667	0	0.005	0	0	NA	NA	NA	K00588//caffeoyl-CoA O-methyltransferase [EC:2.1.1.104]	XP_010666832.1//1	probable caffeoyl-CoA O-methyltransferase At4g26220(LOC104883950)
LOC104883953	XM_010668534.2	150.968	66.825	59.195	42.26	117.12	52.09	39.6983	NA	GO:0043169//cation binding;GO:0008171//O-methyltransferase activity	GO:0008152//metabolic process	K00588//caffeoyl-CoA O-methyltransferase [EC:2.1.1.104]	XP_010666836.1//1	caffeoyl-CoA O-methyltransferase(LOC104883953)
LOC104883954	XM_010668535.2	1.05667	0.113333	0.141667	0	0.111667	0.0616667	0.02	NA	NA	GO:0050896//response to stimulus	NA	XP_010666838.1//1	MLP-like protein 43(LOC104883954)
LOC104883955	XM_010668536.2	40.1617	9.8	1.30333	0.36	2.355	0.315	0.431667	NA	NA	GO:0050896//response to stimulus	NA	XP_010666838.1//1	MLP-like protein 43(LOC104883955)
LOC104883963	XM_010668543.2	50.51	77.5483	23.575	5.67167	57.5467	25.7367	24.0433	NA	NA	NA	NA	XP_010666845.1//1	inter alpha-trypsin inhibitor, heavy chain 4(LOC104883963)
LOC104883971	XM_010668552.2	2.02333	42.8833	10.1583	1.41333	10.0833	2.46333	2.55667	NA	NA	NA	K13754//solute carrier family 24 (sodium/potassium/calcium exchanger), member 6	XP_010666854.1//1	cation/calcium exchanger 4(LOC104883971)
LOC104883973	XM_010668554.2	1.12333	0.585	1.585	0.38	0.981667	2.02667	1.08333	NA	NA	NA	K03239//translation initiation factor eIF-2B subunit alpha	XP_010666856.1//1	protein LURP-one-related 6(LOC104883973)
LOC104883974	XM_010668555.2	17.95	4.08	2.365	3.495	3.46333	5.21167	3.85667	NA	GO:0004175//endopeptidase activity;GO:0005515//protein binding	GO:0044092//negative regulation of molecular function;GO:0019538//protein metabolic process	K09490//heat shock 70kDa protein 5;K13199//plasminogen activator inhibitor 1 RNA-binding protein;K12663//Delta(3,5)-Delta(2,4)-dienoyl-CoA isomerase [EC:5.3.3.-];K01183//chitinase [EC:3.2.1.14]	XP_010666857.1//1	subtilisin-like protease SBT1.8(LOC104883974)
LOC104883975	XM_010668558.2	0.015	0.04	0.0633333	0.19	0.00833333	0.02	0.153333	NA	NA	NA	K14207//solute carrier family 38 (sodium-coupled neutral amino acid transporter), member 2	XP_010666860.1//1	amino acid transporter AVT6A(LOC104883975)
LOC104883976	XM_010668556.2	0.596667	0.0616667	0.136667	0.378333	0.09	0.271667	0.273333	NA	NA	NA	K13754//solute carrier family 24 (sodium/potassium/calcium exchanger), member 6	KMS95802.1//1	guanine nucleotide-binding protein subunit gamma 3(LOC104883976)
LOC104883981	XM_010668563.2	4.87667	2.00833	0.986667	0.833333	3.00167	0.703333	0.375	GO:0031224//intrinsic component of membrane;GO:0009521//photosystem;GO:0009534//chloroplast thylakoid	GO:0046906//tetrapyrrole binding	GO:0006464//cellular protein modification process;GO:0006091//generation of precursor metabolites and energy	K08917//light-harvesting complex II chlorophyll a/b binding protein 6	XP_010666865.1//1	chlorophyll a-b binding protein CP24, chloroplastic(LOC104883981)
LOC104883983	XM_010668567.1	11.6667	8.15167	9.99333	7.1	8.035	5.985	3.925	NA	NA	NA	K03549//KUP system potassium uptake protein	XP_010666869.1//1	potassium transporter 8(LOC104883983)
LOC104883988	XM_010668572.1	0.225	1.105	1.75167	1.23833	1.05167	0.921667	0.775	NA	NA	NA	K01303//acylaminoacyl-peptidase [EC:3.4.19.1];K04730//interleukin-1 receptor-associated kinase 1 [EC:2.7.11.1];K06207//GTP-binding protein;K12819//pre-mRNA-processing factor SLU7;K00602//phosphoribosylaminoimidazolecarboxamide formyltransferase / IMP cyclohydrolase [EC:2.1.2.3 3.5.4.10]	XP_010666874.1//1	uncharacterized LOC104883988(LOC104883988)
LOC104883989	XM_010668573.1	0.0583333	0.135	0.136667	0.228333	0.12	0.188333	0.19	NA	NA	NA	K03453//bile acid:Na+ symporter, BASS family;K13430//serine/threonine-protein kinase PBS1 [EC:2.7.11.1];K09493//T-complex protein 1 subunit alpha;K09494//T-complex protein 1 subunit beta;K12819//pre-mRNA-processing factor SLU7	XP_010666875.1//1	uncharacterized LOC104883989(LOC104883989)
LOC104884001	XM_010668583.2	0.221667	0.145	0.00666667	0.065	0.025	0.075	0.0233333	NA	NA	NA	NA	XP_010666885.1//1	cation/H(+) symporter 13(LOC104884001)
LOC104884006	XM_010668590.1	23.6533	48.4667	17.5183	19.9317	5.38	14.1267	13.5133	NA	GO:0016614//oxidoreductase activity, acting on CH-OH group of donors	NA	NA	XP_010666892.1//1	berberine bridge enzyme-like 13(LOC104884006)
LOC104884007	XM_010668591.2	1.85	1.00667	0.448333	0.545	0.136667	0.42	0.22	NA	GO:0003824//catalytic activity	NA	K00799//glutathione S-transferase [EC:2.5.1.18]	XP_010666893.1//1	glutathione S-transferase U9(LOC104884007)
LOC104884020	XM_010668609.2,XM_010668610.2	72.2983	45.1583	38.0017	31.3083	48.35	46.2633	34.09	NA	NA	NA	K14432//ABA responsive element binding factor	XP_010666911.1//1;XP_010666912.1//1	protein FD(LOC104884020)
LOC104884022	XM_010668612.2	2.43167	0.628333	0.54	0.368333	0.656667	0.33	0.438333	NA	GO:0016616//oxidoreductase activity, acting on the CH-OH group of donors, NAD or NADP as acceptor;GO:0046914//transition metal ion binding;GO:0036094//small molecule binding	GO:0044710//null	K00083//cinnamyl-alcohol dehydrogenase [EC:1.1.1.195]	XP_010666914.1//1	probable cinnamyl alcohol dehydrogenase 6(LOC104884022)
LOC104884024	XM_010668614.1	0.29	0.198333	0.495	0.786667	0.363333	0.441667	0.623333	NA	NA	NA	K14007//protein transport protein SEC24;K01188//beta-glucosidase [EC:3.2.1.21];K05658//ATP-binding cassette, subfamily B (MDR/TAP), member 1 [EC:3.6.3.44];K00026//malate dehydrogenase [EC:1.1.1.37];K20182//vacuolar protein sorting-associated protein 33	XP_010666916.1//1
LOC104884025	XR_788637.2	2.91833	2.70833	4.40667	6.29667	4.03333	4.15667	6.385	NA	NA	NA	NA	XP_019105504.1//1	uncharacterized LOC104884025(LOC104884025)
LOC104884026	XM_010668615.2	0.248333	1.87167	2.57667	2.37	1.06167	1.83167	0.871667	GO:0030312//external encapsulating structure	NA	GO:0071555//cell wall organization	NA	XP_010666917.1//1	expansin-A11(LOC104884026)
LOC104884034	XM_010668625.1	0.136667	0.911667	1.31333	1.10167	0.481667	0.768333	0.443333	NA	NA	NA	K12447//UDP-sugar pyrophosphorylase [EC:2.7.7.64];K03549//KUP system potassium uptake protein;K17982//geranyllinalool synthase [EC:4.2.3.144]	XP_010666927.1//1
LOC104884036	XM_010668627.2	26.2283	57.045	61.7117	91.2233	50.04	68.2233	136.073	NA	NA	NA	K07025//putative hydrolase of the HAD superfamily	XP_010666929.1//1	phosphate metabolism protein 8(LOC104884036)
LOC104884037	XM_010668628.2	9.54833	0.316667	1.05	0.658333	1.91167	1.80667	1.155	NA	GO:0016765//transferase activity, transferring alkyl or aryl (other than methyl) groups	NA	K18787//thermospermine synthase [EC:2.5.1.79]	XP_010666930.1//1	thermospermine synthase ACAULIS5(LOC104884037)
LOC104884041	XM_010668632.2	0.318333	0.0716667	0.0616667	0.0316667	0.03	0.0283333	0.113333	NA	NA	NA	K14399//polyribonucleotide 5'-hydroxyl-kinase [EC:2.7.1.78]	XP_010666934.1//1	hypothetical protein(LOC104884041)
LOC104884047	XM_010668638.2	0.153333	0.2	0.14	0.485	0.101667	0.11	0.278333	NA	GO:0004672//protein kinase activity;GO:0019900//kinase binding	GO:0010243//response to organonitrogen compound;GO:0006464//cellular protein modification process;GO:0006950//response to stress	K08286//protein-serine/threonine kinase [EC:2.7.11.-];K08282//non-specific serine/threonine protein kinase [EC:2.7.11.1]	XP_010666940.1//1	serine/threonine-protein kinase OXI1(LOC104884047)
LOC104884049	XM_010668642.2	1.085	0.856667	0.816667	1.90667	0.328333	0.503333	2.10167	GO:0031225//anchored component of membrane	NA	GO:0009725//response to hormone;GO:0010101//post-embryonic root morphogenesis	NA	XP_010666944.1//1	auxin-induced in root cultures protein 12(LOC104884049)
LOC104884052	XM_010668645.2	46.5533	33.0317	15.5817	17.375	25.065	18.715	21.9117	NA	NA	NA	K07904//Ras-related protein Rab-11A	XP_010666947.1//1	ras-related protein RABA5e(LOC104884052)
LOC104884054	XM_010668646.2	2.155	19.735	1.065	0.958333	0.47	0.175	0.925	NA	NA	NA	K04730//interleukin-1 receptor-associated kinase 1 [EC:2.7.11.1]	XP_010666948.1//1	cysteine-rich repeat secretory protein 55(LOC104884054)
LOC104884055	XM_010668647.2	0.431667	4.46333	0.246667	0.316667	0.0366667	0.0616667	0.175	NA	NA	NA	K04730//interleukin-1 receptor-associated kinase 1 [EC:2.7.11.1]	XP_010666949.1//1	cysteine-rich repeat secretory protein 55(LOC104884055)
LOC104884056	XM_010668648.2,XM_019247506.1	0.411667	0.228333	0.146667	0.0633333	0.256667	0.276667	0.275	NA	NA	NA	K01893//asparaginyl-tRNA synthetase [EC:6.1.1.22]	XP_019103051.1//1;XP_010666950.1//1	asparagine--tRNA ligase, cytoplasmic 2(LOC104884056)
LOC104884063	XM_010668654.1	0.0383333	0.128333	0.176667	0.126667	0.085	0.12	0.135	NA	NA	NA	K01303//acylaminoacyl-peptidase [EC:3.4.19.1];K03453//bile acid:Na+ symporter, BASS family;K09493//T-complex protein 1 subunit alpha;K04730//interleukin-1 receptor-associated kinase 1 [EC:2.7.11.1];K12819//pre-mRNA-processing factor SLU7	XP_010666956.1//1	uncharacterized LOC104884063(LOC104884063)
LOC104884069	XM_010668663.1	2.035	0.288333	0.501667	1.42833	1.085	1.75667	1.33	NA	NA	NA	K17604//zinc finger SWIM domain-containing protein 3;K17086//transmembrane 9 superfamily member 2/4;K14808//ATP-dependent RNA helicase DDX54/DBP10 [EC:3.6.4.13]	XP_010666965.1//1	uncharacterized LOC104884069(LOC104884069)
LOC104884070	XM_010668665.2	673.21	221.165	116.003	272.875	206.59	153.387	172.332	NA	NA	NA	NA	XP_010666967.1//1	uncharacterized LOC104884070(LOC104884070)
LOC104884071	XM_010668666.2,XM_019247509.1	10.42	15.95	20.61	12.805	20.3633	20.0083	15.68	NA	NA	NA	K14304//nuclear pore complex protein Nup85	XP_019103054.1//1;XP_010666968.1//1	hypothetical protein(LOC104884071)
LOC104884079	XM_010668674.1	0.106667	0.168333	0.116667	0.205	0.226667	0.345	0.146667	NA	NA	NA	K05909//laccase [EC:1.10.3.2];K01188//beta-glucosidase [EC:3.2.1.21];K00620//glutamate N-acetyltransferase / amino-acid N-acetyltransferase [EC:2.3.1.35 2.3.1.1];K18195//rhamnogalacturonan endolyase [EC:4.2.2.23];K18577//mannosylglycoprotein endo-beta-mannosidase [EC:3.2.1.152]	XP_010666976.1//1	uncharacterized LOC104884079(LOC104884079)
LOC104884082	XM_010668677.2	14.45	15.315	10.0433	15.2617	6.26	9.695	56.4833	NA	NA	NA	K13422//transcription factor MYC2	XP_010666979.1//1	transcription factor bHLH18(LOC104884082)
LOC104884083	XM_010668678.2	3.53167	0.356667	0.2	0.341667	0.51	0.07	0.188333	NA	NA	NA	NA	XP_010666980.1//1
LOC104884084	XM_010668679.2	3.53167	0.356667	0.2	0.341667	0.51	0.07	0.188333	NA	NA	NA	NA	XP_010666980.1//1
LOC104884085	XM_010668680.2	0.075	0.108333	0.00833333	0.136667	0.0783333	0.15	0.075	NA	GO:0016787//hydrolase activity	NA	K19613//leucine-rich repeat protein SHOC2	XP_010666982.1//1	plant intracellular Ras-group-related LRR protein 6(LOC104884085)
LOC104884088	XM_010668682.1	83.755	40.855	37.475	70.5117	67.96	67.1033	51.0133	NA	NA	NA	NA	XP_010666984.1//1	oligosaccharyltransferase complex subunit ostc(LOC104884088)
LOC104884098	XM_010668691.2,XM_019247518.1	16.4633	12.6583	34.1817	39.6633	23.9783	16.1267	10.8683	NA	NA	NA	K02335//DNA polymerase I [EC:2.7.7.7];K08597//sentrin-specific protease 8 [EC:3.4.22.68]	XP_010666993.1//1	uncharacterized LOC104884098(LOC104884098)
LOC104884099	XM_010668692.2	0.131667	0.115	0.683333	2.05833	0.118333	0.29	0.571667	NA	NA	NA	NA	XP_010666994.1//1	uncharacterized LOC104884099(LOC104884099)
LOC104884102	XM_010668698.2	1.30333	0.261667	0.838333	1.05167	1.48833	1.37	0.9	NA	NA	NA	NA	XP_010672437.1//1	uncharacterized LOC104884102(LOC104884102)
LOC104884106	XM_010668700.2	0.781667	0.101667	0.0716667	0.465	0.0766667	0.358333	0.531667	NA	NA	NA	K13161//heterogeneous nuclear ribonucleoprotein R;K09528//DnaJ homolog subfamily C member 8	XP_010667002.1//1	protein FANTASTIC FOUR 1(LOC104884106)
LOC104884107	XR_788654.2	0.215	0.798333	2.05833	1.42	3.065	0.828333	2.57833	NA	NA	NA	NA	NA	uncharacterized LOC104884107(LOC104884107)
LOC104884108	XM_010668701.1	0.0583333	0	0.0266667	0.0766667	0.0566667	0.0566667	0.0616667	NA	NA	NA	K10798//poly [ADP-ribose] polymerase [EC:2.4.2.30];K13104//zinc finger protein 830;K15718//linoleate 9S-lipoxygenase [EC:1.13.11.58]	XP_010667003.1//1	uncharacterized LOC104884108(LOC104884108)
LOC104884110	XM_010668727.2,XM_010668796.2	0.136667	0.0933333	0.0966667	0.08	0.105	0.0633333	0.045	NA	NA	NA	NA	XP_010667098.1//1;XP_010667029.1//1	cytochrome b561 and DOMON domain-containing protein At3g61750(LOC104884110)
LOC104884111	XM_019252551.1	17.0167	7.055	9.44667	13.8217	11.2783	12.9667	14.5717	NA	NA	NA	NA	XP_019108096.1//1	uncharacterized LOC104884111(LOC104884111)
LOC104884114	XM_010668706.2	10.62	6.81667	4.99167	2.86833	1.67333	1.73333	1.225	NA	NA	NA	K10638//E3 ubiquitin-protein ligase UHRF1 [EC:2.3.2.27]	XP_010667008.1//1	E3 ubiquitin-protein ligase ORTHRUS 2(LOC104884114)
LOC104884116	XM_010668708.2,XM_010668709.2,XM_010668710.2	1.91167	1.33167	1.025	1.11167	0.991667	0.336667	0.358333	NA	NA	NA	K14399//polyribonucleotide 5'-hydroxyl-kinase [EC:2.7.1.78];K19996//phosphatidylinositol transfer protein SFH5;K00133//aspartate-semialdehyde dehydrogenase [EC:1.2.1.11]	XP_010667012.1//1;XP_010667011.1//1;XP_010667010.1//1	phosphatidylinositol transfer protein 3(LOC104884116)
LOC104884118	XM_010668711.2	0.625	0.138333	0.253333	0.386667	0.168333	0.126667	0.288333	NA	NA	NA	K14399//polyribonucleotide 5'-hydroxyl-kinase [EC:2.7.1.78];K19996//phosphatidylinositol transfer protein SFH5;K00133//aspartate-semialdehyde dehydrogenase [EC:1.2.1.11];K02433//aspartyl-tRNA(Asn)/glutamyl-tRNA(Gln) amidotransferase subunit A [EC:6.3.5.6 6.3.5.7]	XP_010667013.1//1	phosphatidylinositol transfer protein 3(LOC104884118)
LOC104884120	XM_010668713.2,XM_010668714.2,XM_019247522.1,XM_019247523.1,XM_019247524.1,XM_019247525.1	2.48833	1.18833	1.27667	1.44333	1.52333	2.04167	1.775	NA	NA	NA	K03452//magnesium/proton exchanger;K10683//BRCA1-associated RING domain protein 1;K17285//selenium-binding protein 1;K11000//callose synthase [EC:2.4.1.-]	XP_010667015.1//1	pentatricopeptide repeat-containing protein At5g50990(LOC104884120)
LOC104884122	XM_010668717.2	8.99833	3.09833	4.74	7.62667	6.26667	3.52	23.0667	NA	NA	NA	K00366//ferredoxin-nitrite reductase [EC:1.7.7.1]	XP_010667019.1//1	hypothetical protein(LOC104884122)
LOC104884126	XM_010668724.1	0.348333	0.246667	0.31	0.113333	0.361667	0.221667	0.268333	NA	NA	NA	NA	XP_010667026.1//1
LOC104884131	XM_010668726.2	8.51167	4.29167	1.205	1.62333	0.873333	6.285	9.66667	NA	NA	NA	NA	XP_010667028.1//1	hypothetical protein(LOC104884131)
LOC104884132	XM_010668728.2	4.26833	4.65667	7.86333	27.8033	5.205	6.13667	20.015	NA	NA	NA	K12353//sphingomyelin phosphodiesterase 4 [EC:3.1.4.12]	XP_010667030.1//1	hypothetical protein(LOC104884132)
LOC104884134	XM_010668730.2	0.725	2.28667	4.395	4.56833	3.605	4.27833	10.385	NA	NA	NA	K18789//xylogalacturonan beta-1,3-xylosyltransferase [EC:2.4.2.41]	XP_010667032.2//1	probable glycosyltransferase At5g03795(LOC104884134)
LOC104884137	XM_010668734.2	0.333333	0.108333	0.186667	0.306667	0.095	0.333333	0.751667	GO:0009536//plastid	NA	GO:0008152//metabolic process	K01704//3-isopropylmalate/(R)-2-methylmalate dehydratase small subunit [EC:4.2.1.33 4.2.1.35]	XP_010667036.1//1	3-isopropylmalate dehydratase small subunit 1(LOC104884137)
LOC104884141	XM_010668737.2	67.3917	29.955	48.9817	71.3433	21.9633	67.5267	146.43	NA	NA	NA	NA	XP_010667039.1//1	hypothetical protein(LOC104884141)
LOC104884146	XM_019247533.1	0.548333	0.391667	0	0.128333	0.0166667	0.19	0.525	NA	NA	NA	K05609//ubiquitin carboxyl-terminal hydrolase L3 [EC:3.4.19.12]	XP_019103078.1//1	uncharacterized LOC104884146(LOC104884146)
LOC104884147	XM_010668743.2	1.75667	5.86	6.11833	3.62833	2.76667	3.32667	2.77333	NA	NA	NA	K10624//E3 ubiquitin-protein ligase RBBP6 [EC:2.3.2.27]	XP_010667045.1//1	E3 ubiquitin ligase PQT3-like(LOC104884147)
LOC104884153	XM_010668750.2	3.65167	1.92	1.73333	1.31	3.19167	2.575	1.70167	NA	NA	NA	K00799//glutathione S-transferase [EC:2.5.1.18]	XP_010667052.1//1	glutathione S-transferase(LOC104884153)
LOC104884155	XM_010668752.2	101.64	157.748	198.332	141.553	165.125	214.845	166.577	GO:0044464//cell part	GO:0017111//nucleoside-triphosphatase activity;GO:0032550//purine ribonucleoside binding	GO:0009154//purine ribonucleotide catabolic process	K06207//GTP-binding protein	XP_010667054.1//1	putative elongation factor TypA-like SVR3, chloroplastic(LOC104884155)
LOC104884158	XM_010668755.2,XM_010668756.2,XM_019247534.1	11.66	125.603	151.728	133.695	94.7067	47.0683	36.5483	NA	NA	GO:0009628//response to abiotic stimulus	K06617//raffinose synthase [EC:2.4.1.82]	XP_010667057.1//1;XP_019103079.1//1	probable galactinol--sucrose galactosyltransferase 2(LOC104884158)
LOC104884160	XM_010668759.2	215.758	204.93	123.055	63.06	109.337	74.8333	77.9983	GO:0043231//intracellular membrane-bounded organelle;GO:0031224//intrinsic component of membrane	GO:0016759//cellulose synthase activity;GO:0046914//transition metal ion binding	GO:0030243//cellulose metabolic process;GO:0009832//plant-type cell wall biogenesis	K10999//cellulose synthase A [EC:2.4.1.12]	XP_010667061.1//1	cellulose synthase A catalytic subunit 3 [UDP-forming](LOC104884160)
LOC104884161	XM_010668760.1	0.975	0.243333	0.12	0.0833333	0.0866667	0.07	0.133333	NA	NA	NA	NA	XP_010667062.1//1	uncharacterized LOC104884161(LOC104884161)
LOC104884168	XM_010668767.2	0.64	0.035	0.376667	0.941667	0.951667	1.37333	1.27	NA	NA	NA	K12447//UDP-sugar pyrophosphorylase [EC:2.7.7.64];K14794//ribosomal RNA-processing protein 12;K17982//geranyllinalool synthase [EC:4.2.3.144];K01051//pectinesterase [EC:3.1.1.11];K01183//chitinase [EC:3.2.1.14]	XP_010667069.1//1
LOC104884175	XM_010668777.2	167.43	109.458	32.8967	17.1017	106.893	78.79	25.1017	NA	NA	GO:0009943//adaxial/abaxial axis specification;GO:0010073//meristem maintenance;GO:0009799//specification of symmetry;GO:0009933//meristem structural organization	K13944//null	XP_010667079.1//1	LOB domain-containing protein 4(LOC104884175)
LOC104884176	XM_010668778.1	0.035	0.0416667	0.151667	0.106667	0.108333	0.0916667	0.105	NA	NA	NA	K03453//bile acid:Na+ symporter, BASS family;K09493//T-complex protein 1 subunit alpha;K04730//interleukin-1 receptor-associated kinase 1 [EC:2.7.11.1];K12819//pre-mRNA-processing factor SLU7;K10706//senataxin [EC:3.6.4.-]	XP_010667080.1//1	uncharacterized LOC104884176(LOC104884176)
LOC104884184	XM_010668794.2	0.283333	0.511667	0.786667	0.265	0.56	0.251667	0.158333	NA	NA	NA	K19747//BAHD acyltransferase [EC:2.3.1.-];K18810//cyclin D1/2/4, plant;K05747//Wiskott-Aldrich syndrome protein;K01759//lactoylglutathione lyase [EC:4.4.1.5]	XP_010667096.1//1	hypothetical protein(LOC104884184)
LOC104884188	XM_010668800.2	1.59	0.43	4.21667	5.43167	2.785	0.921667	1.115	GO:0032991//macromolecular complex	GO:0097159//organic cyclic compound binding;GO:0036094//small molecule binding	NA	K11294//nucleolin	XP_010667102.1//1	28 kDa ribonucleoprotein, chloroplastic(LOC104884188)
LOC104884189	XM_010668801.2,XM_010668802.2	4.57667	9.765	7.31167	10.8917	7.14333	6.25833	11.3283	NA	NA	NA	NA	XP_010667104.1//1;XP_010667103.1//1	hypothetical protein(LOC104884189)
LOC104884194	XM_010668806.2,XM_010668807.2	19.3533	32.2933	30.8667	43.7033	20.3683	24.7383	45.395	NA	NA	NA	K14944//RNA-binding protein Nova	XP_010667108.1//1;XP_010667109.1//1	protein BTR1(LOC104884194)
LOC104884197	XM_010668810.2	52.4983	46.755	141.588	142.348	75.4	70.7	60.655	NA	GO:0016615//malate dehydrogenase activity;GO:0036094//small molecule binding	GO:0043648//dicarboxylic acid metabolic process;GO:0044238//primary metabolic process	K00051//malate dehydrogenase (NADP+) [EC:1.1.1.82]	XP_010667112.1//1	malate dehydrogenase [NADP], chloroplastic(LOC104884197)
LOC104884198	XR_002038932.1,XR_002038933.1,XR_002038934.1,XR_002038935.1,XR_002038936.1,XR_002038937.1,XR_002038938.1,XR_002038939.1,XR_002038940.1,XR_002038941.1,XR_002038942.1,XR_002038943.1,XR_002038944.1,XR_002038945.1,XR_002038946.1	8.97833	7.26	7.95667	14.7533	28.5883	9.19333	10.1033	NA	NA	NA	K10400//kinesin family member 15;K00734//galactosylxylosylprotein 3-beta-galactosyltransferase [EC:2.4.1.134]	KMS95606.1//1;KMS95605.1//1	uncharacterized LOC104884198(LOC104884198)
LOC104884207	XM_010668821.2	0.213333	0.37	1.06667	0.366667	0.361667	0.178333	0.0533333	NA	NA	NA	NA	XP_010667123.2//1
LOC104884212	XM_010668823.2	829.103	689.885	803.15	792.947	491.57	481.44	275.665	GO:0044424//intracellular part	GO:0005488//binding	GO:0050794//regulation of cellular process;GO:0044699//null;GO:0009725//response to hormone;GO:0006351//transcription, DNA-templated	K09286//EREBP-like factor	XP_010667125.1//1	ethylene-responsive transcription factor RAP2-3(LOC104884212)
LOC104884216	XM_010668826.2	0.0233333	0.128333	0.105	0.498333	0.04	0.103333	0.135	NA	NA	NA	K19747//BAHD acyltransferase [EC:2.3.1.-]	XP_010667128.2//1	hypothetical protein(LOC104884216)
LOC104884217	XM_019247549.1	0.06	0.0733333	0.0733333	0.226667	0.0933333	0.0683333	0.198333	NA	GO:0008233//peptidase activity	NA	K13199//plasminogen activator inhibitor 1 RNA-binding protein;K01183//chitinase [EC:3.2.1.14]	XP_019103094.1//1	cucumisin(LOC104884217)
LOC104884218	XM_010668829.2	1.10167	0.51	0.91	0.905	0.476667	0.566667	0.473333	NA	NA	NA	K16670//homeobox protein Meis2;K15613//homeobox protein Meis1	XP_010667131.1//1	homeobox protein ATH1(LOC104884218)
LOC104884221	XM_010668832.2,XM_019247546.1,XM_019247547.1,XR_002038947.1	5.81167	18.9483	17.265	11.0967	13.98	8.99333	7.85167	NA	GO:0003824//catalytic activity	NA	K11418//histone deacetylase 11 [EC:3.5.1.98]	XP_019103091.1//1;XP_019103092.1//1;XP_010667134.1//1	histone deacetylase 2(LOC104884221)
LOC104884222	XM_010668834.2,XM_010668835.2,XM_019247548.1	2.8	0.901667	1.63833	1.21667	1.005	0.971667	1.36	NA	GO:0046872//metal ion binding	NA	K06268//serine/threonine-protein phosphatase 2B regulatory subunit	XP_010667137.1//1;XP_010667136.1//1;XP_019103093.1//1	calcineurin B-like protein 10(LOC104884222)
LOC104884225	XM_010668838.2,XM_010668839.2	1.30833	0.02	0.0183333	0.0166667	0.025	0.0516667	0.19	NA	NA	NA	NA	XP_010667141.1//1;XP_010667140.1//1	probable basic-leucine zipper transcription factor R(LOC104884225)
LOC104884227	XM_010668845.2	25.745	16.1833	18.7517	13.4533	17.5267	14.6033	12.0517	NA	NA	NA	NA	XP_010667147.1//1	hypothetical protein(LOC104884227)
LOC104884234	XM_010668853.2	93.6067	223.207	292.488	42.1567	548.95	58.8917	53.7867	GO:0030312//external encapsulating structure	GO:0015925//galactosidase activity;GO:0043167//ion binding	GO:0044238//primary metabolic process	K12309//beta-galactosidase [EC:3.2.1.23]	XP_010667155.1//1	putative beta-galactosidase(LOC104884234)
LOC104884237	XM_010668855.2	1.81	0.2	0.18	0.841667	0.285	0.788333	0.81	NA	NA	NA	K12259//spermine oxidase [EC:1.5.3.16 1.5.3.-]	XP_010667157.1//1	probable polyamine oxidase 5(LOC104884237)
LOC104884240	XM_010668862.1	0.00666667	0.0333333	0.00666667	0.19	0.0233333	0.0266667	0.0633333	NA	NA	NA	K20368//protein cornichon;K13484//5-hydroxyisourate hydrolase / 2-oxo-4-hydroxy-4-carboxy-5-ureidoimidazoline decarboxylase [EC:3.5.2.17 4.1.1.97];K03083//glycogen synthase kinase 3 beta [EC:2.7.11.26];K00384//thioredoxin reductase (NADPH) [EC:1.8.1.9]	XP_010667164.1//1	uncharacterized LOC104884240(LOC104884240)
LOC104884252	XM_010668874.2,XM_010668876.2	9.00833	13.7533	16.28	38.0583	12.91	21.0533	109.368	NA	NA	NA	K14827//pre-rRNA-processing protein IPI1	XP_010667176.1//1	uncharacterized LOC104884252(LOC104884252)
LOC104884253	XM_010668877.2	1434.81	6315.09	4450.73	3550.16	4002.45	2923.18	6098.34	NA	NA	NA	NA	XP_010667179.1//1	phosphoprotein ECPP44(LOC104884253)
LOC104884264	XM_010668887.2	6.94333	11.4667	10.2133	13.4567	6.21667	5.25667	16.0883	NA	GO:0004553//hydrolase activity, hydrolyzing O-glycosyl compounds	NA	K02986//small subunit ribosomal protein S4;K11593//eukaryotic translation initiation factor 2C	XP_010667189.1//1	alkaline/neutral invertase A, mitochondrial(LOC104884264)
LOC104884267	XM_010668888.1	20.675	17.9967	21.0783	50.3833	23.9983	25.9	73.8817	NA	GO:0097159//organic cyclic compound binding;GO:0036094//small molecule binding	NA	K13155//U11/U12 small nuclear ribonucleoprotein 35 kDa protein	XP_010667190.1//1	U11/U12 small nuclear ribonucleoprotein 35 kDa protein(LOC104884267)
LOC104884268	XM_010668889.2	0.48	0.308333	2.15833	1.04833	1.40667	0.613333	0.46	NA	NA	NA	NA	XP_010667191.1//1	hypothetical protein(LOC104884268)
LOC104884271	XR_788702.2	5.13167	2.68833	1.39167	0.891667	5.82333	5.30667	5.04333	NA	NA	NA	NA	NA
LOC104884272	XM_010668893.2,XM_010668894.2	42.8983	21.175	26.0617	17.3017	39.7117	29.3417	22.4717	NA	NA	NA	NA	XP_010667196.1//1;XP_010667195.1//1	hypothetical protein(LOC104884272)
LOC104884274	XM_010668897.2,XR_788703.2	5.14333	8.10667	10.5583	8.89833	7.05833	6.17167	5.465	NA	NA	NA	NA	XP_010667199.1//1	hypothetical protein(LOC104884274)
LOC104884277	XM_010668900.1	0.26	0.141667	0.166667	0.0566667	0.303333	0.211667	0.13	NA	NA	NA	K19613//leucine-rich repeat protein SHOC2;K15078//structure-specific endonuclease subunit SLX1 [EC:3.6.1.-]	XP_010667202.1//1	putative disease resistance protein RGA3(LOC104884277)
LOC104884279	XM_010668902.1	0.0233333	0.0183333	0.0666667	0.358333	0.0366667	0.0783333	0.0616667	NA	NA	NA	K10798//poly [ADP-ribose] polymerase [EC:2.4.2.30];K03386//peroxiredoxin (alkyl hydroperoxide reductase subunit C) [EC:1.11.1.15];K15718//linoleate 9S-lipoxygenase [EC:1.13.11.58];K01213//galacturan 1,4-alpha-galacturonidase [EC:3.2.1.67];K01881//prolyl-tRNA synthetase [EC:6.1.1.15]	XP_010667204.1//1	uncharacterized LOC104884279(LOC104884279)
LOC104884293	XM_010668918.1	0.376667	0.761667	1.185	1.49	0.646667	0.476667	1.23	NA	NA	NA	K10395//kinesin family member 4/21/27;K07904//Ras-related protein Rab-11A;K13162//poly(rC)-binding protein 2/3/4;K01255//leucyl aminopeptidase [EC:3.4.11.1]	XP_010667220.1//1
LOC104884299	XM_010668924.2	3.815	12.0833	9.93333	9.12167	10.0083	12.0083	9.94	NA	GO:0046872//metal ion binding;GO:0016705//oxidoreductase activity, acting on paired donors, with incorporation or reduction of molecular oxygen;GO:0004497//monooxygenase activity	GO:0050789//regulation of biological process;GO:0048731//system development;GO:0044767//null	K00517//null	XP_010667226.1//1	cytochrome P450 78A7(LOC104884299)
LOC104884302	XM_010668927.1	5.84667	3.03333	1.44167	1.305	0.303333	1.07333	0.708333	NA	NA	NA	K01738//cysteine synthase A [EC:2.5.1.47];K09285//AP2-like factor, ANT lineage;K02350//DNA polymerase zeta [EC:2.7.7.7];K00128//aldehyde dehydrogenase (NAD+) [EC:1.2.1.3]	XP_010667229.1//1	uncharacterized LOC104884302(LOC104884302)
LOC104884311	XM_010668938.2,XM_010668940.2,XM_010668941.2,XM_019247570.1,XM_019247571.1	5.19833	2.2	2.32833	3.05167	1.95333	2.285	1.73833	NA	NA	NA	K10352//myosin heavy chain;K20283//golgin subfamily A member 4	XP_010667240.1//1;XP_010667243.1//1	interactor of constitutive active ROPs 2, chloroplastic(LOC104884311)
LOC104884312	XM_010668942.2	21.9383	85.915	108.095	77.4483	69.0983	60.4617	89.825	GO:0031224//intrinsic component of membrane	NA	GO:0006972//hyperosmotic response	NA	XP_010667244.1//1	low temperature-induced protein lt101.2(LOC104884312)
LOC104884316	XM_010668953.1	0.00666667	0.0716667	0.125	0.145	0.0383333	0.0266667	0.0366667	NA	NA	NA	K05909//laccase [EC:1.10.3.2];K18195//rhamnogalacturonan endolyase [EC:4.2.2.23];K17982//geranyllinalool synthase [EC:4.2.3.144];K11292//transcription elongation factor SPT6;K18577//mannosylglycoprotein endo-beta-mannosidase [EC:3.2.1.152]	XP_010667255.1//1
LOC104884321	XM_010668958.2	29.1067	44.8983	37.42	16.1367	27.755	17.1683	11.6717	NA	NA	GO:0044765//null	K14709//solute carrier family 39 (zinc transporter), member 1/2/3	XP_010667260.1//1	zinc transporter 4, chloroplastic(LOC104884321)
LOC104884325	XM_010668961.2,XM_010668962.2,XM_019247573.1	0.183333	0.855	0.971667	1.71667	0.883333	0.428333	0.46	NA	NA	NA	K10956//protein transport protein SEC61 subunit alpha	XP_010667264.1//1;XP_010667263.1//1	protein transport protein Sec61 subunit alpha(LOC104884325)
LOC104884336	XM_010668973.1	0.163333	0.0166667	0.0433333	0.171667	0.0733333	0.0666667	0.0883333	NA	NA	NA	K06883//uncharacterized protein;K10781//fatty acyl-ACP thioesterase B [EC:3.1.2.14 3.1.2.21];K13356//alcohol-forming fatty acyl-CoA reductase [EC:1.2.1.84];K14638//solute carrier family 15 (peptide/histidine transporter), member 3/4	XP_010667275.1//1
LOC104884341	XM_010668978.1	2.17333	1.48167	0.256667	0.178333	0.28	0.133333	0.196667	NA	GO:0005488//binding;GO:0016491//oxidoreductase activity	NA	K07428//cytochrome P450 family 4 subfamily X [EC:1.14.14.1];K07426//cytochrome P450 family 4 subfamily B polypeptide 1 [EC:1.14.14.1]	XP_010667280.1//1	cytochrome P450 CYP72A219(LOC104884341)
LOC104884353	XM_010668992.2	0.261667	0.331667	0.461667	0.61	0.0683333	0.688333	1.36667	NA	NA	NA	K14412//alpha-1,4-fucosyltransferase [EC:2.4.1.65];K14794//ribosomal RNA-processing protein 12;K12309//beta-galactosidase [EC:3.2.1.23]	XP_010667294.1//1	protein SENSITIVE TO PROTON RHIZOTOXICITY 2(LOC104884353)
LOC104884355	XM_010668994.2,XM_019247577.1,XM_019247578.1,XM_019247579.1	0.135	0.663333	0.586667	0.671667	0.311667	1.16833	3.18333	NA	GO:1901363//heterocyclic compound binding;GO:0097159//organic cyclic compound binding;GO:0017111//nucleoside-triphosphatase activity;GO:0036094//small molecule binding	NA	K05643//ATP-binding cassette, subfamily A (ABC1), member 3	XP_019103124.1//1;XP_010667296.1//1;XP_019103123.1//1;XP_019103122.1//1	ABC transporter A family member 2(LOC104884355)
LOC104884357	XM_010668996.1	0.0583333	0.128333	0.298333	1.03833	0.195	0.211667	0.548333	NA	NA	NA	K10395//kinesin family member 4/21/27;K07904//Ras-related protein Rab-11A;K13356//alcohol-forming fatty acyl-CoA reductase [EC:1.2.1.84];K01255//leucyl aminopeptidase [EC:3.4.11.1];K08247//methionine S-methyltransferase [EC:2.1.1.12]	XP_010667298.1//1	uncharacterized LOC104884357(LOC104884357)
LOC104884359	XM_010668998.1	0.0483333	0.173333	0.136667	0.148333	0.0833333	0.186667	0.14	NA	GO:0003824//catalytic activity;GO:0003676//nucleic acid binding	GO:0006259//DNA metabolic process	K13024//inositol-hexakisphosphate/diphosphoinositol-pentakisphosphate 1-kinase [EC:2.7.4.24];K20028//palmitoyltransferase ZDHHC2/15/20 [EC:2.3.1.225];K01191//alpha-mannosidase [EC:3.2.1.24];K13356//alcohol-forming fatty acyl-CoA reductase [EC:1.2.1.84];K08247//methionine S-methyltransferase [EC:2.1.1.12]	XP_010667300.1//1	uncharacterized LOC104884359(LOC104884359)
LOC104884362	XM_010669000.2,XM_019247583.1,XR_002038964.1	0.0316667	0.0383333	0.188333	0.196667	0.113333	0.2	0.331667	NA	NA	NA	K13422//transcription factor MYC2	XP_010667302.1//1;XP_019103128.1//1	transcription factor bHLH35(LOC104884362)
LOC104884363	XM_010669001.2	41.74	7.88	7.88333	9.72	14.2333	12.8717	19.0583	NA	NA	NA	K16190//glucuronokinase [EC:2.7.1.43];K13422//transcription factor MYC2	XP_010667303.1//1	transcription factor bHLH35(LOC104884363)
LOC104884364	XM_010669006.1	0.02	0.0666667	0.0116667	0.045	0.0116667	0.21	0.025	NA	NA	NA	K05909//laccase [EC:1.10.3.2];K01188//beta-glucosidase [EC:3.2.1.21];K00620//glutamate N-acetyltransferase / amino-acid N-acetyltransferase [EC:2.3.1.35 2.3.1.1];K18195//rhamnogalacturonan endolyase [EC:4.2.2.23];K18577//mannosylglycoprotein endo-beta-mannosidase [EC:3.2.1.152]	XP_010667308.1//1
LOC104884368	XM_010669009.2	62.685	78.1583	87.1417	93.29	68.41	78.5333	134.217	GO:0043231//intracellular membrane-bounded organelle;GO:0016020//membrane	GO:0003824//catalytic activity;GO:0032550//purine ribonucleoside binding;GO:0003676//nucleic acid binding	GO:0045184//establishment of protein localization;GO:0035556//intracellular signal transduction;GO:0006351//transcription, DNA-templated	K07874//Ras-related protein Rab-1A	XP_010667311.1//1	GTP-binding protein YPTM2(LOC104884368)
LOC104884371	XR_788708.2	67.7133	3.935	1.355	1.535	19.9233	5.44833	1.70667	NA	NA	NA	NA	XP_019107941.1//1
LOC104884377	XM_010669022.1	0.713333	3.76	1.59167	1.84833	2.08333	0.533333	0.381667	NA	NA	NA	K14766//nucleolar protein 14	XP_010667324.1//1
LOC104884383	XR_788717.2	1.47833	1.68833	3.49167	4.84	1.67333	2.62	2.53667	NA	NA	NA	NA	NA	uncharacterized LOC104884383(LOC104884383)
LOC104884384	XM_010669026.2	0.216667	0.246667	1.21667	0.94	0.345	0.246667	0.0666667	NA	GO:0005488//binding;GO:0016491//oxidoreductase activity	NA	K07428//cytochrome P450 family 4 subfamily X [EC:1.14.14.1];K07426//cytochrome P450 family 4 subfamily B polypeptide 1 [EC:1.14.14.1]	XP_010667328.1//1	cytochrome P450 CYP72A219(LOC104884384)
LOC104884385	XR_788718.2	5.24	3.70167	3.06833	0.968333	1.67333	2.665	2.54	NA	NA	NA	NA	NA	uncharacterized LOC104884385(LOC104884385)
LOC104884388	XM_010669029.2	2.77667	6.58667	1.40833	1.04	1.065	0.518333	1.61333	NA	NA	NA	K00799//glutathione S-transferase [EC:2.5.1.18]	XP_010667331.1//1	glutathione S-transferase(LOC104884388)
LOC104884390	XM_010669031.2	0.483333	1.38333	1.23833	1.25667	0.858333	0.561667	0.66	GO:0044444//cytoplasmic part	GO:0016814//hydrolase activity, acting on carbon-nitrogen (but not peptide) bonds, in cyclic amidines	GO:0006216//cytidine catabolic process	K01489//cytidine deaminase [EC:3.5.4.5]	XP_010667333.1//1	cytidine deaminase 1(LOC104884390)
LOC104884391	XM_010669032.2	5.00833	1.43667	1.7	3.28667	2.02167	3.97167	1.15	NA	GO:0016705//oxidoreductase activity, acting on paired donors, with incorporation or reduction of molecular oxygen;GO:0016641//oxidoreductase activity, acting on the CH-NH2 group of donors, oxygen as acceptor	GO:0044710//null	K05933//aminocyclopropanecarboxylate oxidase [EC:1.14.17.4]	XP_010667334.1//1	1-aminocyclopropane-1-carboxylate oxidase 1(LOC104884391)
LOC104884394	XM_010669035.1	2.52333	4.29833	6.57167	8.62	3.22667	5.32167	11.315	NA	NA	NA	K03006//DNA-directed RNA polymerase II subunit RPB1 [EC:2.7.7.6];K03327//multidrug resistance protein, MATE family;K16570//gamma-tubulin complex component 3;K04508//transducin (beta)-like 1;K05387//glutamate receptor, ionotropic, plant	XP_010667337.1//1
LOC104884398	XM_010669038.2,XM_019247590.1	32.7833	61.9483	67.6667	67.0117	50.445	52.6183	43.755	NA	NA	NA	K12472//epidermal growth factor receptor substrate 15	XP_010667340.1//1	hypothetical protein(LOC104884398)
LOC104884400	XM_010669041.2	10.3717	22.3833	8.84	22.8267	12.245	12.6933	36.6183	NA	NA	NA	K00924//null;K02882//large subunit ribosomal protein L18Ae	XP_010667343.1//1	probable aspartic proteinase GIP2(LOC104884400)
LOC104884402	XM_010669043.2	1.10333	0.355	0.381667	0.513333	0.845	0.76	0.818333	GO:0009536//plastid	GO:0004175//endopeptidase activity;GO:0008236//serine-type peptidase activity	GO:0019538//protein metabolic process	K01322//prolyl oligopeptidase [EC:3.4.21.26]	XP_010667345.1//1	prolyl endopeptidase(LOC104884402)
LOC104884404	XM_010669045.2,XR_788719.2	9.04833	17.3483	23.3233	28.195	20.03	21.9817	20.445	NA	NA	NA	K07583//tRNA pseudouridine synthase 10 [EC:5.4.99.-]	XP_010667347.1//1	tRNA pseudouridine synthase Pus10(LOC104884404)
LOC104884405	XM_010669046.2	0.316667	1.015	2.16833	1.825	0.54	0.753333	0.768333	NA	GO:0046872//metal ion binding;GO:0016491//oxidoreductase activity	NA	K13448//calcium-binding protein CML	XP_010667348.1//1	calmodulin-like protein 30(LOC104884405)
LOC104884407	XM_010669048.2	0.175	0.035	0.111667	0.146667	0.0483333	0.13	0.151667	NA	GO:0046914//transition metal ion binding;GO:0003824//catalytic activity	GO:0044710//null	K19791//iron transport multicopper oxidase	XP_010667350.1//1	L-ascorbate oxidase homolog(LOC104884407)
LOC104884409	XM_010669049.2	16.2467	1.08	0.26	0.356667	0.523333	0.311667	0.836667	NA	NA	NA	K19791//iron transport multicopper oxidase;K00423//L-ascorbate oxidase [EC:1.10.3.3]	XP_010667351.1//1	L-ascorbate oxidase homolog(LOC104884409)
LOC104884412	XM_010669052.1	0.02	0.07	0.586667	0.0433333	0.143333	0.16	0.175	NA	NA	NA	K10085//ER degradation enhancer, mannosidase alpha-like 2;K18674//N-acetylgalactosamine kinase [EC:2.7.1.157]	XP_010667354.1//1	uncharacterized LOC104884412(LOC104884412)
LOC104884413	XM_010669053.1	0	0.168333	0.135	0.095	0.121667	0.085	0.055	NA	NA	NA	K01303//acylaminoacyl-peptidase [EC:3.4.19.1];K09493//T-complex protein 1 subunit alpha;K04730//interleukin-1 receptor-associated kinase 1 [EC:2.7.11.1];K12819//pre-mRNA-processing factor SLU7	XP_010667355.1//1
LOC104884415	XM_010669055.2,XM_010669056.2,XM_019247596.1,XM_019247597.1,XR_002038971.1,XR_002038972.1,XR_788723.2	1.12167	1.34	3.43167	4.49	1.26	2.33833	1.85833	NA	NA	NA	K10879//DNA-repair protein XRCC2	XP_010667357.1//1;XP_010667358.1//1	DNA repair protein XRCC2 homolog(LOC104884415)
LOC104884417	XM_010669058.2	4.18667	13.295	5.73333	4.595	4.45	3.61167	2.69833	GO:0031224//intrinsic component of membrane	GO:0008509//anion transmembrane transporter activity	GO:0015696//ammonium transport	K03320//ammonium transporter, Amt family	XP_010667360.1//1	ammonium transporter 3 member 3(LOC104884417)
LOC104884420	XM_010669064.1	0.025	0.0333333	0.0966667	0.218333	0.0383333	0.0416667	0.12	NA	NA	NA	K20368//protein cornichon;K13484//5-hydroxyisourate hydrolase / 2-oxo-4-hydroxy-4-carboxy-5-ureidoimidazoline decarboxylase [EC:3.5.2.17 4.1.1.97];K03083//glycogen synthase kinase 3 beta [EC:2.7.11.26];K00384//thioredoxin reductase (NADPH) [EC:1.8.1.9]	XP_010667366.1//1	uncharacterized LOC104884420(LOC104884420)
LOC104884421	XM_010669065.2	0.333333	0.146667	0.408333	0.388333	0.355	0.443333	0.373333	NA	GO:0016787//hydrolase activity;GO:0005488//binding	GO:0006342//chromatin silencing;GO:0006304//DNA modification	K10773//endonuclease III [EC:4.2.99.18]	XP_010667367.1//1	DNA glycosylase/AP lyase ROS1(LOC104884421)
LOC104884426	XM_010669069.2	9.925	15.5883	20.645	21.4467	16.36	15.355	14.21	NA	NA	NA	K03352//anaphase-promoting complex subunit 5	XP_010667371.1//1	anaphase-promoting complex subunit 5(LOC104884426)
LOC104884427	XM_010669070.2,XM_010669072.2	6.52333	3.11167	4.455	4.81167	2.81833	2.85333	3.24833	NA	GO:0016772//transferase activity, transferring phosphorus-containing groups	NA	K08869//aarF domain-containing kinase	XP_010667372.1//1;XP_010667374.1//1	hypothetical protein(LOC104884427)
LOC104884430	XM_010669075.1	0.206667	1.065	0.546667	0.18	0.68	0.116667	0.173333	NA	NA	NA	K15115//solute carrier family 25 (mitochondrial folate transporter), member 32;K01188//beta-glucosidase [EC:3.2.1.21];K18195//rhamnogalacturonan endolyase [EC:4.2.2.23];K18577//mannosylglycoprotein endo-beta-mannosidase [EC:3.2.1.152]	XP_010667377.1//1	uncharacterized LOC104884430(LOC104884430)
LOC104884433	XM_010669078.2	63.8883	153.348	149.012	63.1183	89.2217	48.3017	19.6933	NA	NA	NA	K17338//receptor expression-enhancing protein 1/2/3/4	XP_010667380.1//1	HVA22-like protein i(LOC104884433)
LOC104884435	XM_010669081.2,XR_002038977.1,XR_788727.1	1.53167	0.596667	1.30667	16.0817	0.645	0.736667	2.10667	NA	NA	NA	K09422//myb proto-oncogene protein, plant;K00799//glutathione S-transferase [EC:2.5.1.18];K01904//4-coumarate--CoA ligase [EC:6.2.1.12];K03941//NADH dehydrogenase (ubiquinone) Fe-S protein 8 [EC:1.6.5.3 1.6.99.3]	XP_010667383.1//1	uncharacterized LOC104884435(LOC104884435)
LOC104884436	XM_010669083.2	3.24667	0.503333	0.493333	0.39	0.386667	0.37	0.315	NA	GO:0004553//hydrolase activity, hydrolyzing O-glycosyl compounds	GO:0044238//primary metabolic process	K01179//endoglucanase [EC:3.2.1.4]	XP_010667385.1//1	endoglucanase 2(LOC104884436)
LOC104884437	XM_010669084.2	0.748333	1.51833	3.32833	5.22833	1.845	2.485	5.40167	GO:0043231//intracellular membrane-bounded organelle	GO:0003824//catalytic activity	GO:0009690//cytokinin metabolic process;GO:0010074//maintenance of meristem identity;GO:0003002//regionalization;GO:0010075//regulation of meristem growth	K06966//uncharacterized protein	XP_010667386.1//1	probable cytokinin riboside 5'-monophosphate phosphoribohydrolase LOGL10(LOC104884437)
LOC104884441	XM_010669088.2	0.0616667	0.025	0.0283333	0.00333333	0.0233333	0.01	0.01	NA	NA	NA	K15502//serine/threonine-protein phosphatase 6 regulatory ankyrin repeat subunit A	XP_010667390.1//1	ankyrin-3(LOC104884441)
LOC104884442	XM_010669089.2	0.0566667	0.0183333	0.00333333	0	0.00666667	0.00166667	0.0183333	NA	NA	NA	K15502//serine/threonine-protein phosphatase 6 regulatory ankyrin repeat subunit A	XP_010667391.2//1	ankyrin-3(LOC104884442)
LOC104884449	XM_010669097.1	0.0433333	0.221667	0.875	0.318333	0.293333	0.185	0.148333	NA	NA	NA	K05909//laccase [EC:1.10.3.2];K01188//beta-glucosidase [EC:3.2.1.21];K00620//glutamate N-acetyltransferase / amino-acid N-acetyltransferase [EC:2.3.1.35 2.3.1.1];K18195//rhamnogalacturonan endolyase [EC:4.2.2.23];K18577//mannosylglycoprotein endo-beta-mannosidase [EC:3.2.1.152]	XP_010667399.1//1	uncharacterized LOC104884449(LOC104884449)
LOC104884450	XM_010669098.2	3.73833	0.876667	0.32	0.453333	0.705	0.773333	0.348333	GO:0009536//plastid	GO:0016702//oxidoreductase activity, acting on single donors with incorporation of molecular oxygen, incorporation of two atoms of oxygen;GO:0046914//transition metal ion binding	GO:0006950//response to stress;GO:0006633//fatty acid biosynthetic process;GO:0022622//root system development;GO:0009607//response to biotic stimulus	K15718//linoleate 9S-lipoxygenase [EC:1.13.11.58]	XP_010667400.1//1	probable linoleate 9S-lipoxygenase 5(LOC104884450)
LOC104884453	XM_010669101.1	0	0.0466667	0.04	0.1	0.0783333	0.0116667	0	NA	NA	NA	K15718//linoleate 9S-lipoxygenase [EC:1.13.11.58]	XP_010667403.1//1	uncharacterized LOC104884453(LOC104884453)
LOC104884456	XM_010669104.2	0.318333	0	0.02	0	0	0.0183333	0	GO:0005576//extracellular region	GO:0060089//molecular transducer activity	GO:0007154//cell communication;GO:0048646//anatomical structure formation involved in morphogenesis	NA	XP_010667406.1//1	protein RALF-like 34(LOC104884456)
LOC104884458	XM_010669106.2	2.76	0.921667	3.17333	8.945	0.973333	4.38667	4.53667	NA	NA	NA	K18801//glucuronoxylan 4-O-methyltransferase [EC:2.1.1.112]	XP_010667408.1//1	glucuronoxylan 4-O-methyltransferase 3(LOC104884458)
LOC104884459	XM_010669107.2	0.346667	0.06	0.183333	1.29333	0.08	0.31	2.645	NA	NA	NA	K04421//mitogen-activated protein kinase kinase kinase 3 [EC:2.7.11.25];K04373//ribosomal protein S6 kinase alpha-1/2/3/6 [EC:2.7.11.1];K11228//mitogen-activated protein kinase kinase kinase [EC:2.7.11.25]	XP_010667409.1//1	mitogen-activated protein kinase kinase kinase 20(LOC104884459)
LOC104884460	XM_010669108.2	0.31	0.23	0.256667	0.966667	0.151667	0.228333	1.36833	NA	NA	NA	NA	XP_010667410.1//1	hypothetical protein(LOC104884460)
LOC104884461	XM_010669109.2	1.71333	1.575	2.42	2.84667	0.761667	0.991667	1.86667	NA	GO:0042578//phosphoric ester hydrolase activity	GO:0044238//primary metabolic process	NA	XP_010667411.1//1	PI-PLC X domain-containing protein At5g67130(LOC104884461)
LOC104884465	XM_010669113.2,XM_010669114.2	12.21	34.03	36.0317	29.3283	20.1633	21.1783	29.115	NA	NA	NA	K12126//phytochrome-interacting factor 3	XP_010667416.1//1;XP_010667415.1//1	transcription factor SPATULA(LOC104884465)
LOC104884467	XM_010669116.2	7.99	19.0583	23.155	23.2	23.5717	17.4417	15.5917	NA	GO:0003824//catalytic activity	NA	K14515//EIN3-binding F-box protein	XP_010667418.1//1	F-box protein At5g67140(LOC104884467)
LOC104884468	XM_010669117.2	15.51	5.62167	6.44833	4.63	9.495	25.87	18.8433	NA	GO:0042578//phosphoric ester hydrolase activity	GO:0044238//primary metabolic process	NA	XP_010667419.1//1	PI-PLC X domain-containing protein At5g67130(LOC104884468)
LOC104884469	XM_010669118.2	5.25333	3.35167	2.20333	2.58	1.96	2.87167	2.14667	NA	NA	NA	NA	XP_010667420.1//1	hypothetical protein(LOC104884469)
LOC104884471	XR_788729.2	7.49333	1.86	0.461667	0.121667	1.75333	0.386667	0.075	NA	NA	NA	NA	NA	uncharacterized LOC104884471(LOC104884471)
LOC104884472	XM_010669121.1	140.452	236.763	28.1517	3.835	67.8583	12.485	3.605	GO:0044464//cell part	GO:0046914//transition metal ion binding	NA	K14664//IAA-amino acid hydrolase [EC:3.5.1.-]	XP_010667423.1//1	zinc finger protein 3(LOC104884472)
LOC104884473	XM_010669122.2	3.63167	25.6	15.155	2.46833	6.21667	1.78167	1.67333	GO:0031224//intrinsic component of membrane	GO:0022857//transmembrane transporter activity	GO:0044763//null;GO:0051234//establishment of localization	K08150//MFS transporter, SP family, solute carrier family 2 (myo-inositol transporter), member 13	XP_010667424.1//1	sugar transport protein 13(LOC104884473)
LOC104884475	XM_010669126.2	0.671667	0.345	0.0683333	0.0866667	0.0616667	0.0233333	0.045	NA	GO:0046914//transition metal ion binding	NA	NA	XP_010667428.1//1	mavicyanin(LOC104884475)
LOC104884478	XM_019247605.1	0.771667	0.798333	1.38333	1.92	0.873333	0.838333	1.125	NA	NA	NA	K12667//oligosaccharyltransferase complex subunit delta (ribophorin II)	KMS95381.1//1	dolichyl-diphosphooligosaccharide--protein glycosyltransferase subunit 2(LOC104884478)
LOC104884481	XM_010669136.2	0.62	0.388333	1.06667	2.505	0.795	0.733333	1.56667	NA	GO:0046872//metal ion binding;GO:0004674//protein serine/threonine kinase activity;GO:0032550//purine ribonucleoside binding	GO:0006464//cellular protein modification process;GO:0006796//phosphate-containing compound metabolic process	K13412//calcium-dependent protein kinase [EC:2.7.11.1]	XP_010667438.1//1	calcium-dependent protein kinase 29(LOC104884481)
LOC104884484	XM_010669406.2	939.583	348.763	1137.61	1609.03	766.212	938.238	908.937	NA	NA	NA	NA	XP_010667708.1//1	metallothionein-like protein type 2(LOC104884484)
LOC104884489	XM_010669143.2	13.1467	9.21	8.14	5.52667	10.4067	8.53	5.95833	NA	NA	NA	K17545//serine/threonine-protein kinase ULK4 [EC:2.7.11.1]	XP_010667445.1//1	serine/threonine-protein kinase RUNKEL(LOC104884489)
LOC104884495	XM_010669151.2,XR_002039003.1,XR_002039004.1,XR_002039005.1,XR_788734.2	11.87	17.7433	16.2883	25.2117	11.6333	15.0183	17.4217	NA	NA	NA	K13459//disease resistance protein RPS2	XP_010667453.1//1	probable inactive poly [ADP-ribose] polymerase SRO1(LOC104884495)
LOC104884497	XM_010669156.2	1.985	2.11	1.47167	3.52833	1.80333	2.11667	4.76667	NA	NA	NA	K17964//leucine-rich PPR motif-containing protein, mitochondrial	XP_010667458.1//1	pentatricopeptide repeat-containing protein At4g19890(LOC104884497)
LOC104884498	XM_010669157.2	2.43	11.5917	9.66167	12.64	2.705	6.86167	8.30833	GO:0031224//intrinsic component of membrane	NA	GO:0046942//carboxylic acid transport	K14209//solute carrier family 36 (proton-coupled amino acid transporter)	XP_010667459.1//1	amino acid permease 6(LOC104884498)
LOC104884505	XM_010669168.2,XM_019247611.1,XM_019247612.1	1.23333	1.31333	2.575	2.47833	2.02833	2.23667	3.755	NA	NA	NA	NA	XP_010667470.2//1;XP_019103156.1//1;XP_019103157.1//1	uncharacterized protein At1g76070(LOC104884505)
LOC104884506	XM_010669169.2	1.15667	1.46	3.84333	4.89167	3.51333	3.085	5.5	NA	GO:0015036//disulfide oxidoreductase activity	GO:0019725//cellular homeostasis;GO:0018904//ether metabolic process	K03671//thioredoxin 1	XP_010667471.1//1	thioredoxin-like protein CDSP32, chloroplastic(LOC104884506)
LOC104884513	XM_010669178.1	1.17	6.45333	3.93167	3.71833	3.78	3.085	3.33667	NA	GO:0019238//cyclohydrolase activity;GO:0016742//hydroxymethyl-, formyl- and related transferase activity	GO:0006163//purine nucleotide metabolic process	K00602//phosphoribosylaminoimidazolecarboxamide formyltransferase / IMP cyclohydrolase [EC:2.1.2.3 3.5.4.10]	XP_010667480.1//1
LOC104884519	XM_010669192.2	24.7683	10.9667	13.1617	37.225	9.48333	21.7817	45.13	NA	NA	NA	NA	XP_010667494.1//1	hypothetical protein(LOC104884519)
LOC104884521	XM_010669194.1	0.00666667	0.035	0.055	0.106667	0.02	0.0483333	0.0383333	NA	NA	NA	K17604//zinc finger SWIM domain-containing protein 3;K17086//transmembrane 9 superfamily member 2/4;K14808//ATP-dependent RNA helicase DDX54/DBP10 [EC:3.6.4.13]	XP_010667496.1//1
LOC104884522	XM_010669196.1	1.25333	0.263333	0.075	0.085	0.0333333	0.163333	0.318333	NA	NA	NA	K05278//flavonol synthase [EC:1.14.11.23]	XP_010667498.1//1	protein SRG1(LOC104884522)
LOC104884523	XM_019247616.1,XM_019247617.1,XM_019247618.1,XM_019247619.1	1.21167	1.65	2.48667	1.51167	2.00667	1.84	1.17333	NA	GO:0019206//nucleoside kinase activity;GO:0032550//purine ribonucleoside binding;GO:0016772//transferase activity, transferring phosphorus-containing groups	GO:0008152//metabolic process;GO:0009174//pyrimidine ribonucleoside monophosphate biosynthetic process	K06694//26S proteasome non-ATPase regulatory subunit 10	XP_019103163.1//1;XP_019103164.1//1;XP_019103161.1//1
LOC104884524	XM_010669198.2	0.301667	0.0683333	0.0283333	0.106667	0.0866667	0.00666667	0.0466667	NA	NA	NA	K01517//manganese-dependent ADP-ribose/CDP-alcohol diphosphatase [EC:3.6.1.13 3.6.1.16 3.6.1.53]	XP_010667500.1//1	high-affinity nitrate transporter 3.2(LOC104884524)
LOC104884526	XM_010669201.2,XM_019247621.1,XR_002039008.1	2.98167	4.13333	2.385	4.39667	1.49	3.815	15.0833	NA	NA	NA	K03517//quinolinate synthase [EC:2.5.1.72]	XP_010667503.1//1	quinolinate synthase, chloroplastic(LOC104884526)
LOC104884527	XR_788738.2	18.6533	20.1683	13.5283	8.61167	21.655	21.8967	12.4483	NA	NA	NA	NA	KMS95338.1//1	uncharacterized LOC104884527(LOC104884527)
LOC104884530	XM_010669209.2	0.713333	0.696667	0.286667	2.12	0.09	0.37	2.845	NA	NA	GO:0050789//regulation of biological process;GO:0006952//defense response;GO:0051707//response to other organism	K13424//WRKY transcription factor 33;K18834//WRKY transcription factor 1	XP_010667511.1//1	probable WRKY transcription factor 40(LOC104884530)
LOC104884532	XM_010669208.2	2.625	0.5	0.726667	0.615	0.873333	0.505	0.58	NA	NA	NA	K00512//steroid 17alpha-monooxygenase / 17alpha-hydroxyprogesterone deacetylase [EC:1.14.14.19 1.14.14.32]	XP_010667510.1//1	cytochrome P450 736A117(LOC104884532)
LOC104884537	XM_010669217.2,XM_010669223.2	0.211667	0.161667	0.103333	0.0983333	0.0366667	0.125	0.121667	NA	NA	NA	NA	XP_010667525.1//1;XP_010667519.1//1	protein POLAR LOCALIZATION DURING ASYMMETRIC DIVISION AND REDISTRIBUTION(LOC104884537)
LOC104884539	XM_010669215.2	0.548333	0.00666667	0.0116667	0.055	0.0133333	0.02	0.125	NA	NA	NA	NA	XP_010667517.1//1	B3 domain-containing protein At5g42700(LOC104884539)
LOC104884540	XM_010669216.1	0.0116667	0.13	0.23	0.121667	0.298333	0.12	0.0466667	NA	NA	NA	K13024//inositol-hexakisphosphate/diphosphoinositol-pentakisphosphate 1-kinase [EC:2.7.4.24];K10395//kinesin family member 4/21/27;K20028//palmitoyltransferase ZDHHC2/15/20 [EC:2.3.1.225];K13356//alcohol-forming fatty acyl-CoA reductase [EC:1.2.1.84];K08247//methionine S-methyltransferase [EC:2.1.1.12]	XP_010667518.1//1	uncharacterized protein K02A2.6-like(LOC104884540)
LOC104884543	XM_010669220.1	0.015	0.265	0.435	0.141667	0.193333	0.198333	0.113333	NA	NA	NA	K01213//galacturan 1,4-alpha-galacturonidase [EC:3.2.1.67]	XP_010667522.1//1
LOC104884550	XM_010669251.2	509.953	444.04	458.092	202.38	753.403	641.223	372.27	NA	NA	NA	K12827//splicing factor 3A subunit 3	XP_010667553.1//1	replication stress response regulator SDE2(LOC104884550)
LOC104884551	XM_019247076.1	15.1017	48.4467	61.355	303.143	33.77	56.0167	498.865	NA	NA	GO:0019752//carboxylic acid metabolic process	K01850//chorismate mutase [EC:5.4.99.5]	XP_019102621.1//1	chorismate mutase 2(LOC104884551)
LOC104884553	XM_010669227.2	1.55	8.245	52	34.5667	31.4233	38.1133	39.03	NA	NA	NA	NA	XP_010667529.1//1	hypothetical protein(LOC104884553)
LOC104884557	XM_010669233.1	0.916667	1.31667	0.768333	0.261667	1.45167	1.16	0.585	NA	NA	NA	K18674//N-acetylgalactosamine kinase [EC:2.7.1.157]	XP_010667535.1//1
LOC104884559	XM_010669235.2	1.65833	4.12167	5.39333	5.89667	2.65333	6.19167	9.375	NA	NA	NA	K17479//glutaredoxin domain-containing cysteine-rich protein 1	XP_010667537.1//1	uncharacterized protein At5g39865(LOC104884559)
LOC104884562	XR_002039012.1,XR_788743.2	0.376667	0.0683333	0.13	0.0583333	0.0916667	0.181667	0.0516667	GO:0009532//plastid stroma	GO:0031420//alkali metal ion binding;GO:0016301//kinase activity	GO:0006007//glucose catabolic process;GO:0010038//response to metal ion;GO:0006796//phosphate-containing compound metabolic process	K00873//pyruvate kinase [EC:2.7.1.40]	KMS95316.1//1	uncharacterized LOC104884562(LOC104884562)
LOC104884563	XM_010669237.2,XM_019247629.1	0.04	0.153333	0.471667	1.21	0.138333	0.138333	0.683333	NA	NA	NA	K09338//homeobox-leucine zipper protein	KMS95318.1//1;XP_010667539.1//1
LOC104884565	XM_010669240.2	0.38	0.0816667	0.171667	0.175	0.0483333	0.0666667	0.06	NA	NA	NA	K00940//nucleoside-diphosphate kinase [EC:2.7.4.6]	XP_010667542.1//1	hypothetical protein(LOC104884565)
LOC104884567	XM_010669243.2	25.7817	9.14333	10.1367	15.2383	14.6583	10.3183	12.7633	NA	NA	NA	K09705//uncharacterized protein	XP_010667545.1//1	hypothetical protein(LOC104884567)
LOC104884568	XM_010669244.2	2.50833	0.378333	0.0516667	0.105	0.0916667	0.118333	0.121667	NA	NA	NA	NA	XP_010667546.1//1	uncharacterized LOC104884568(LOC104884568)
LOC104884574	XM_010669250.2	15.9583	265.708	247.572	104.697	154.74	81.2467	36.8817	NA	NA	NA	NA	XP_010667552.1//1	uncharacterized LOC104884574(LOC104884574)
LOC104884575	XM_010669253.2	2.64	5.51	4.61	8.36167	3.555	2.45167	4.61833	NA	NA	NA	K00799//glutathione S-transferase [EC:2.5.1.18]	XP_010667555.1//1	glutathione transferase GST 23(LOC104884575)
LOC104884582	XM_010669260.2	7.195	11.7167	14.8083	9.69333	9.85833	9.46667	18.065	NA	NA	NA	K08360//cytochrome b-561 [EC:1.16.5.1]	XP_010667562.1//1	transmembrane ascorbate ferrireductase 1(LOC104884582)
LOC104884583	XM_010669261.2	92.325	221.435	321.082	191.333	194.45	180.705	157.755	NA	NA	NA	NA	XP_010667563.1//1	remorin(LOC104884583)
LOC104884586	XM_010669265.2	3.45667	10.7517	9.65	14.1667	6.325	6.52	13.38	NA	NA	NA	NA	XP_010667567.1//1	putative F-box protein At3g58860(LOC104884586)
LOC104884591	XM_010669273.2	2.47	1.05	0.16	0.116667	0.768333	0.0366667	0	NA	NA	NA	K09422//myb proto-oncogene protein, plant	XP_010667575.1//1	transcription factor MYB86(LOC104884591)
LOC104884592	XM_010669275.2	0.7	0.46	0.451667	1.55333	0.163333	0.468333	1.14667	NA	NA	NA	K13963//serpin B	XP_010667577.1//1	hypothetical protein(LOC104884592)
LOC104884593	XM_010669276.2,XM_019247634.1	21.3633	28.445	51.1933	73.0783	31.6667	38.76	52.3683	GO:0031224//intrinsic component of membrane	GO:0022857//transmembrane transporter activity	GO:0044763//null;GO:0051234//establishment of localization	K08145//MFS transporter, SP family, solute carrier family 2 (facilitated glucose transporter), member 8	XP_010667578.1//1	sugar transporter ERD6-like 7(LOC104884593)
LOC104884599	XM_010669283.2,XM_010669284.2,XM_010669285.2	0.62	1.61333	0.923333	0.47	0.156667	0.24	0.225	NA	GO:0016301//kinase activity	GO:0016310//phosphorylation	K04733//interleukin-1 receptor-associated kinase 4 [EC:2.7.11.1];K04730//interleukin-1 receptor-associated kinase 1 [EC:2.7.11.1]	XP_010667587.1//1;XP_010667586.1//1;XP_010667585.1//1	G-type lectin S-receptor-like serine/threonine-protein kinase At1g11330(LOC104884599)
LOC104884601	XM_010669286.2	46.6967	44.105	98.72	130.99	63.9467	109.758	116.155	GO:0016020//membrane;GO:0009532//plastid stroma	GO:0004779//sulfate adenylyltransferase activity	GO:0009683//indoleacetic acid metabolic process;GO:0006007//glucose catabolic process;GO:0006970//response to osmotic stress;GO:0006952//defense response;GO:0006568//tryptophan metabolic process;GO:0019758//glycosinolate biosynthetic process;GO:0010038//response to metal ion;GO:0006996//organelle organization;GO:0042044//fluid transport	K13811//3'-phosphoadenosine 5'-phosphosulfate synthase [EC:2.7.7.4 2.7.1.25]	XP_010667588.1//1	ATP sulfurylase 1, chloroplastic(LOC104884601)
LOC104884607	XM_010669293.2	1.03667	0	0	0.01	0	0	0	NA	GO:0016614//oxidoreductase activity, acting on CH-OH group of donors	NA	NA	XP_010667595.1//1	berberine bridge enzyme-like 8(LOC104884607)
LOC104884610	XM_010669295.2,XM_010669296.2	60.8217	125.232	138.033	129.662	119.6	113.1	119.67	NA	NA	NA	NA	XP_010667597.1//1;XP_010667598.1//1
LOC104884611	XM_010669297.1	2.41833	5.20167	4.80833	5.06	4.82667	4.32	8.665	NA	NA	NA	K03453//bile acid:Na+ symporter, BASS family;K01303//acylaminoacyl-peptidase [EC:3.4.19.1];K09493//T-complex protein 1 subunit alpha;K04730//interleukin-1 receptor-associated kinase 1 [EC:2.7.11.1];K12819//pre-mRNA-processing factor SLU7	XP_010667599.1//1	uncharacterized LOC104884611(LOC104884611)
LOC104884620	XM_010669305.2,XM_010669306.2	0.66	0.611667	0.283333	0.00666667	0.34	0.12	0.1	NA	NA	NA	K04733//interleukin-1 receptor-associated kinase 4 [EC:2.7.11.1];K04730//interleukin-1 receptor-associated kinase 1 [EC:2.7.11.1]	XP_010667608.1//1;XP_010667607.1//1	wall-associated receptor kinase 5(LOC104884620)
LOC104884621	XM_010669307.2,XM_010669308.2	1.70667	1.60167	3.45833	6.05167	3.05167	3.03167	4.46667	NA	NA	NA	K00799//glutathione S-transferase [EC:2.5.1.18];K15639//PHYB activation tagged suppressor 1 [EC:1.14.-.-];K03941//NADH dehydrogenase (ubiquinone) Fe-S protein 8 [EC:1.6.5.3 1.6.99.3]	XP_010667609.1//1;XP_010667610.1//1	cytochrome P450 734A6(LOC104884621)
LOC104884627	XM_010669311.2	6.91333	0.285	0.0716667	0.07	0.16	0.143333	0.191667	NA	NA	NA	NA	XP_010667613.1//1	hypothetical protein(LOC104884627)
LOC104884629	XR_788752.2	4.54	3.66833	3.47667	4.93667	5.49167	0.533333	4.86833	NA	NA	NA	NA	KMS95255.1//1
LOC104884641	XM_010669323.2,XM_010669324.2,XM_010669327.2,XM_019247645.1	1.36167	0.405	0.138333	1.04333	0.128333	0.505	1.84667	GO:0031224//intrinsic component of membrane	GO:0015291//secondary active transmembrane transporter activity;GO:0015103//inorganic anion transmembrane transporter activity	GO:0009267//cellular response to starvation;GO:0015698//inorganic anion transport	K17470//sulfate transporter 1, high-affinity	XP_010667625.1//1	sulfate transporter 1.2(LOC104884641)
LOC104884642	XM_010669328.2	36.5933	33.475	24.9833	18.14	22.3783	16.02	11.27	NA	NA	NA	K13415//protein brassinosteroid insensitive 1 [EC:2.7.10.1 2.7.11.1]	XP_010667630.1//1	squamosa promoter-binding-like protein 6(LOC104884642)
LOC104884643	XM_010669329.1	0.191667	0.275	0.94	0.311667	0.271667	0.233333	0.22	NA	NA	NA	K05909//laccase [EC:1.10.3.2];K15115//solute carrier family 25 (mitochondrial folate transporter), member 32;K01188//beta-glucosidase [EC:3.2.1.21];K00620//glutamate N-acetyltransferase / amino-acid N-acetyltransferase [EC:2.3.1.35 2.3.1.1];K18577//mannosylglycoprotein endo-beta-mannosidase [EC:3.2.1.152]	XP_010667631.1//1
LOC104884645	XM_010669331.2	7.82333	1.33833	0.688333	1.535	0.831667	0.953333	1.29833	NA	NA	NA	NA	XP_010667633.1//1	hypothetical protein(LOC104884645)
LOC104884651	XM_010669336.2	0.395	0.135	0.0766667	0.135	0.365	0.378333	0	NA	NA	NA	K15271//ATP-dependent DNA helicase HFM1/MER3 [EC:3.6.4.12];K19589//release factor glutamine methyltransferase [EC:2.1.1.297]	XP_010667638.1//1	pentatricopeptide repeat-containing protein At2g13600-like(LOC104884651)
LOC104884653	XR_788757.2	4.92	11.4683	12.455	6.61167	10.2033	10.2417	8.19333	NA	NA	NA	NA	NA	uncharacterized LOC104884653(LOC104884653)
LOC104884658	XM_010669344.2,XM_019247088.1	9.81167	5.79833	4.34333	3.13833	6.11	5.81667	3.31833	NA	NA	NA	K19613//leucine-rich repeat protein SHOC2;K15078//structure-specific endonuclease subunit SLX1 [EC:3.6.1.-]	XP_010667646.1//1;XP_019102633.1//1	putative disease resistance protein RGA3(LOC104884658)
LOC104884661	XM_010669345.1	2.25667	1.83333	1.15	1.13833	0.293333	2.93833	0.955	NA	NA	NA	K10798//poly [ADP-ribose] polymerase [EC:2.4.2.30];K13104//zinc finger protein 830;K05868//cyclin B;K15718//linoleate 9S-lipoxygenase [EC:1.13.11.58]	XP_010667647.1//1
LOC104884665	XM_010669351.2	0.295	0.0166667	0.0566667	0	0.166667	0.0716667	0.0966667	NA	NA	NA	K13993//HSP20 family protein	XP_010667653.1//1	small heat shock protein, chloroplastic-like(LOC104884665)
LOC104884667	XM_019247650.1	2.42167	5.21333	5.605	2.92167	2.27833	1.77333	1.16	NA	NA	NA	NA	XP_019103195.1//1	mechanosensitive ion channel protein 10(LOC104884667)
LOC104884668	XM_010669353.2	2.535	5.11	4.61333	2.12833	1.99667	1.63	0.968333	NA	NA	NA	NA	XP_010667655.1//1
LOC104884669	XM_010669354.2	3.09	4.41	4.35	6.98333	2.70667	3.80667	5.05333	GO:0043231//intracellular membrane-bounded organelle	GO:0003676//nucleic acid binding	GO:0006259//DNA metabolic process	K07466//replication factor A1	XP_010667656.1//1	replication protein A 70 kDa DNA-binding subunit A(LOC104884669)
LOC104884678	XR_002038723.1,XR_002038724.1,XR_002038725.1,XR_002038726.1	10.875	4.68833	6.36	8.565	9.93667	11.56	8.005	NA	NA	NA	K19613//leucine-rich repeat protein SHOC2;K15078//structure-specific endonuclease subunit SLX1 [EC:3.6.1.-]	KMT18133.1//1
LOC104884685	XM_010669368.2	0.7	0.226667	0.12	0.281667	0.075	0.015	0.15	NA	NA	NA	K00799//glutathione S-transferase [EC:2.5.1.18]	XP_010667670.1//1	probable glutathione S-transferase(LOC104884685)
LOC104884687	XM_010669370.2	19.02	20.87	30.075	53.4733	20.565	29.1033	40.8867	NA	NA	NA	NA	XP_010667672.1//1	mechanosensitive ion channel protein 6(LOC104884687)
LOC104884688	XM_010669371.2,XM_019247651.1,XM_019247652.1	21.5883	30.7217	47.1233	36.3917	34.9767	33.9633	27.365	NA	GO:0004721//phosphoprotein phosphatase activity	GO:0006464//cellular protein modification process	K14165//atypical dual specificity phosphatase [EC:3.1.3.16 3.1.3.48];K07199//5'-AMP-activated protein kinase, regulatory beta subunit	XP_010667673.1//1	phosphoglucan phosphatase LSF1, chloroplastic(LOC104884688)
LOC104884691	XM_010669373.2	0.803333	1.30167	8.17833	12.8283	4.67167	9.54833	19.445	NA	NA	NA	K17866//diphthamide biosynthesis protein 2;K12670//oligosaccharyltransferase complex subunit beta;K12818//ATP-dependent RNA helicase DHX8/PRP22 [EC:3.6.4.13]	XP_010667675.1//1	protein ZINC INDUCED FACILITATOR-LIKE 1(LOC104884691)
LOC104884694	XM_010669379.2	0.358333	0.19	0.0816667	0.123333	0.0983333	0.0883333	0.0833333	NA	GO:1901363//heterocyclic compound binding;GO:0097159//organic cyclic compound binding;GO:0004672//protein kinase activity;GO:0036094//small molecule binding	GO:0006468//protein phosphorylation	K04733//interleukin-1 receptor-associated kinase 4 [EC:2.7.11.1];K04730//interleukin-1 receptor-associated kinase 1 [EC:2.7.11.1]	XP_010667681.1//1	G-type lectin S-receptor-like serine/threonine-protein kinase SD1-13(LOC104884694)
LOC104884695	XM_010669380.2,XM_019247654.1	0.08	0.08	0.0116667	0.0466667	0.00666667	0.01	0.0116667	NA	NA	NA	K04733//interleukin-1 receptor-associated kinase 4 [EC:2.7.11.1];K04730//interleukin-1 receptor-associated kinase 1 [EC:2.7.11.1]	XP_010667682.2//1;XP_019103199.1//1	G-type lectin S-receptor-like serine/threonine-protein kinase At1g11300(LOC104884695)
LOC104884697	XM_010669383.2,XR_788769.2	16.67	10.9917	11.0083	8.00167	16.34	8.75167	8.665	NA	NA	NA	NA	XP_010667685.1//1	cell number regulator 1(LOC104884697)
LOC104884699	XM_010669385.2	39.0433	68.0333	36.9983	4.18167	51.295	24.9433	2.73167	NA	NA	NA	K00512//steroid 17alpha-monooxygenase / 17alpha-hydroxyprogesterone deacetylase [EC:1.14.14.19 1.14.14.32]	XP_010667687.1//1	cytochrome P450 71A3(LOC104884699)
LOC104884701	XM_010669388.1	0.173333	0.178333	0.18	0.333333	0.456667	0.228333	0.288333	NA	NA	NA	K00512//steroid 17alpha-monooxygenase / 17alpha-hydroxyprogesterone deacetylase [EC:1.14.14.19 1.14.14.32]	XP_010667690.1//1	cytochrome P450 736A117(LOC104884701)
LOC104884707	XR_788771.2	3.525	11.4317	7.49333	7.95	6.26167	5.60167	5.26167	NA	NA	NA	NA	KMS95200.1//1	uncharacterized LOC104884707(LOC104884707)
LOC104884708	XM_010669394.2	30.965	51.56	116.81	109.087	61.52	121.032	88.13	NA	NA	GO:0008152//metabolic process;GO:0050789//regulation of biological process;GO:0009987//cellular process	K09060//plant G-box-binding factor	XP_010667696.1//1	G-box-binding factor 1(LOC104884708)
LOC104884709	XM_010669395.2	7.00667	5.27167	11.4567	19.5283	10.3067	16.2883	23.3967	NA	NA	NA	K14494//DELLA protein	XP_010667697.1//1	scarecrow-like protein 15(LOC104884709)
LOC104884716	XR_002039029.1	3.97333	4.88	7.20667	9.17667	8.44	10.5317	8.07	NA	NA	NA	NA	NA
LOC104884717	XM_010669402.1	0.156667	0.0766667	0.0733333	0.0133333	0.0716667	0.0383333	0.0133333	NA	NA	NA	K05909//laccase [EC:1.10.3.2];K01188//beta-glucosidase [EC:3.2.1.21];K00620//glutamate N-acetyltransferase / amino-acid N-acetyltransferase [EC:2.3.1.35 2.3.1.1];K18195//rhamnogalacturonan endolyase [EC:4.2.2.23];K18577//mannosylglycoprotein endo-beta-mannosidase [EC:3.2.1.152]	XP_010667704.1//1
LOC104884718	XM_010669407.2	2.95333	7.445	7.43333	7.705	6.12333	7.92667	6.005	NA	NA	NA	K02349//DNA polymerase theta [EC:2.7.7.7]	XP_010667709.1//1	helicase and polymerase-containing protein TEBICHI(LOC104884718)
LOC104884726	XM_010669412.2	5.96167	2.22333	2.485	2.75333	3.33833	2.72	2.22833	NA	NA	NA	K05278//flavonol synthase [EC:1.14.11.23]	KMS95187.1//1	protein DMR6-LIKE OXYGENASE 1(LOC104884726)
LOC104884730	XM_010669416.2,XM_019247665.1	14.0517	5.92	9.80667	13.9733	11.3883	17.085	15.42	NA	GO:0016616//oxidoreductase activity, acting on the CH-OH group of donors, NAD or NADP as acceptor;GO:0000166//nucleotide binding	GO:0008152//metabolic process	K15919//hydroxypyruvate reductase 2	XP_019103210.1//1;XP_010667718.1//1	glyoxylate/hydroxypyruvate reductase HPR3(LOC104884730)
LOC104884732	XM_010669419.2	0.353333	0.0383333	0.393333	0.0883333	0.11	0.015	0.08	NA	GO:0016706//oxidoreductase activity, acting on paired donors, with incorporation or reduction of molecular oxygen, 2-oxoglutarate as one donor, and incorporation of one atom each of oxygen into both donors;GO:0046914//transition metal ion binding;GO:0046993//oxidoreductase activity, acting on X-H and Y-H to form an X-Y bond, with oxygen as acceptor	GO:0000902//cell morphogenesis;GO:0048827//phyllome development;GO:0009791//post-embryonic development;GO:0009685//gibberellin metabolic process;GO:0009725//response to hormone;GO:0048572//short-day photoperiodism;GO:0016999//antibiotic metabolic process	K05282//gibberellin 20-oxidase [EC:1.14.11.12]	XP_010667721.1//1	gibberellin 20 oxidase 1(LOC104884732)
LOC104884737	XM_010669423.2	0.0816667	0.00666667	0.0166667	0.02	0.05	0	0	NA	NA	NA	K19861//benzyl alcohol O-benzoyltransferase [EC:2.3.1.196 2.3.1.232]	XP_010667725.1//1	benzyl alcohol O-benzoyltransferase(LOC104884737)
LOC104884739	XM_010669426.2,XM_010669427.2	5.15	2.57667	2.765	4.85	2.09667	3.92333	3.78167	NA	NA	NA	K12345//3-oxo-5-alpha-steroid 4-dehydrogenase 3 [EC:1.3.1.22 1.3.1.94]	XP_010667729.1//1;XP_010667728.1//1	polyprenol reductase 2(LOC104884739)
LOC104884750	XM_010669466.2	0.0966667	0.511667	0.503333	0.428333	0.281667	0.2	0.15	NA	GO:0005488//binding	GO:0010876//lipid localization	NA	XP_010667768.1//1	non-specific lipid-transfer protein A(LOC104884750)
LOC104884752	XM_010669440.2,XM_019247670.1,XM_019247671.1	35.665	5.545	7.42167	9.855	11.365	13.78	8.86333	NA	NA	NA	K00924//null;K04733//interleukin-1 receptor-associated kinase 4 [EC:2.7.11.1];K04730//interleukin-1 receptor-associated kinase 1 [EC:2.7.11.1]	XP_019103215.1//1;XP_010667742.1//1;XP_019103216.1//1	probable inactive leucine-rich repeat receptor-like protein kinase At3g03770(LOC104884752)
LOC104884757	XR_002039032.1	0.13	0.791667	1.22167	0.613333	0.77	2.62833	1.155	NA	NA	NA	NA	XP_019105153.1//1	hypothetical protein(LOC104884757)
LOC104884758	XM_010669446.1	0.0283333	0.12	0.196667	0.221667	0.0966667	0.266667	0.241667	NA	NA	NA	K11593//eukaryotic translation initiation factor 2C	XP_010667748.1//1	zinc finger BED domain-containing protein RICESLEEPER 2-like(LOC104884758)
LOC104884759	XM_010669447.2	25.12	11.8817	17.9967	51.6333	19.4683	49.285	78.2567	GO:0016020//membrane	GO:1901363//heterocyclic compound binding;GO:0097159//organic cyclic compound binding;GO:0004672//protein kinase activity;GO:0036094//small molecule binding;GO:0016491//oxidoreductase activity	GO:0006796//phosphate-containing compound metabolic process	K00924//null	XP_010667749.1//1	receptor-like protein kinase 7(LOC104884759)
LOC104884761	XM_010669450.2	32.9783	0.366667	0.0433333	0.26	0.101667	0.271667	0.918333	NA	NA	NA	K10955//intestinal mucin-2	XP_010667752.1//1	non-classical arabinogalactan protein 31(LOC104884761)
LOC104884767	XR_002039034.1	63.1417	52.73	25.3567	53.495	27.9467	47.605	86.805	NA	NA	NA	NA	KMS94637.1//1	uncharacterized LOC104884767(LOC104884767)
LOC104884778	XM_010669471.2	8.89	19.7667	20.3817	14.4633	21.5367	11.3767	8.375	NA	NA	NA	NA	XP_010667773.1//1	hypothetical protein(LOC104884778)
LOC104884781	XM_010669475.2	238.333	539.53	227.65	250.647	204.433	145.368	194.323	NA	NA	GO:0006873//cellular ion homeostasis;GO:0030001//metal ion transport	NA	XP_010667777.1//1	hypothetical protein(LOC104884781)
LOC104884782	XM_010669476.2	0.075	0.0916667	0.233333	4.585	0.0383333	0.1	7.01333	GO:0031224//intrinsic component of membrane	GO:0043169//cation binding;GO:0019829//cation-transporting ATPase activity;GO:0032550//purine ribonucleoside binding	GO:0006816//calcium ion transport	K01537//Ca2+-transporting ATPase [EC:3.6.3.8]	XP_010667778.1//1	putative calcium-transporting ATPase 13, plasma membrane-type(LOC104884782)
LOC104884785	XM_010669479.2	1.19667	0.566667	0.473333	0.603333	0.271667	0.45	0.478333	NA	NA	NA	NA	XP_010667781.1//1	uncharacterized LOC104884785(LOC104884785)
LOC104884787	XM_010669481.1	0.126667	0.0416667	0.133333	0.121667	0.0933333	0.0716667	0.0216667	NA	NA	NA	K15078//structure-specific endonuclease subunit SLX1 [EC:3.6.1.-]	XP_010667783.1//1	disease resistance protein RGA2(LOC104884787)
LOC104884799	XM_010669496.2	4.99667	1.33333	2.07167	2.36167	2.44	4.95167	3.85167	GO:0031224//intrinsic component of membrane	GO:0016628//oxidoreductase activity, acting on the CH-CH group of donors, NAD or NADP as acceptor;GO:0004702//signal transducer, downstream of receptor, with serine/threonine kinase activity;GO:0032550//purine ribonucleoside binding	GO:0006468//protein phosphorylation;GO:0044710//null	K00924//null	XP_010667798.1//1
LOC104884804	XM_010669500.2	15.1767	2.505	4.095	7.77833	3.76167	12.1667	7.96833	NA	GO:1901363//heterocyclic compound binding;GO:0097159//organic cyclic compound binding;GO:0042626//ATPase activity, coupled to transmembrane movement of substances;GO:0036094//small molecule binding	GO:0009987//cellular process;GO:0051234//establishment of localization	K05658//ATP-binding cassette, subfamily B (MDR/TAP), member 1 [EC:3.6.3.44]	XP_010667802.1//1	ABC transporter B family member 9(LOC104884804)
LOC104884808	XM_010669504.1	0.176667	0.67	0.7	0.41	0.356667	0.243333	0.14	NA	NA	NA	K01303//acylaminoacyl-peptidase [EC:3.4.19.1];K09493//T-complex protein 1 subunit alpha;K04730//interleukin-1 receptor-associated kinase 1 [EC:2.7.11.1];K12819//pre-mRNA-processing factor SLU7	XP_010667806.1//1
LOC104884809	XM_010669505.1	0.00833333	0.0533333	0.12	0.49	0.14	0.101667	0.085	NA	NA	NA	K01303//acylaminoacyl-peptidase [EC:3.4.19.1];K09493//T-complex protein 1 subunit alpha;K04730//interleukin-1 receptor-associated kinase 1 [EC:2.7.11.1];K06207//GTP-binding protein;K12819//pre-mRNA-processing factor SLU7	XP_010667807.1//1
LOC104884818	XR_788779.2	0.743333	1.185	1.23333	1.49333	1.62833	1.32167	1.355	NA	NA	NA	NA	NA	uncharacterized LOC104884818(LOC104884818)
LOC104884821	XM_010669515.2	27.2217	12.5217	18.895	20.9533	28.4967	28.9833	20.035	NA	NA	NA	NA	XP_010667817.1//1	inhibitor of growth protein 1 homolog(LOC104884821)
LOC104884822	XM_010669516.2	20.7433	12.9967	9.72333	8.01333	10.39	11.1017	9.51167	NA	GO:0016891//endoribonuclease activity, producing 5'-phosphomonoesters;GO:0003676//nucleic acid binding	GO:0044260//cellular macromolecule metabolic process;GO:0090304//nucleic acid metabolic process	K10743//ribonuclease H2 subunit A [EC:3.1.26.4]	XP_010667818.1//1	ribonuclease H2 subunit A(LOC104884822)
LOC104884834	XM_010669532.2	5.92833	7.21833	6.44333	5.66167	6.075	1.96167	3.17833	NA	NA	NA	K11649//SWI/SNF related-matrix-associated actin-dependent regulator of chromatin subfamily C;K04079//molecular chaperone HtpG	XP_010667834.1//1	F-box/kelch-repeat protein At3g23880(LOC104884834)
LOC104884835	XM_010669542.2,XR_788787.2,XR_788791.2	2.91833	2.57	5.78333	7.315	4.06333	12.065	11.85	NA	NA	NA	K17710//pentatricopeptide repeat domain-containing protein 1	XP_010667844.1//1	pentatricopeptide repeat-containing protein At4g19890(LOC104884835)
LOC104884838	XM_010669537.2	0.325	0.055	0.0133333	0.005	0.0283333	0.015	0.0266667	NA	GO:0016740//transferase activity	GO:0071554//cell wall organization or biogenesis	K00735//null	XP_010667839.1//1	beta-1,4-xylosyltransferase IRX9(LOC104884838)
LOC104884843	XM_010669544.2,XM_019247685.1	0.705	1.10833	2.10667	4.515	1.34833	1.65333	2.60333	NA	NA	NA	K14431//transcription factor TGA	XP_019103230.1//1;XP_010667846.1//1	transcription factor TGA2(LOC104884843)
LOC104884844	XM_010669548.2	10.0383	3.70167	7.92167	9.58333	5.28167	16.3633	14.4233	NA	GO:0004672//protein kinase activity	GO:0006796//phosphate-containing compound metabolic process	K04730//interleukin-1 receptor-associated kinase 1 [EC:2.7.11.1]	XP_010667850.1//1	proline-rich receptor-like protein kinase PERK15(LOC104884844)
LOC104884845	XM_010669546.2	9.53667	19.2617	19.1367	16.6433	13.4217	13.4367	12.48	NA	NA	NA	K00620//glutamate N-acetyltransferase / amino-acid N-acetyltransferase [EC:2.3.1.35 2.3.1.1]	XP_010667848.1//1	protein root UVB sensitive 1, chloroplastic(LOC104884845)
LOC104884846	XM_010669549.1	0.706667	1.9	1.36167	1.57667	1.23333	1.02667	1.485	NA	NA	NA	K12581//CCR4-NOT transcription complex subunit 7/8;K02689//photosystem I P700 chlorophyll a apoprotein A1;K03469//ribonuclease HI [EC:3.1.26.4];K13415//protein brassinosteroid insensitive 1 [EC:2.7.10.1 2.7.11.1]	XP_010667851.1//1	uncharacterized LOC104884846(LOC104884846)
LOC104884855	XR_002039052.1	0	0.318333	0.111667	0.0566667	0.015	0	0	NA	NA	NA	NA	KMS95070.1//1
LOC104884856	XM_010669560.2	24.3117	1.31333	0.843333	0.99	0.276667	0.511667	1.72667	NA	NA	NA	K18857//alcohol dehydrogenase class-P [EC:1.1.1.1];K18592//gamma-glutamyltranspeptidase / glutathione hydrolase / leukotriene-C4 hydrolase [EC:2.3.2.2 3.4.19.13 3.4.19.14]	XP_010667862.1//1	non-specific lipid-transfer protein 2(LOC104884856)
LOC104884859	XM_010669562.2	0.0883333	0.666667	1.515	12.5067	0.153333	0.383333	6.535	NA	NA	NA	NA	XP_010667864.1//1
LOC104884860	XM_010669563.1	0.13	0.928333	2.48167	1.73667	0.583333	0.84	1	NA	NA	NA	NA	XP_010667865.1//1
LOC104884861	XM_010669564.1	0.573333	2.46167	2.45833	0.78	2.63	0.961667	1.555	NA	NA	NA	K17604//zinc finger SWIM domain-containing protein 3;K03549//KUP system potassium uptake protein	XP_010667866.1//1
LOC104884870	XM_010669573.2,XM_019247693.1	0.2	0.311667	0.481667	0.396667	0.313333	0.388333	0.303333	NA	NA	NA	K14484//auxin-responsive protein IAA	XP_010667875.1//1	auxin-responsive protein IAA32(LOC104884870)
LOC104884875	XM_010669577.2	49.925	6.72667	7.71167	4.055	28.0683	3.72333	10.6033	NA	NA	NA	NA	XP_010667879.1//1	hypothetical protein(LOC104884875)
LOC104884876	XM_010669578.1	0.655	0.131667	0.0616667	0	0.0466667	0.025	0.208333	NA	NA	NA	K01870//isoleucyl-tRNA synthetase [EC:6.1.1.5];K19027//zinc finger FYVE domain-containing protein 26	XP_010667880.1//1	pterocarpan synthase 1-like(LOC104884876)
LOC104884884	XM_010669588.2	1.20667	0.51	0.22	0.655	0.285	0.0233333	0.193333	NA	NA	NA	K12135//zinc finger protein CONSTANS	XP_010667890.2//1	B-box zinc finger protein 32(LOC104884884)
LOC104884885	XM_010669589.1	0.133333	0.035	0.07	0.015	0.126667	0.17	0.0166667	NA	NA	NA	K01303//acylaminoacyl-peptidase [EC:3.4.19.1];K09493//T-complex protein 1 subunit alpha;K04730//interleukin-1 receptor-associated kinase 1 [EC:2.7.11.1];K12819//pre-mRNA-processing factor SLU7	XP_010667891.1//1	uncharacterized LOC104884885(LOC104884885)
LOC104884890	XM_010669595.2	8.67	2.98167	0.65	1.42	1.395	1.70833	0.606667	NA	NA	NA	K13258//2-hydroxyisoflavanone dehydratase [EC:4.2.1.105]	XP_010667897.1//1
LOC104884892	XM_019247698.1,XM_019247699.1	27.2967	82.6067	57.525	41.9483	52.6167	49.42	24.0517	GO:0043231//intracellular membrane-bounded organelle;GO:0016020//membrane	NA	NA	K02109//F-type H+-transporting ATPase subunit b;K13153//U11/U12 small nuclear ribonucleoprotein 25 kDa protein	XP_019103243.1//1;XP_019103244.1//1	U11/U12 small nuclear ribonucleoprotein 25 kDa protein(LOC104884892)
LOC104884894	XM_010669597.2	4.85167	1.19	0.865	0.798333	0.426667	0.341667	0.763333	NA	NA	NA	K14407//cleavage stimulation factor subunit 2	XP_010667899.1//1	probable inactive purple acid phosphatase 27(LOC104884894)
LOC104884897	XM_010669602.2,XM_010669608.2	19.7283	27.3667	49.7267	50.47	34.245	55.3783	44.05	NA	NA	NA	K11996//adenylyltransferase and sulfurtransferase [EC:2.7.7.80 2.8.1.11]	XP_010667904.1//1	hypothetical protein(LOC104884897)
LOC104884898	XR_788805.1	79.83	17.485	13.6583	67.4217	27.5217	57.77	108.423	NA	NA	NA	NA	KMS95045.1//1	uncharacterized LOC104884898(LOC104884898)
LOC104884901	XM_010669603.2	50.62	14.12	13.2767	22.265	14.0333	19.235	9.87167	NA	NA	NA	K10352//myosin heavy chain;K00826//branched-chain amino acid aminotransferase [EC:2.6.1.42];K09313//homeobox protein cut-like;K11498//centromeric protein E	XP_010667905.1//1	filament-like plant protein 7(LOC104884901)
LOC104884904	XM_010669606.2	219.69	1088.7	1125.24	1104.89	701.693	929.73	1101.55	NA	NA	NA	K10450//kelch-like protein 12;K10442//kelch-like protein 1/4/5;K10457//kelch-like protein 20	XP_010667908.1//1	B2 protein(LOC104884904)
LOC104884911	XM_010669613.2,XM_019247706.1,XM_019247707.1	42.435	36.4167	34.1317	19.7483	32.9917	26.8117	17.8817	NA	NA	NA	K12627//U6 snRNA-associated Sm-like protein LSm8	XP_010692642.1//1	sm-like protein LSM8(LOC104884911)
LOC104884912	XM_010669616.2,XM_010669623.2	2.14667	0.9	0.481667	1.13	0.298333	0.276667	0.39	NA	NA	NA	K09420//myb proto-oncogene protein	XP_010667918.1//1	transcription factor MYB3R-1(LOC104884912)
LOC104884918	XM_010669620.2	3.43	15.7833	11.08	10.7717	6.68	5.18667	7.375	NA	NA	NA	K08867//WNK lysine deficient protein kinase [EC:2.7.11.1]	XP_010667922.1//1	probable serine/threonine-protein kinase WNK11(LOC104884918)
LOC104884919	XM_010669621.2	3.19333	3.69667	1.63333	0.758333	0.213333	0.0283333	0.295	NA	GO:0019136//deoxynucleoside kinase activity;GO:0032550//purine ribonucleoside binding	GO:0006796//phosphate-containing compound metabolic process;GO:0006259//DNA metabolic process	K00857//thymidine kinase [EC:2.7.1.21]	XP_010667923.1//1	thymidine kinase a(LOC104884919)
LOC104884920	XM_010669624.2	257.55	8.585	12.83	129.288	154.422	53.8733	178.647	GO:0009532//plastid stroma	GO:0043169//cation binding;GO:0016823//hydrolase activity, acting on acid carbon-carbon bonds, in ketonic substances;GO:0016833//oxo-acid-lyase activity	GO:0019758//glycosinolate biosynthetic process	NA	XP_010667926.1//1	petal death protein(LOC104884920)
LOC104884922	XM_010669625.1	1.30333	1.25833	2.53833	2.23167	2.33667	2.65333	2.61167	NA	NA	NA	K01303//acylaminoacyl-peptidase [EC:3.4.19.1];K06883//uncharacterized protein;K13024//inositol-hexakisphosphate/diphosphoinositol-pentakisphosphate 1-kinase [EC:2.7.4.24];K17790//mitochondrial import inner membrane translocase subunit TIM22	XP_010667927.1//1
LOC104884931	XM_010669634.2,XM_010669635.2,XM_010669636.2,XM_010669637.2,XM_019247709.1,XM_019247710.1,XM_019247711.1,XR_788807.2,XR_788808.2,XR_788809.2	6.96333	4.18833	2.965	5.87	4.31667	7.325	7.14833	NA	NA	NA	K11416//mono-ADP-ribosyltransferase sirtuin 6 [EC:2.4.2.31]	XP_019103254.1//1;XP_019103256.1//1;XP_010667937.1//1;XP_010667938.1//1;XP_019103255.1//1;XP_010667939.1//1;XP_010667936.1//1	NAD-dependent protein deacetylase SRT1(LOC104884931)
LOC104884933	XR_788810.1	2.79167	7.67333	9.9	7	5.665	4.825	4.72333	NA	NA	NA	NA	NA
LOC104884942	XM_010669652.1	0.14	0.0233333	0.0366667	0.0383333	0.0916667	0.0933333	0.015	NA	NA	NA	K13428//LRR receptor-like serine/threonine-protein kinase EFR [EC:2.7.11.1]	XP_010667954.1//1
LOC104884943	XM_010669653.2	5.25833	3.765	1.97167	2.48833	2.28333	1.695	1.37833	NA	GO:0003676//nucleic acid binding	NA	K09422//myb proto-oncogene protein, plant	XP_010667955.1//1	transcription factor RAX2(LOC104884943)
LOC104884945	XM_010669654.2	0.0483333	0.0233333	0.63	9.60667	0.228333	0.756667	7.90833	GO:0016020//membrane;GO:0005911//cell-cell junction;GO:0044426//cell wall part	GO:0016301//kinase activity	GO:0009856//pollination;GO:0006007//glucose catabolic process;GO:0006970//response to osmotic stress;GO:0006468//protein phosphorylation;GO:0048588//developmental cell growth;GO:0006996//organelle organization;GO:0030243//cellulose metabolic process;GO:0016192//vesicle-mediated transport;GO:0000302//response to reactive oxygen species;GO:0032989//cellular component morphogenesis;GO:0006952//defen…	K04730//interleukin-1 receptor-associated kinase 1 [EC:2.7.11.1]	XP_010667956.1//1	receptor-like protein kinase FERONIA(LOC104884945)
LOC104884948	XM_010669658.2	65.8133	6.16333	0.741667	0.435	7.215	2.52	0.908333	GO:0030312//external encapsulating structure;GO:0005576//extracellular region	GO:0016758//transferase activity, transferring hexosyl groups;GO:0016798//hydrolase activity, acting on glycosyl bonds	GO:0044042//glucan metabolic process	K08235//xyloglucan:xyloglucosyl transferase [EC:2.4.1.207]	XP_010667960.1//1	xyloglucan endotransglucosylase protein 6(LOC104884948)
LOC104884955	XM_010669662.2,XM_019247724.1	4.03833	2.28833	2.02667	1.2	1.20667	0.901667	0.973333	NA	NA	NA	K15014//solute carrier family 29 (equilibrative nucleoside transporter), member 1/2/3	XP_019103269.1//1;XP_010667964.1//1	equilibrative nucleotide transporter 3(LOC104884955)
LOC104884956	XM_010669664.1	0.471667	0.535	1.215	15.8883	0.27	0.3	1.675	NA	GO:0046872//metal ion binding	NA	K10840//centrin-2	XP_010667966.1//1	calcium-binding protein PBP1(LOC104884956)
LOC104884957	XM_010669665.2	53.855	31.3833	24.1617	11.2683	39.1733	30.295	11.75	NA	NA	NA	K09284//AP2-like factor, euAP2 lineage	XP_010667967.1//1	floral homeotic protein APETALA 2(LOC104884957)
LOC104884965	XM_010669672.1	1.64833	0.85	0.91	0	1.37	1.10333	2.505	NA	NA	NA	K09286//EREBP-like factor	XP_010667974.1//1	ethylene-responsive transcription factor RAP2-4(LOC104884965)
LOC104884966	XM_010669673.1	0.44	0.223333	0.935	0.733333	1.54333	1.23167	0.418333	NA	NA	NA	K06883//uncharacterized protein;K01303//acylaminoacyl-peptidase [EC:3.4.19.1];K10781//fatty acyl-ACP thioesterase B [EC:3.1.2.14 3.1.2.21];K03469//ribonuclease HI [EC:3.1.26.4]	XP_010667975.1//1
LOC104884973	XM_010669680.2	4.54	2.83667	5.29	11.56	5.405	5.99	6.39333	NA	NA	NA	K03141//transcription initiation factor TFIIH subunit 1	XP_010667982.1//1
LOC104884974	XM_010669681.1	0.273333	0.21	0.301667	0.545	0.333333	0.365	0.576667	NA	NA	NA	K10395//kinesin family member 4/21/27;K07904//Ras-related protein Rab-11A;K13162//poly(rC)-binding protein 2/3/4;K01255//leucyl aminopeptidase [EC:3.4.11.1];K02705//photosystem II CP43 chlorophyll apoprotein	XP_010667983.1//1
LOC104884985	XM_010669695.2	8.34333	3.54833	4.08667	6.96833	4.39667	5.21167	6.555	NA	NA	GO:0008152//metabolic process	K06185//ATP-binding cassette, subfamily F, member 2;K03183//demethylmenaquinone methyltransferase / 2-methoxy-6-polyprenyl-1,4-benzoquinol methylase [EC:2.1.1.163 2.1.1.201]	XP_010667997.1//1	hypothetical protein(LOC104884985)
LOC104884986	XM_010669696.2	437.037	157.028	86.3333	12.9883	248.823	62.2433	26.65	NA	NA	NA	K08235//xyloglucan:xyloglucosyl transferase [EC:2.4.1.207];K14504//xyloglucan:xyloglucosyl transferase TCH4 [EC:2.4.1.207]	XP_010667998.1//1	probable xyloglucan endotransglucosylase/hydrolase protein 23(LOC104884986)
LOC104884987	XM_010669698.2	0.403333	0.138333	0.123333	0.1	0.19	0.248333	0.25	NA	NA	NA	K12173//BRCA1-A complex subunit BRE;K14297//nuclear pore complex protein Nup98-Nup96	XP_010668000.1//1	pathogenesis-related thaumatin-like protein 3.5(LOC104884987)
LOC104884988	XM_010669699.2	0.0533333	0.0883333	0.198333	0.871667	0.241667	0.273333	2.40167	GO:0030312//external encapsulating structure;GO:0005576//extracellular region	GO:0016758//transferase activity, transferring hexosyl groups;GO:0016798//hydrolase activity, acting on glycosyl bonds	GO:0044042//glucan metabolic process	K08235//xyloglucan:xyloglucosyl transferase [EC:2.4.1.207];K14504//xyloglucan:xyloglucosyl transferase TCH4 [EC:2.4.1.207]	XP_010668001.1//1	xyloglucan endotransglucosylase/hydrolase protein 22(LOC104884988)
LOC104884989	XR_002039074.1,XR_788816.2	5.38	2.32	1.835	3.00667	2.865	3.52167	3.61	NA	GO:0016833//oxo-acid-lyase activity	GO:0006760//folic acid-containing compound metabolic process	K13950//para-aminobenzoate synthetase [EC:2.6.1.85]	KMS94982.1//1	uncharacterized LOC104884989(LOC104884989)
LOC104884990	XM_010669700.1	14.0033	16.5583	15.745	5.15333	9.93	6.00833	0.273333	NA	NA	NA	K05909//laccase [EC:1.10.3.2];K00620//glutamate N-acetyltransferase / amino-acid N-acetyltransferase [EC:2.3.1.35 2.3.1.1];K18195//rhamnogalacturonan endolyase [EC:4.2.2.23];K18577//mannosylglycoprotein endo-beta-mannosidase [EC:3.2.1.152];K11000//callose synthase [EC:2.4.1.-]	XP_010668002.1//1
LOC104884995	XM_010669704.2	0.998333	0.05	0	0.02	0	0	0.06	NA	NA	NA	NA	XP_010668006.1//1
LOC104884998	XM_010669709.2,XM_010669710.2,XM_010669711.2	0.605	1.19833	3.2	6.37833	0.956667	2.36833	2.68833	GO:0031224//intrinsic component of membrane	NA	GO:0044763//null	K17866//diphthamide biosynthesis protein 2;K12818//ATP-dependent RNA helicase DHX8/PRP22 [EC:3.6.4.13]	XP_010668011.1//1;XP_010668013.1//1
LOC104884999	XM_010669712.2	0.886667	0.285	0.361667	0.251667	0.718333	0.235	0.123333	NA	NA	NA	K13420//LRR receptor-like serine/threonine-protein kinase FLS2 [EC:2.7.11.1]	XP_010668014.1//1	probable leucine-rich repeat receptor-like protein kinase At1g35710(LOC104884999)
LOC104885001	XM_010669714.2,XM_010669715.2,XM_010669716.2,XM_019247735.1	51.025	34.8267	22.4617	26.6033	25.8167	24.0683	23.9183	NA	NA	NA	NA	XP_010668016.1//1	protein ELF4-LIKE 4(LOC104885001)
LOC104885005	XM_010669720.2	3.78333	10.5167	20.1233	9.9	15.5467	9.98167	5.28833	GO:0043231//intracellular membrane-bounded organelle	GO:0032553//ribonucleotide binding;GO:0003824//catalytic activity	GO:0044710//null	NA	XP_010668022.1//1	protein CREG1(LOC104885005)
LOC104885006	XM_010669721.2	5.17667	3.645	6.44167	1.245	6.96667	2.17833	1.175	NA	NA	NA	K00512//steroid 17alpha-monooxygenase / 17alpha-hydroxyprogesterone deacetylase [EC:1.14.14.19 1.14.14.32]	XP_010668023.1//1	cytochrome P450 736A117(LOC104885006)
LOC104885013	XM_010669728.2,XM_019247086.1	0.803333	0.653333	1.49167	2.03	0.973333	2.18333	5.46333	NA	NA	NA	K19613//leucine-rich repeat protein SHOC2;K15078//structure-specific endonuclease subunit SLX1 [EC:3.6.1.-]	XP_010668030.1//1	putative disease resistance protein RGA3(LOC104885013)
LOC104885016	XM_010669729.2	17.1733	23.2683	33.96	42.1467	21.135	20.9517	22.155	NA	NA	NA	K16274//E3 ubiquitin-protein ligase AIP2 [EC:2.3.2.27]	XP_010668031.1//1	E3 ubiquitin-protein ligase AIP2(LOC104885016)
LOC104885018	XM_010669731.2	6.93833	3.22	1.90833	3.48833	2.28833	3.085	4.31333	NA	NA	NA	NA	XP_010668033.1//1	glycine-rich cell wall structural protein 1.8(LOC104885018)
LOC104885020	XM_010669732.2	0.235	0.58	0.318333	0.616667	0.39	0.411667	1.26	NA	NA	NA	K19613//leucine-rich repeat protein SHOC2;K15078//structure-specific endonuclease subunit SLX1 [EC:3.6.1.-]	XP_010668034.1//1
LOC104885022	XR_788825.2	3.38667	1.28667	1.18833	1.31667	2.33167	2.00167	1.80333	NA	NA	NA	NA	KMS94951.1//1	uncharacterized LOC104885022(LOC104885022)
LOC104885028	XR_788826.2	3.04	33.735	9.37333	3.72833	9.89833	4.215	3.01667	NA	NA	NA	NA	NA	uncharacterized LOC104885028(LOC104885028)
LOC104885030	XM_010669738.2	2.85833	24.225	17.4333	41.6017	9.43	19.23	61.1167	NA	GO:0004672//protein kinase activity	GO:0008152//metabolic process	K00924//null	XP_010668040.1//1	receptor-like protein kinase 7(LOC104885030)
LOC104885031	XM_010669739.1	0.0383333	0.075	0.0716667	0.576667	0	0.0416667	0.055	NA	NA	NA	K17604//zinc finger SWIM domain-containing protein 3	XP_010668041.1//1
LOC104885033	XM_010669742.2,XM_010669743.2	11.3017	4.485	3.83167	4.735	3.97	5.34833	3.655	NA	GO:0005488//binding	NA	NA	XP_010668044.1//1;XP_010668045.1//1	zinc finger CCCH domain-containing protein 46(LOC104885033)
LOC104885037	XM_010669747.1	1.69	1.81167	3.37667	2.47	2.01833	1.47167	0.78	NA	NA	NA	K10798//poly [ADP-ribose] polymerase [EC:2.4.2.30];K00108//choline dehydrogenase [EC:1.1.99.1];K03386//peroxiredoxin (alkyl hydroperoxide reductase subunit C) [EC:1.11.1.15];K15718//linoleate 9S-lipoxygenase [EC:1.13.11.58];K01881//prolyl-tRNA synthetase [EC:6.1.1.15]	XP_010668049.1//1
LOC104885043	XM_010669752.2	0.903333	0	0.02	0	0.04	0.01	0.065	NA	GO:0003824//catalytic activity	NA	K00809//deoxyhypusine synthase [EC:2.5.1.46];K19891//glucan endo-1,3-beta-glucosidase 1/2/3 [EC:3.2.1.39]	XP_010668054.1//1	glucan endo-1,3-beta-glucosidase(LOC104885043)
LOC104885046	XM_010669755.2	44.9883	59.175	52.2367	101.113	40.495	48.6233	102.118	NA	NA	GO:0009725//response to hormone;GO:0006950//response to stress	K12624//U6 snRNA-associated Sm-like protein LSm5	XP_010692646.1//1	sm-like protein LSM5(LOC104885046)
LOC104885049	XR_788828.2	4.18167	6.25	2.68	2.02333	2.535	2.33833	1.24	NA	NA	NA	NA	KMS94929.1//1
LOC104885057	XM_010669765.2,XM_019247741.1	11.2817	5.13833	9.85667	7.24667	11.685	16.1	11.8783	NA	NA	NA	NA	XP_010668067.1//1
LOC104885063	XM_010669771.1	0	0.0183333	0.0483333	0.095	0.0116667	0.01	0.01	NA	NA	NA	K15255//ATP-dependent DNA helicase PIF1 [EC:3.6.4.12]	XP_010668073.1//1	uncharacterized LOC104885063(LOC104885063)
LOC104885064	XM_010669772.2	1.17667	0.68	0.363333	1.01	0.171667	0.226667	1.75333	NA	NA	NA	K08233//polyneuridine-aldehyde esterase [EC:3.1.1.78]	XP_010668074.1//1	salicylic acid-binding protein 2(LOC104885064)
LOC104885068	XM_010669774.2	6.62667	5.74167	3.91833	3.74167	5.885	3.97	2.55	NA	NA	NA	NA	XP_010668076.1//1	chromosome partition protein Smc(LOC104885068)
LOC104885072	XM_010669778.2	57.4933	60.47	46.52	29.3283	35.6583	23.7867	20.5217	NA	NA	NA	K05909//laccase [EC:1.10.3.2]	XP_010668080.1//1
LOC104885074	XM_010669782.2	5.335	5.56167	6.72333	12.195	7.19	7.675	14.055	NA	NA	NA	K15029//translation initiation factor 3 subunit L	XP_010668084.1//1	uncharacterized LOC104885074(LOC104885074)
LOC104885077	XM_010669781.2,XM_010669783.2	8.56167	22.3933	17.3533	21.1117	11.645	16.54	18.1883	NA	NA	NA	K03686//molecular chaperone DnaJ	XP_010668083.1//1	chaperone protein dnaJ 1, mitochondrial(LOC104885077)
LOC104885079	XM_010669785.2	1.72667	0.425	1.225	1.09667	0.691667	0.723333	0.27	NA	NA	NA	K14493//gibberellin receptor GID1 [EC:3.-.-.-]	XP_010668087.1//1	probable carboxylesterase 18(LOC104885079)
LOC104885080	XM_010669786.2	4.97833	6.38667	9.48833	12.0683	6.785	9.245	9.83667	NA	NA	NA	K17964//leucine-rich PPR motif-containing protein, mitochondrial;K17710//pentatricopeptide repeat domain-containing protein 1	XP_010668088.1//1
LOC104885091	XR_788831.2	0.818333	0.306667	0.276667	0.378333	0.5	0.398333	0.501667	NA	NA	NA	NA	NA	uncharacterized LOC104885091(LOC104885091)
LOC104885097	XM_010669799.1	4.445	7.77	6.47333	3.695	4.13667	1.38	2.60667	NA	NA	NA	K08955//ATP-dependent metalloprotease [EC:3.4.24.-];K04079//molecular chaperone HtpG	XP_010668101.1//1	F-box/kelch-repeat protein At3g23880(LOC104885097)
LOC104885100	XM_010669803.2	0.065	0.0866667	0.325	0.42	0.166667	0.111667	0.198333	NA	GO:0016741//transferase activity, transferring one-carbon groups	GO:0008152//metabolic process	K16302//metal transporter CNNM;K15449//tRNA wybutosine-synthesizing protein 1 [EC:4.1.3.44]	XP_010668105.1//1	probable methyltransferase PMT2(LOC104885100)
LOC104885105	XM_010669812.2,XR_002039082.1,XR_002039083.1	10.7583	1.94667	5.91167	7.22167	9.24	12.4067	21.6117	NA	NA	NA	NA	XP_010668114.1//1	uncharacterized LOC104885105(LOC104885105)
LOC104885110	XM_010669823.2	17.7367	16.7067	9.515	12.175	9.73	9.195	8.33833	NA	NA	NA	NA	XP_010668125.1//1	hypothetical protein(LOC104885110)
LOC104885117	XM_010669853.2	7.87833	3.105	2.22	3.01333	2.40667	2.35333	3.915	NA	NA	NA	K05391//cyclic nucleotide gated channel, other eukaryote	XP_010668155.1//1	cyclic nucleotide-gated ion channel 1(LOC104885117)
LOC104885118	XM_010669828.2	13.3367	5.45167	6.65167	6.54833	11.075	8.38833	7.585	NA	NA	NA	NA	XP_010668130.1//1	uncharacterized LOC104885118(LOC104885118)
LOC104885125	XM_010669830.1,XM_010669831.1,XM_019247753.1	1.40167	0.09	0.0666667	0.0483333	0.06	0.045	0.238333	NA	NA	NA	K18999//RNA polymerase II C-terminal domain phosphatase-like 3/4 [EC:3.1.3.16]	XP_010668133.1//1;XP_019103298.1//1;XP_010668132.1//1	reticulon-like protein B17(LOC104885125)
LOC104885126	XM_010669832.1	0.0666667	0.133333	0.126667	0.353333	0.211667	0.355	0.201667	NA	NA	NA	NA	XP_010668134.1//1
LOC104885130	XM_010669836.1	1.92333	0.71	0.731667	0.418333	1.47167	2.20667	1.32833	NA	NA	NA	K09250//cellular nucleic acid-binding protein;K20000//maturase K;K13162//poly(rC)-binding protein 2/3/4;K01255//leucyl aminopeptidase [EC:3.4.11.1]	XP_010668138.1//1
LOC104885135	XM_010669840.2,XM_019247757.1	14.99	9.70667	5.38333	5.92667	5.53833	5.71833	6.295	NA	NA	NA	NA	XP_019103302.1//1;XP_010668142.1//1	hypothetical protein(LOC104885135)
LOC104885136	XM_010669841.1	0.0466667	0.02	0.166667	0.238333	0.29	0.283333	0.155	NA	NA	NA	NA	XP_010668143.1//1	uncharacterized LOC104885136(LOC104885136)
LOC104885139	XM_010669844.2	0.045	0.133333	0.09	0.155	0.01	0.0233333	0.211667	NA	NA	NA	NA	XP_010668146.1//1
LOC104885141	XM_010669847.2	0.115	0.0733333	0.171667	0.378333	0.11	0.383333	0.513333	NA	NA	NA	K00924//null	XP_010668149.2//1	receptor protein kinase CLAVATA1(LOC104885141)
LOC104885142	XM_010669848.2	61.9533	21.145	12.51	5.01833	44.6233	39.3783	18.3883	NA	NA	NA	K10773//endonuclease III [EC:4.2.99.18]	XP_010668150.1//1	zinc finger protein 6(LOC104885142)
LOC104885143	XM_010669850.2,XM_010669851.2,XM_010669852.2	87.5333	64.3133	81.62	94.825	92.2267	186.67	147.53	NA	NA	NA	NA	XP_010668152.1//1	hypothetical protein(LOC104885143)
LOC104885147	XM_010669858.2	20.965	4.08167	6.95	5.20333	7.39667	13.7033	7.90167	NA	GO:0016616//oxidoreductase activity, acting on the CH-OH group of donors, NAD or NADP as acceptor;GO:0000166//nucleotide binding;GO:0016899//oxidoreductase activity, acting on the CH-OH group of donors, oxygen as acceptor	GO:0044710//null	K00225//L-galactono-1,4-lactone dehydrogenase [EC:1.3.2.3];K00103//L-gulonolactone oxidase [EC:1.1.3.8]	XP_010668160.1//1	L-gulonolactone oxidase 3(LOC104885147)
LOC104885148	XM_010669856.2	1.07833	0.985	1.27167	1.70667	1.02833	1.22833	2.28667	NA	NA	NA	K19613//leucine-rich repeat protein SHOC2;K15078//structure-specific endonuclease subunit SLX1 [EC:3.6.1.-]	XP_010668158.2//1
LOC104885153	XM_010669861.1	16.4567	17.3417	4.83833	0.465	1.735	0.666667	0.336667	NA	NA	NA	K15255//ATP-dependent DNA helicase PIF1 [EC:3.6.4.12]	XP_010668163.1//1
LOC104885163	XM_019247761.1	1.125	2.67333	5.2	3.22	3.84333	2.70167	2.14333	NA	NA	NA	NA	XP_019103306.1//1
LOC104885167	XM_010669872.2	61.195	127.138	144.907	116.547	93.9133	98.5333	91.135	GO:0030176//integral component of endoplasmic reticulum membrane	NA	NA	NA	XP_010668174.1//1	ER membrane protein complex subunit 1(LOC104885167)
LOC104885168	XM_010669871.1	0.245	0.106667	0.26	0.325	0.878333	0.56	0.261667	NA	NA	NA	K17604//zinc finger SWIM domain-containing protein 3	XP_010668173.1//1
LOC104885173	XM_010669875.1	0.136667	0.0833333	0.103333	0.315	0.87	0.476667	0.256667	NA	NA	NA	K17604//zinc finger SWIM domain-containing protein 3	XP_010668177.1//1
LOC104885178	XM_010669881.1	0.193333	0.285	0.473333	0.44	0.473333	0.156667	0.206667	NA	NA	NA	K06883//uncharacterized protein;K01303//acylaminoacyl-peptidase [EC:3.4.19.1];K03469//ribonuclease HI [EC:3.1.26.4];K10781//fatty acyl-ACP thioesterase B [EC:3.1.2.14 3.1.2.21]	XP_010668183.1//1
LOC104885191	XM_010669893.2	3.76667	1.47333	1.875	2.23	1.92167	1.505	1.80167	NA	NA	NA	NA	XP_010668195.1//1	GDSL esterase/lipase At5g62930(LOC104885191)
LOC104885199	XM_019247768.1	0.718333	0.65	0.8	1.09167	0.805	1.13	1.41	GO:0043231//intracellular membrane-bounded organelle;GO:0016020//membrane;GO:0055028//cortical microtubule	GO:0004672//protein kinase activity;GO:0032550//purine ribonucleoside binding	GO:0008283//cell proliferation;GO:0007126//null;GO:0006464//cellular protein modification process;GO:0003006//developmental process involved in reproduction;GO:0048229//gametophyte development;GO:0006950//response to stress;GO:0006261//DNA-dependent DNA replication	K02206//cyclin-dependent kinase 2 [EC:2.7.11.22]	XP_010692401.1//1
LOC104885205	XM_010669908.2	3.59	0.368333	0.0833333	0.0466667	0.175	0.0616667	0.101667	NA	NA	GO:0055086//nucleobase-containing small molecule metabolic process	NA	XP_010668210.1//1	bark storage protein B(LOC104885205)
LOC104885211	XM_010669916.1	44.61	51.3283	49.1733	140.307	42.3017	47.4017	263.74	NA	NA	NA	K14638//solute carrier family 15 (peptide/histidine transporter), member 3/4	XP_010668218.1//1	protein NRT1/ PTR FAMILY 1.2(LOC104885211)
LOC104885215	XM_019247777.1,XM_019247778.1	0.11	0.686667	1.93833	0.856667	0.526667	1.68333	1.14	NA	NA	NA	K09667//protein O-GlcNAc transferase [EC:2.4.1.255];K10408//dynein heavy chain, axonemal	XP_019103322.1//1	probable UDP-N-acetylglucosamine--peptide N-acetylglucosaminyltransferase SPINDLY(LOC104885215)
LOC104885218	XM_010669921.2	3.76	2.49	2.34833	1.445	2.43333	1.735	1.23167	NA	NA	NA	NA	XP_010668223.1//1	CST complex subunit TEN1(LOC104885218)
LOC104885224	XM_019247781.1,XM_019247782.1	61.18	20.6583	17.0867	22.7067	25.9133	32.0633	42.9917	NA	NA	NA	K04733//interleukin-1 receptor-associated kinase 4 [EC:2.7.11.1];K13430//serine/threonine-protein kinase PBS1 [EC:2.7.11.1]	XP_019103326.1//1	probable serine/threonine-protein kinase PBL25(LOC104885224)
LOC104885227	XR_788858.1	5.395	13.6267	9.58667	20.7867	8.87	4.80833	10.1933	NA	NA	NA	NA	XP_006373231.1//1
LOC104885232	XM_010669937.2	6.03667	1.47167	2.93667	2.67833	2.44667	3.64333	3.12333	NA	NA	NA	K14638//solute carrier family 15 (peptide/histidine transporter), member 3/4	XP_010668239.1//1	protein NRT1/ PTR FAMILY 1.2(LOC104885232)
LOC104885234	XM_010669935.2	0.243333	0.0333333	0	0.0116667	0.0633333	0	0.01	NA	GO:0016413//O-acetyltransferase activity	NA	K19861//benzyl alcohol O-benzoyltransferase [EC:2.3.1.196 2.3.1.232]	XP_010668237.2//1
LOC104885237	XM_010669939.1	2.59	0.641667	0.645	0.705	1.69333	1.11833	1.175	NA	NA	NA	K14018//phospholipase A-2-activating protein	XP_010668241.1//1	uncharacterized LOC104885237(LOC104885237)
LOC104885238	XM_010669940.2,XM_010669941.2	0.928333	0.158333	0.148333	0.475	0.46	0.286667	0.27	NA	NA	NA	NA	XP_010677231.1//1	glycine-rich cell wall structural protein 1.8(LOC104885238)
LOC104885240	XM_010669945.2	4.06667	0.363333	0.581667	1.00167	0.22	0.236667	1.97167	NA	NA	NA	K11165//dehydrogenase/reductase SDR family member 7 [EC:1.1.-.-]	XP_010668247.1//1	retrovirus-related Pol polyprotein from transposon RE1(LOC104885240)
LOC104885241	XM_010669943.1	0.0216667	0.00333333	0.0116667	0.141667	0.0483333	0.11	0.191667	NA	NA	NA	K10395//kinesin family member 4/21/27;K13024//inositol-hexakisphosphate/diphosphoinositol-pentakisphosphate 1-kinase [EC:2.7.4.24];K13356//alcohol-forming fatty acyl-CoA reductase [EC:1.2.1.84];K01255//leucyl aminopeptidase [EC:3.4.11.1];K08247//methionine S-methyltransferase [EC:2.1.1.12]	XP_010668245.1//1
LOC104885245	XM_010669948.1	0.275	0.436667	0.353333	0.438333	0.83	0.355	0.303333	NA	NA	NA	K15255//ATP-dependent DNA helicase PIF1 [EC:3.6.4.12]	XP_010668250.1//1
LOC104885248	XM_010669952.2	14.0283	4.12667	4.615	5.41	5.875	6.60833	7.845	NA	NA	NA	K14638//solute carrier family 15 (peptide/histidine transporter), member 3/4	XP_010668254.1//1	protein NRT1/ PTR FAMILY 1.2(LOC104885248)
LOC104885250	XM_010669951.1	0.0416667	0.17	0.171667	0.0566667	0.223333	0.236667	0.00166667	NA	NA	NA	K20000//maturase K;K00566//null;K00574//cyclopropane-fatty-acyl-phospholipid synthase [EC:2.1.1.79]	XP_010668253.1//1
LOC104885257	XM_010669956.2	0.343333	0.705	1.08667	4.435	1.265	1.475	3.555	NA	GO:0003824//catalytic activity	NA	K00799//glutathione S-transferase [EC:2.5.1.18]	XP_010668258.1//1	probable glutathione S-transferase(LOC104885257)
LOC104885259	XM_010669960.2	11.115	4.24833	5.25833	5.75833	5.965	7.49833	6.82167	NA	GO:0043169//cation binding;GO:0016846//carbon-sulfur lyase activity	NA	K01759//lactoylglutathione lyase [EC:4.4.1.5]	XP_010668262.1//1	putative lactoylglutathione lyase(LOC104885259)
LOC104885262	XM_010669961.2,XR_002039121.1,XR_788864.2,XR_788865.2	0.858333	1.57333	1.04833	1.91333	1.485	1.59833	1.425	NA	GO:0004553//hydrolase activity, hydrolyzing O-glycosyl compounds;GO:0016787//hydrolase activity	GO:0044238//primary metabolic process	K01213//galacturan 1,4-alpha-galacturonidase [EC:3.2.1.67]	XP_010668263.1//1	polygalacturonase(LOC104885262)
LOC104885263	XM_019247789.1,XM_019247790.1,XR_788866.2	0.241667	0.173333	0.563333	0.533333	0.631667	0.685	0.98	NA	NA	NA	K15685//E3 ubiquitin-protein ligase Hakai [EC:2.3.2.27];K10400//kinesin family member 15	XP_019103335.1//1;XP_019103334.1//1
LOC104885266	XM_010669964.2	1.15833	0.646667	1.66333	2.325	1.52333	1.33167	2.45	NA	NA	NA	K17604//zinc finger SWIM domain-containing protein 3;K17086//transmembrane 9 superfamily member 2/4;K14808//ATP-dependent RNA helicase DDX54/DBP10 [EC:3.6.4.13]	XP_010695955.1//1
LOC104885269	XR_002039123.1,XR_788868.2	7.65833	7.875	13.255	19.325	10.99	28.165	16.2017	NA	NA	NA	NA	KMT08675.1//1	uncharacterized LOC104885269(LOC104885269)
LOC104885270	XM_010669968.2,XM_019247208.1	11.2783	2.65333	6.67833	8.55	5.185	19.6983	6.51833	NA	NA	NA	NA	XP_019102753.1//1;XP_010668270.1//1	VAN3-binding protein(LOC104885270)
LOC104885272	XM_010669967.2	33.2817	15.56	22.23	26.6	20.225	19.0533	19.6117	NA	NA	NA	K14495//F-box protein GID2	XP_010668269.1//1	F-box protein GID2(LOC104885272)
LOC104885275	XM_010669971.2	0.438333	3.05	1.935	0.285	1.37333	0.0866667	0.025	NA	NA	NA	NA	XP_010668273.1//1
LOC104885281	XM_010669976.2,XR_788870.2,XR_788871.2	45.935	20.4767	28.0683	15.2717	52.8783	26.925	13.5967	NA	NA	NA	NA	XP_010668278.1//1	hypothetical protein(LOC104885281)
LOC104885282	XM_010669978.2	3.55333	4.61833	5.47833	7.68833	3.65167	3.965	4.03333	GO:0009536//plastid	NA	NA	K03363//cell division cycle 20, cofactor of APC complex	XP_010668280.1//1	WAT1-related protein At3g02690, chloroplastic(LOC104885282)
LOC104885284	XR_788872.2	3.21667	1.37333	1.35667	1.45833	1.97	1.84	2.16333	NA	NA	NA	NA	NA
LOC104885285	XM_010669980.1	0.48	0.218333	0.166667	0.12	0.321667	0.451667	0.271667	NA	NA	NA	K09250//cellular nucleic acid-binding protein;K20000//maturase K;K13162//poly(rC)-binding protein 2/3/4;K01255//leucyl aminopeptidase [EC:3.4.11.1]	XP_010668282.1//1
LOC104885287	XM_010669982.2	15.17	0.446667	0.3	0.376667	0.255	1.04333	2.36333	NA	NA	NA	NA	XP_010668284.1//1	cuticle collagen 1(LOC104885287)
LOC104885290	XM_010669986.2	338.01	32.445	8.36833	2.36333	21.345	20.975	5.765	GO:0016020//membrane;GO:0000325//plant-type vacuole	NA	NA	K09873//aquaporin TIP	XP_010668288.1//1	aquaporin TIP4-1(LOC104885290)
LOC104885295	XM_019247796.1	0	0.0333333	0.24	0.14	0.155	0.451667	0.203333	GO:0044424//intracellular part	NA	GO:0009607//response to biotic stimulus	NA	XP_019103341.1//1	universal stress protein YxiE(LOC104885295)
LOC104885301	XM_010669995.1	0.236667	0.0783333	0.0716667	0.0466667	0.035	0.0683333	0.0616667	NA	NA	NA	K10395//kinesin family member 4/21/27;K13024//inositol-hexakisphosphate/diphosphoinositol-pentakisphosphate 1-kinase [EC:2.7.4.24];K13356//alcohol-forming fatty acyl-CoA reductase [EC:1.2.1.84];K01255//leucyl aminopeptidase [EC:3.4.11.1];K08247//methionine S-methyltransferase [EC:2.1.1.12]	XP_010668297.1//1
LOC104885302	XM_010669996.1	0.0466667	0.133333	0.323333	0.286667	0.231667	0.308333	0.18	NA	NA	NA	K20000//maturase K;K00574//cyclopropane-fatty-acyl-phospholipid synthase [EC:2.1.1.79]	XP_010668298.1//1	uncharacterized LOC104885302(LOC104885302)
LOC104885303	XM_010670000.2	11.0333	29.8483	27.535	24.6633	18.0117	17.5367	15.7733	NA	NA	NA	K12590//exosome complex component RRP46	XP_010668302.1//1	exosome complex exonuclease RRP46 homolog(LOC104885303)
LOC104885304	XM_010669997.1	10.625	8.915	5.60667	4.75667	8.26167	7.27333	8.33167	NA	NA	NA	K19307//25S rRNA (uracil2634-N3)-methyltransferase [EC:2.1.1.313]	XP_010668299.1//1	uncharacterized protein At4g26485(LOC104885304)
LOC104885306	XM_010669999.1	0.0116667	0.0116667	0.0866667	0.375	0.0116667	0.0116667	0.0566667	NA	GO:0017111//nucleoside-triphosphatase activity;GO:0032550//purine ribonucleoside binding	GO:0009154//purine ribonucleotide catabolic process	K05681//ATP-binding cassette, subfamily G (WHITE), member 2	XP_010668301.1//1
LOC104885307	XM_019247800.1	67.44	28.8867	48.1017	33.1633	55.3067	65.69	36.8483	NA	NA	NA	K18172//COX assembly mitochondrial protein 2	XP_019107333.1//1
LOC104885308	XM_010670002.1	0.095	0.045	0.156667	0.128333	0.0766667	0.195	0.253333	NA	NA	NA	K06883//uncharacterized protein;K10781//fatty acyl-ACP thioesterase B [EC:3.1.2.14 3.1.2.21];K03469//ribonuclease HI [EC:3.1.26.4]	XP_010668304.1//1	uncharacterized LOC104885308(LOC104885308)
LOC104885309	XM_010670006.2,XM_010670015.2,XM_019247220.1	139.763	57.3583	55.5317	53.1667	54.6967	59.7883	51.825	GO:0044444//cytoplasmic part	GO:0016765//transferase activity, transferring alkyl or aryl (other than methyl) groups	GO:0009103//lipopolysaccharide biosynthetic process;GO:0003006//developmental process involved in reproduction;GO:0010396//rhamnogalacturonan II metabolic process;GO:0000904//cell morphogenesis involved in differentiation	K01627//2-dehydro-3-deoxyphosphooctonate aldolase (KDO 8-P synthase) [EC:2.5.1.55]	XP_010668308.1//1	2-dehydro-3-deoxyphosphooctonate aldolase 1(LOC104885309)
LOC104885315	XM_010670009.2	31.2817	42.8483	43.1817	43.8017	38.5283	36.5433	67.9283	NA	GO:0097159//organic cyclic compound binding	NA	K03231//elongation factor 1-alpha;K13201//nucleolysin TIA-1/TIAR	XP_010668311.1//1	polyadenylate-binding protein RBP47(LOC104885315)
LOC104885318	XM_010670013.2	0.288333	0.01	0	0	0.03	0	0.0316667	NA	NA	NA	NA	XP_010668315.1//1	hypothetical protein(LOC104885318)
LOC104885324	XM_010670019.2	4.09	9.41	6.93167	8.62833	11.1533	15.8583	5.28	NA	NA	NA	NA	XP_010668321.1//1	hypothetical protein(LOC104885324)
LOC104885325	XM_019248122.1	0.56	0.015	0.135	0.106667	0.0966667	0.14	0.148333	NA	NA	NA	K03362//F-box and WD-40 domain protein 1/11;K10260//F-box and WD-40 domain protein 7;K14963//COMPASS component SWD3;K11159//carotenoid cleavage dioxygenase;K16794//platelet-activating factor acetylhydrolase IB subunit alpha	XP_019103667.1//1	protein JINGUBANG(LOC104885325)
LOC104885329	XM_010670025.2,XM_010670033.2,XM_010670036.2,XM_010670040.2,XM_019247223.1	66.735	46.7183	31.9617	35.7933	40.4217	56.74	38.2433	NA	NA	NA	K03362//F-box and WD-40 domain protein 1/11;K14963//COMPASS component SWD3;K11159//carotenoid cleavage dioxygenase;K16794//platelet-activating factor acetylhydrolase IB subunit alpha	XP_010668327.1//1;XP_010668335.1//1;XP_010668338.1//1;XP_019102768.1//1	protein JINGUBANG(LOC104885329)
LOC104885330	XM_010670023.2	4.71667	16.1033	11.7967	5.06667	6.425	4.26167	2.645	GO:0005694//chromosome	GO:0005488//binding	NA	K11251//histone H2A	XP_010668325.1//1	histone H2AX(LOC104885330)
LOC104885332	XM_010670026.1	0.0216667	0.125	0.0983333	0.105	0.015	0	0.573333	NA	NA	NA	K13162//poly(rC)-binding protein 2/3/4	XP_010668328.1//1
LOC104885336	XM_010670031.1	0.0216667	0.02	0.065	0.303333	0.111667	0.165	0.255	NA	NA	NA	K06883//uncharacterized protein;K01303//acylaminoacyl-peptidase [EC:3.4.19.1];K10781//fatty acyl-ACP thioesterase B [EC:3.1.2.14 3.1.2.21];K03469//ribonuclease HI [EC:3.1.26.4]	XP_010668333.1//1
LOC104885368	XM_010670062.2	4.84	1.55333	0.193333	0.08	0.48	0.475	0.03	NA	NA	NA	K09286//EREBP-like factor	XP_010668364.1//1	dehydration-responsive element-binding protein 3(LOC104885368)
LOC104885374	XM_010670065.1	0.165	0.163333	0.396667	0.405	0.323333	0.405	0.181667	NA	NA	NA	K10395//kinesin family member 4/21/27;K07904//Ras-related protein Rab-11A;K13356//alcohol-forming fatty acyl-CoA reductase [EC:1.2.1.84];K13162//poly(rC)-binding protein 2/3/4;K01255//leucyl aminopeptidase [EC:3.4.11.1]	XP_010668367.1//1
LOC104885379	XR_788892.1	3.55167	0.566667	1.185	1.055	3.965	0.738333	0.743333	NA	NA	NA	NA	XP_019102580.1//1	uncharacterized LOC104885379(LOC104885379)
LOC104885388	XM_010670083.2	16.565	1.02	0.201667	0.335	2.79167	11.2733	2.14833	NA	NA	NA	K17913//carlactone synthase / all-trans-10'-apo-beta-carotenal 13,14-cleaving dioxygenase [EC:1.13.11.69 1.13.11.70]	XP_010668385.1//1	carotenoid cleavage dioxygenase 8 homolog B, chloroplastic(LOC104885388)
LOC104885389	XM_010670079.2,XM_010670080.2	1.26833	0.418333	0.125	0.155	0.363333	0.128333	0.0133333	NA	GO:0004871//signal transducer activity;GO:0016772//transferase activity, transferring phosphorus-containing groups	GO:0007165//signal transduction;GO:0006351//transcription, DNA-templated;GO:0006796//phosphate-containing compound metabolic process	K14492//two-component response regulator ARR-A family	XP_010668382.1//1;XP_010668381.1//1
LOC104885392	XM_010670090.2	0.03	0.636667	3.69833	60.5333	1.24	1.2	16.0617	NA	NA	NA	NA	XP_010668392.1//1	UPF0496 protein At1g20180(LOC104885392)
LOC104885399	XM_010670098.2,XM_019247244.1,XR_002038781.1	26.9233	13.675	13.295	12.3467	20.67	19.945	14.695	NA	NA	NA	NA	XP_010668400.1//1;XP_019102789.1//1	probable transcriptional regulatory protein At2g25830(LOC104885399)
LOC104885409	XM_010670105.2	0	0.0383333	0.105	0.283333	0.0316667	0.01	0.155	NA	GO:0017111//nucleoside-triphosphatase activity;GO:0032550//purine ribonucleoside binding	GO:0009154//purine ribonucleotide catabolic process	K05681//ATP-binding cassette, subfamily G (WHITE), member 2	XP_010668407.1//1
LOC104885410	XM_010670108.2	16.11	10.1383	7.32	9.765	9.03	8.77833	10.2983	NA	NA	NA	NA	XP_010668410.1//1	hypothetical protein(LOC104885410)
LOC104885415	XM_010670110.2	0.101667	0.0166667	0.025	0.0366667	0.0583333	0.113333	0.0516667	NA	NA	NA	K10085//ER degradation enhancer, mannosidase alpha-like 2;K02328//DNA polymerase delta subunit 2;K18674//N-acetylgalactosamine kinase [EC:2.7.1.157];K17913//carlactone synthase / all-trans-10'-apo-beta-carotenal 13,14-cleaving dioxygenase [EC:1.13.11.69 1.13.11.70]	XP_010668412.1//1	uncharacterized LOC104885415(LOC104885415)
LOC104885424	XM_010670118.2	5.35833	4.88	2.835	2.27833	3.165	2.67167	3.91833	NA	NA	NA	K04733//interleukin-1 receptor-associated kinase 4 [EC:2.7.11.1];K04730//interleukin-1 receptor-associated kinase 1 [EC:2.7.11.1]	XP_010668420.2//1	L-type lectin-domain containing receptor kinase IX.1(LOC104885424)
LOC104885430	XM_010670144.2,XM_010670177.2,XM_010670235.2,XM_010670286.2,XM_010670335.2,XM_010670385.2	0.413333	0.025	0.0533333	0.28	0.0283333	0.135	0.27	NA	NA	NA	K01087//trehalose 6-phosphate phosphatase [EC:3.1.3.12]	XP_010668637.1//1;XP_010668446.1//1;XP_010668687.1//1	probable trehalose-phosphate phosphatase C(LOC104885430)
LOC104885437	XR_788908.2	23.815	18.4917	11.1583	13.9983	9.50333	14.2433	20.9717	NA	NA	NA	NA	KMS94637.1//1	uncharacterized LOC104885437(LOC104885437)
LOC104885439	XM_010670129.1	0.00833333	0	0.07	0.295	0.131667	0.05	0.0683333	NA	NA	NA	K04733//interleukin-1 receptor-associated kinase 4 [EC:2.7.11.1];K04730//interleukin-1 receptor-associated kinase 1 [EC:2.7.11.1]	XP_010668431.1//1	wall-associated receptor kinase-like 1(LOC104885439)
LOC104885440	XM_010670132.2	61.395	127.155	129.065	116.075	136.865	83.4667	67.6633	NA	NA	NA	K10615//E3 ubiquitin-protein ligase HERC4 [EC:2.3.2.26]	XP_010668434.1//1	ultraviolet-B receptor UVR8(LOC104885440)
LOC104885443	XM_010670133.2	0.211667	10.5883	0.0766667	0.15	0.065	0.0483333	0.075	NA	NA	NA	K17604//zinc finger SWIM domain-containing protein 3	XP_019102827.1//1	protein FAR1-RELATED SEQUENCE 6(LOC104885443)
LOC104885446	XR_788909.1	1.04667	0.0183333	0.411667	0.065	1.78333	0.385	0.0466667	NA	NA	NA	NA	NA
LOC104885449	XR_002039152.1	4.23333	3.61333	5.17833	25.0167	6.125	6.68667	22.2783	NA	NA	NA	NA	KMS94645.1//1	uncharacterized LOC104885449(LOC104885449)
LOC104885453	XM_010670141.2	2.14167	0.0433333	0.0466667	0.055	0.128333	0.406667	0.165	NA	NA	NA	K00666//fatty-acyl-CoA synthase [EC:6.2.1.-];K10526//OPC-8:0 CoA ligase 1 [EC:6.2.1.-]	KMS94642.1//1	trans-cinnamate:CoA ligase, peroxisomal(LOC104885453)
LOC104885458	XM_010670147.1	0.05	0.235	0.168333	0.303333	0.0533333	0.156667	0.206667	NA	NA	NA	K03094//S-phase kinase-associated protein 1;K10738//DNA helicase MCM9 [EC:3.6.4.12];K20290//conserved oligomeric Golgi complex subunit 3	XP_010668449.1//1	uncharacterized LOC104885458(LOC104885458)
LOC104885461	XM_010670151.2	0.445	5.045	10.56	10.6883	5.63	3.74667	9.255	NA	NA	NA	K14488//SAUR family protein	XP_010668453.1//1	hypothetical protein(LOC104885461)
LOC104885465	XM_010670155.2	0.336667	1.05667	2.30167	1.38833	0.658333	1.33833	1.34667	NA	GO:0046872//metal ion binding	NA	K15716//E3 ubiquitin-protein ligase ZSWIM2 [EC:2.3.2.27]	XP_010668457.1//1	mitogen-activated protein kinase kinase kinase 1(LOC104885465)
LOC104885468	XM_019247831.1	0.515	2.12333	1.18667	0.575	1.045	0.715	0.783333	NA	NA	NA	K07466//replication factor A1	XP_019103376.1//1
LOC104885472	XM_010670158.1	0	0.0116667	0	0	0.118333	0.005	0.0116667	NA	NA	NA	K15255//ATP-dependent DNA helicase PIF1 [EC:3.6.4.12]	XP_010668460.1//1	uncharacterized LOC104885472(LOC104885472)
LOC104885479	XM_010670166.2	380.333	128.448	144.748	111.62	284.492	219.57	112.597	NA	NA	NA	NA	XP_010668468.1//1	FCS-Like Zinc finger 5(LOC104885479)
LOC104885486	XM_010670171.1	0	0.0233333	0.125	0.0216667	0.025	0.0483333	0.125	NA	NA	NA	K20000//maturase K;K00566//null;K13162//poly(rC)-binding protein 2/3/4;K00574//cyclopropane-fatty-acyl-phospholipid synthase [EC:2.1.1.79]	XP_010668473.1//1
LOC104885487	XM_010670172.1	7.76	4.845	3.66167	2.18167	7.75667	7.86	4.11333	NA	NA	NA	K13116//ATP-dependent RNA helicase DDX41 [EC:3.6.4.13];K13336//peroxin-3;K00963//UTP--glucose-1-phosphate uridylyltransferase [EC:2.7.7.9];K13832//3-dehydroquinate dehydratase / shikimate dehydrogenase [EC:4.2.1.10 1.1.1.25];K05605//3-hydroxyisobutyryl-CoA hydrolase [EC:3.1.2.4]	XP_010668474.1//1
LOC104885489	XM_010670173.1	0.16	0.325	0.478333	0.568333	0.375	0.388333	0.593333	NA	NA	NA	K10395//kinesin family member 4/21/27;K07904//Ras-related protein Rab-11A;K13162//poly(rC)-binding protein 2/3/4;K01255//leucyl aminopeptidase [EC:3.4.11.1]	XP_010668475.1//1
LOC104885528	XM_010670213.2	0.168333	0.0333333	0.0916667	0.0916667	0.045	0.07	0.116667	NA	NA	NA	K17895//GATA-binding protein 3;K19027//zinc finger FYVE domain-containing protein 26	XP_010668515.1//1	GATA transcription factor 12(LOC104885528)
LOC104885550	XM_010670226.1	0.258333	0.406667	0.533333	0.78	0.445	0.62	0.433333	NA	NA	NA	NA	XP_010668528.1//1
LOC104885558	XM_010670237.2	34.0967	53.3267	14.4467	12.2133	18.7883	12.655	11.2517	NA	NA	NA	K09338//homeobox-leucine zipper protein	XP_010668539.1//1	homeobox-leucine zipper protein ATHB-8(LOC104885558)
LOC104885564	XM_010670239.2	0.0133333	0.135	0.228333	0.256667	0.316667	0.37	0.275	NA	NA	NA	NA	XP_010668541.1//1	glucosidase 2 subunit beta-like(LOC104885564)
LOC104885577	XM_010670252.2	2.52833	0.103333	0.158333	0.451667	0.14	0.398333	0.721667	GO:0016020//membrane	GO:0016772//transferase activity, transferring phosphorus-containing groups	GO:0008152//metabolic process	K00924//null	XP_010668554.1//1	leucine-rich repeat receptor-like serine/threonine-protein kinase SKM1(LOC104885577)
LOC104885603	XM_010670273.2,XM_019247294.1	0.176667	0.0216667	0.02	0.00666667	0.0183333	0.00333333	0	NA	NA	NA	K19626//inversin;K15502//serine/threonine-protein phosphatase 6 regulatory ankyrin repeat subunit A;K06694//26S proteasome non-ATPase regulatory subunit 10	XP_019102839.1//1;XP_010668575.1//1	ankyrin repeat-containing protein NPR4(LOC104885603)
LOC104885633	XM_019247842.1	233.013	44.925	43.63	26.8117	116.178	26.3217	12.7483	GO:0043231//intracellular membrane-bounded organelle	GO:0005515//protein binding	GO:0006412//translation;GO:0006351//transcription, DNA-templated;GO:0009755//hormone-mediated signaling pathway	K14484//auxin-responsive protein IAA	XP_019103387.1//1
LOC104885693	XM_010670339.2	0.51	0.606667	0.383333	0.265	0.113333	0.34	0.625	NA	GO:0043169//cation binding;GO:0004470//malic enzyme activity;GO:0000166//nucleotide binding	GO:0043648//dicarboxylic acid metabolic process	K00029//malate dehydrogenase (oxaloacetate-decarboxylating)(NADP+) [EC:1.1.1.40]	XP_010668641.1//1	NADP-dependent malic enzyme(LOC104885693)
LOC104885740	XM_010670375.2	5.02833	4.77833	6.93	7.02667	10.685	10.4967	8.90833	GO:0043231//intracellular membrane-bounded organelle	GO:0004871//signal transducer activity	GO:0009966//regulation of signal transduction;GO:0009755//hormone-mediated signaling pathway	K14490//histidine-containing phosphotransfer peotein	XP_010668677.1//1	histidine-containing phosphotransfer protein 4(LOC104885740)
LOC104885774	XM_010670395.2,XM_010670400.2	0.346667	0.325	0.453333	0.065	0.398333	0.298333	0.08	GO:0016020//membrane	NA	NA	K14209//solute carrier family 36 (proton-coupled amino acid transporter)	XP_010668697.1//1	amino acid permease 8(LOC104885774)
LOC104885789	XR_789008.2	6.59333	13.6983	18.14	32.0167	13.4167	13.935	12.4117	NA	NA	NA	K08597//sentrin-specific protease 8 [EC:3.4.22.68]	XP_019103364.1//1
LOC104885827	XM_010670432.2	1.48	0.905	0.451667	0.506667	0.283333	0.296667	0.425	GO:0016020//membrane	GO:0004672//protein kinase activity	GO:0016310//phosphorylation	K00924//null	XP_010668734.2//1	receptor-like protein kinase HSL1(LOC104885827)
LOC104885831	XM_010670458.1	22.66	66.645	46.1683	44.1433	35.7317	32.4817	30.83	NA	NA	NA	K17679//ATP-dependent RNA helicase MSS116, mitochondrial [EC:3.6.4.13]	XP_010668760.1//1	DEAD-box ATP-dependent RNA helicase 31(LOC104885831)
LOC104885866	XM_010670463.1	0.445	1.785	1.8	2.54833	1.18833	0.918333	1.13667	NA	NA	NA	NA	XP_010668765.1//1	uncharacterized LOC104885866(LOC104885866)
LOC104885886	XM_010670479.1	9.49667	2.25333	5.71167	6.575	2.50333	5.13667	10.95	GO:0031981//nuclear lumen;GO:0016020//membrane;GO:0030312//external encapsulating structure;GO:0015630//microtubule cytoskeleton;GO:0009536//plastid	GO:0008092//cytoskeletal protein binding	GO:0000902//cell morphogenesis;GO:0007015//actin filament organization	K05759//profilin	XP_010668781.1//1	profilin Sal k 4.0101(LOC104885886)
LOC104885936	XR_002038834.1	1.60167	1.18333	3.77833	6.55167	1.065	3.63167	6.235	NA	NA	NA	K09287//RAV-like factor	KMT18101.1//1	histone-lysine N-methyltransferase, H3 lysine-9 specific SUVH5(LOC104885936)
LOC104885944	XM_010670526.2	2.69333	0.528333	0.598333	0.45	0.305	0.195	0.353333	GO:0031981//nuclear lumen;GO:0015630//microtubule cytoskeleton	GO:0035174//histone serine kinase activity;GO:0032550//purine ribonucleoside binding	GO:0035404//histone-serine phosphorylation	K08850//aurora kinase, other [EC:2.7.11.1]	XP_010668828.1//1	serine/threonine-protein kinase Aurora-2(LOC104885944)
LOC104886049	XM_010670603.2	232.842	185.903	113.2	33.8717	185.005	85.43	30.6467	NA	NA	NA	K07560//D-tyrosyl-tRNA(Tyr) deacylase [EC:3.1.-.-];K15172//transcription elongation factor SPT5	XP_010668905.1//1	zinc finger CCCH domain-containing protein 23(LOC104886049)
LOC104886105	XM_019247196.1	0.181667	0.12	0.0283333	0.0166667	0.0616667	0.01	0.07	NA	NA	NA	K14638//solute carrier family 15 (peptide/histidine transporter), member 3/4	XP_019102741.1//1	protein NRT1/ PTR FAMILY 1.2(LOC104886105)
LOC104886129	XM_010670669.2,XM_019247716.1	0.0916667	0.015	0.0183333	0.035	0.01	0.00666667	0.0216667	NA	NA	NA	NA	XP_010668971.1//1	phospholipase A1 PLIP1, chloroplastic(LOC104886129)
LOC104886184	XR_789137.1	0.121667	0.338333	0.478333	1.20167	0.18	0.2	0.213333	NA	NA	NA	NA	XP_019102828.1//1
LOC104886203	XM_010670696.2	243.295	291.218	940.283	251.437	695.342	664.74	299.038	NA	NA	NA	K14496//abscisic acid receptor PYR/PYL family	XP_010668998.1//1	abscisic acid receptor PYL9(LOC104886203)
LOC104886232	XM_010670703.1	10.2567	4.69167	0.57	0.0216667	1.4	0.616667	0.145	NA	NA	NA	K12160//small ubiquitin-related modifier	XP_010669005.1//1	small ubiquitin-related modifier 3(LOC104886232)
LOC104886233	XM_010670704.1	0.296667	0.0516667	0.03	0	0.36	0.178333	0.105	NA	NA	NA	NA	XP_010669006.1//1	uncharacterized LOC104886233(LOC104886233)
LOC104886234	XM_010670705.2	0.285	0.0883333	0.0283333	8.88167	0.095	2.4	30.1717	NA	NA	NA	K09286//EREBP-like factor	KMS64740.1//1	ethylene-responsive transcription factor ERF025(LOC104886234)
LOC104886244	XM_010670712.1	0.005	0.0183333	0.186667	0.46	0.0416667	0.115	0.111667	NA	NA	NA	K13024//inositol-hexakisphosphate/diphosphoinositol-pentakisphosphate 1-kinase [EC:2.7.4.24];K10395//kinesin family member 4/21/27;K14513//ethylene-insensitive protein 2;K13356//alcohol-forming fatty acyl-CoA reductase [EC:1.2.1.84];K08247//methionine S-methyltransferase [EC:2.1.1.12]	XP_010669014.1//1	uncharacterized LOC104886244(LOC104886244)
LOC104886251	XM_010670718.1	4.915	19.9517	16.2767	6.345	13.11	10.7183	7.64667	NA	NA	NA	K17604//zinc finger SWIM domain-containing protein 3;K01164//ribonuclease P/MRP protein subunit POP1 [EC:3.1.26.5];K03549//KUP system potassium uptake protein	XP_010669020.1//1	uncharacterized LOC104886251(LOC104886251)
LOC104886252	XM_010670719.1	0.0516667	0.136667	0.218333	0.0966667	0.633333	0.17	0.085	NA	NA	NA	K01303//acylaminoacyl-peptidase [EC:3.4.19.1];K04730//interleukin-1 receptor-associated kinase 1 [EC:2.7.11.1];K06207//GTP-binding protein;K12819//pre-mRNA-processing factor SLU7;K00602//phosphoribosylaminoimidazolecarboxamide formyltransferase / IMP cyclohydrolase [EC:2.1.2.3 3.5.4.10]	XP_010669021.1//1
LOC104886269	XM_010670733.1	1.21167	1.36833	1.99833	11.2433	1.29333	1.735	9.91167	NA	NA	NA	K10395//kinesin family member 4/21/27;K07904//Ras-related protein Rab-11A;K13162//poly(rC)-binding protein 2/3/4;K13356//alcohol-forming fatty acyl-CoA reductase [EC:1.2.1.84];K01255//leucyl aminopeptidase [EC:3.4.11.1]	XP_010669035.1//1
LOC104886272	XM_010670736.1	1.43	0.828333	0.43	0.798333	2.33167	2.23833	1.37667	NA	NA	NA	K09250//cellular nucleic acid-binding protein;K20000//maturase K;K01255//leucyl aminopeptidase [EC:3.4.11.1]	XP_010669038.1//1	uncharacterized LOC104886272(LOC104886272)
LOC104886283	XM_010670743.2	0.278333	0.171667	0.135	0.71	0.16	0.373333	0.335	NA	NA	NA	K13525//transitional endoplasmic reticulum ATPase;K06892//feruloyl-CoA ortho-hydroxylase [EC:1.14.11.-];K13229//2,4-dihydroxy-1,4-benzoxazin-3-one-glucoside dioxygenase [EC:1.14.20.2]	XP_010669045.2//1
LOC104886288	XM_010670749.1	0.141667	0.115	0.461667	0.433333	0.25	0.61	0.325	NA	NA	NA	K15718//linoleate 9S-lipoxygenase [EC:1.13.11.58];K01213//galacturan 1,4-alpha-galacturonidase [EC:3.2.1.67]	XP_010669051.1//1
LOC104886315	XM_010670776.2	11.2567	8.12667	8.395	5.45167	12.3433	10.9217	10.9883	NA	NA	NA	K19613//leucine-rich repeat protein SHOC2;K15078//structure-specific endonuclease subunit SLX1 [EC:3.6.1.-]	XP_010669078.1//1
LOC104886325	XM_010670785.2	25.525	10.6767	15.6033	10.5683	25.105	10.6883	7.41667	GO:0009534//chloroplast thylakoid	GO:0043169//cation binding	GO:0006091//generation of precursor metabolites and energy	K08908//light-harvesting complex I chlorophyll a/b binding protein 2	XP_010669087.1//1	chlorophyll a-b binding protein, chloroplastic(LOC104886325)
LOC104886328	XM_010670786.2	12.585	5.34	9.82167	6.76667	11.3367	15.1	9.135	NA	NA	NA	K02605//origin recognition complex subunit 3	XP_010669088.2//1
LOC104886342	XM_010670801.1,XR_789184.1	9.03333	2.01	3.355	7.005	3.09833	3.40333	3.81333	NA	GO:0016758//transferase activity, transferring hexosyl groups	GO:0006464//cellular protein modification process	K07151//dolichyl-diphosphooligosaccharide--protein glycosyltransferase [EC:2.4.99.18]	KMS64635.1//1;XP_010669103.1//1
LOC104886350	XM_010670809.1	0.47	1.53167	2.335	1.78167	1.675	1.39667	1.11	NA	NA	NA	K01303//acylaminoacyl-peptidase [EC:3.4.19.1];K13024//inositol-hexakisphosphate/diphosphoinositol-pentakisphosphate 1-kinase [EC:2.7.4.24];K01738//cysteine synthase A [EC:2.5.1.47];K13379//reversibly glycosylated polypeptide / UDP-arabinopyranose mutase [EC:2.4.1.- 5.4.99.30];K17790//mitochondrial import inner membrane translocase subunit TIM22	XP_010669111.1//1	uncharacterized LOC104886350(LOC104886350)
LOC104886353	XM_010670813.2	38.0383	38.76	61.795	43.705	82.87	74.87	52.91	NA	NA	NA	K12125//protein EARLY FLOWERING 3	XP_010669115.1//1	protein EARLY FLOWERING 3(LOC104886353)
LOC104886359	XM_010670818.1	0.545	0.18	0.0616667	0.055	0.0933333	0.0516667	0.00833333	NA	NA	NA	K17604//zinc finger SWIM domain-containing protein 3;K17086//transmembrane 9 superfamily member 2/4;K14808//ATP-dependent RNA helicase DDX54/DBP10 [EC:3.6.4.13]	XP_010669120.1//1	uncharacterized LOC104886359(LOC104886359)
LOC104886365	XM_010670823.2	0.111667	0.646667	1.54333	0.188333	0.783333	2.85167	0.133333	NA	GO:0097159//organic cyclic compound binding;GO:0005515//protein binding	NA	NA	XP_010675743.2//1	zinc finger MYM-type protein 1-like(LOC104886365)
LOC104886366	XM_010670824.1	0	0.326667	0.111667	0.608333	0.0933333	0.0666667	0.111667	NA	NA	NA	K13379//reversibly glycosylated polypeptide / UDP-arabinopyranose mutase [EC:2.4.1.- 5.4.99.30];K07933//Rab-like protein 3;K17790//mitochondrial import inner membrane translocase subunit TIM22	XP_010669126.1//1	uncharacterized LOC104886366(LOC104886366)
LOC104886371	XR_789188.2	0	2.65667	4.595	6.36333	1.155	5.13167	2.61167	NA	NA	NA	NA	XP_010668399.1//1
LOC104886391	XR_789194.2	14.3583	3.30833	5.11	11.4233	5.00667	6.88667	6.375	NA	NA	NA	NA	KMT12264.1//1
LOC104886398	XM_010670853.1	1.15667	1.28333	2.555	2.94833	1.65833	2.32667	1.63	NA	NA	NA	NA	XP_010669155.1//1	uncharacterized abhydrolase domain-containing protein DDB_G0269086-like(LOC104886398)
LOC104886410	XM_010670865.1	3.395	1.82333	2.17833	0.14	3.795	1.05833	0.401667	NA	NA	NA	K01016//estrone sulfotransferase [EC:2.8.2.4];K01025//null	XP_010669167.1//1	cytosolic sulfotransferase 5-like(LOC104886410)
LOC104886414	XM_010670870.2	474.673	230.39	200.93	171.152	964.07	266.612	443.087	GO:0005773//vacuole	GO:0004175//endopeptidase activity	GO:0019538//protein metabolic process	K01369//legumain [EC:3.4.22.34]	XP_010669172.1//1	vacuolar-processing enzyme(LOC104886414)
LOC104886418	XM_010670873.1	3.19333	7.85167	7.65833	4.845	6.28	6.25167	4.68833	NA	NA	NA	K01303//acylaminoacyl-peptidase [EC:3.4.19.1];K09493//T-complex protein 1 subunit alpha;K04730//interleukin-1 receptor-associated kinase 1 [EC:2.7.11.1];K12819//pre-mRNA-processing factor SLU7;K19861//benzyl alcohol O-benzoyltransferase [EC:2.3.1.196 2.3.1.232]	XP_010669175.1//1
LOC104886428	XM_010670883.2	9.08167	1.27833	1.08833	1.02167	1.55333	2.40333	3.355	NA	GO:0016787//hydrolase activity	NA	K01369//legumain [EC:3.4.22.34]	XP_010669185.1//1	vacuolar-processing enzyme gamma-isozyme(LOC104886428)
LOC104886429	XR_789195.2	18.89	8.09	8.595	15.9033	21.7583	24.4167	23.8383	NA	NA	NA	NA	KMS64554.1//1
LOC104886439	XM_010670890.2	4.28167	8.74167	13.1567	10.0833	10.555	16.5267	8.99667	NA	NA	NA	NA	KMS64537.1//1	uncharacterized LOC104886439(LOC104886439)
LOC104886441	XM_010670894.2	39.8683	10.7233	22.6867	14.1317	43.9683	61.9983	104.448	NA	GO:0016787//hydrolase activity	NA	K01369//legumain [EC:3.4.22.34]	XP_010669196.1//1	vacuolar-processing enzyme gamma-isozyme(LOC104886441)
LOC104886442	XM_010670891.1	0.281667	1.24	1.825	1.54667	0.801667	0.85	1.03	NA	NA	NA	K01303//acylaminoacyl-peptidase [EC:3.4.19.1];K09493//T-complex protein 1 subunit alpha;K04730//interleukin-1 receptor-associated kinase 1 [EC:2.7.11.1];K12819//pre-mRNA-processing factor SLU7;K19861//benzyl alcohol O-benzoyltransferase [EC:2.3.1.196 2.3.1.232]	XP_010669193.1//1
LOC104886452	XM_010670900.2	4.205	4.155	5.85667	12.1517	11.28	11.13	9.97	NA	NA	NA	NA	XP_010669202.1//1
LOC104886455	XM_010670904.1	2.23	1.395	0.821667	0.491667	1.98333	1.68833	0.96	NA	NA	NA	K13024//inositol-hexakisphosphate/diphosphoinositol-pentakisphosphate 1-kinase [EC:2.7.4.24];K13116//ATP-dependent RNA helicase DDX41 [EC:3.6.4.13];K13336//peroxin-3;K00963//UTP--glucose-1-phosphate uridylyltransferase [EC:2.7.7.9];K05605//3-hydroxyisobutyryl-CoA hydrolase [EC:3.1.2.4]	XP_010669206.1//1	uncharacterized LOC104886455(LOC104886455)
LOC104886458	XM_010670906.2	7.085	2.37167	3.33333	6.32	3.01	2.41167	1.56667	NA	NA	NA	NA	KMS64521.1//1	uncharacterized LOC104886458(LOC104886458)
LOC104886463	XM_010670912.2	0.793333	0.218333	0.18	0.0966667	0.0283333	0.0783333	0.1	NA	NA	NA	K14497//protein phosphatase 2C [EC:3.1.3.16];K17506//protein phosphatase 1L [EC:3.1.3.16]	XP_010669214.1//1	probable protein phosphatase 2C 72(LOC104886463)
LOC104886466	XR_789200.2	2.285	7.83667	2.68833	4.54	2.75	1.685	2.20167	NA	NA	NA	NA	NA
LOC104886468	XM_010670915.1	0.385	1.06	1.69167	1.25333	0.72	0.845	0.35	NA	NA	NA	K03006//DNA-directed RNA polymerase II subunit RPB1 [EC:2.7.7.6];K16570//gamma-tubulin complex component 3;K05387//glutamate receptor, ionotropic, plant;K05658//ATP-binding cassette, subfamily B (MDR/TAP), member 1 [EC:3.6.3.44];K07374//tubulin alpha	XP_010669217.1//1
LOC104886469	XM_010670918.2	10.9233	6.94833	10.085	1.12833	7.28333	4.25667	0.785	NA	GO:0003824//catalytic activity	NA	K10147//protein phosphatase 1D [EC:3.1.3.16];K14497//protein phosphatase 2C [EC:3.1.3.16];K19704//protein phosphatase PTC1 [EC:3.1.3.16];K17506//protein phosphatase 1L [EC:3.1.3.16]	XP_010669220.1//1	probable protein phosphatase 2C 12(LOC104886469)
LOC104886473	XM_010670920.1	0.705	1.06167	1.25	2.20833	1.56	1.145	3.61	NA	NA	NA	K03453//bile acid:Na+ symporter, BASS family;K13430//serine/threonine-protein kinase PBS1 [EC:2.7.11.1];K09493//T-complex protein 1 subunit alpha;K09494//T-complex protein 1 subunit beta;K12819//pre-mRNA-processing factor SLU7	XP_010669222.1//1	uncharacterized LOC104886473(LOC104886473)
LOC104886478	XM_010670928.2	0.398333	0.11	0.455	0.24	0.14	0.0416667	0.0366667	NA	GO:0003824//catalytic activity	NA	K10147//protein phosphatase 1D [EC:3.1.3.16];K14497//protein phosphatase 2C [EC:3.1.3.16];K19704//protein phosphatase PTC1 [EC:3.1.3.16];K17506//protein phosphatase 1L [EC:3.1.3.16]	XP_010669230.1//1	probable protein phosphatase 2C 72(LOC104886478)
LOC104886491	XM_010670938.1	1.965	4.06667	4.86667	4.85333	2.47167	1.91833	2.02833	NA	NA	NA	K03327//multidrug resistance protein, MATE family;K05666//ATP-binding cassette, subfamily C (CFTR/MRP), member 2;K18666//activating signal cointegrator complex subunit 1;K01051//pectinesterase [EC:3.1.1.11]	XP_010669240.1//1
LOC104886493	XM_010670940.2	10.16	21.4167	24.6667	25.11	16.3833	18.9717	18.945	GO:0009536//plastid	GO:0043168//anion binding;GO:0016742//hydroxymethyl-, formyl- and related transferase activity	GO:0009069//serine family amino acid metabolic process;GO:0006730//one-carbon metabolic process	K00600//glycine hydroxymethyltransferase [EC:2.1.2.1]	XP_010669242.1//1	serine hydroxymethyltransferase 3, chloroplastic(LOC104886493)
LOC104886494	XM_010670969.2	20.4483	22.9567	34.2917	43.3283	23.9767	28.9233	41.0417	NA	NA	NA	K20456//oxysterol-binding protein 1	XP_010669271.1//1	oxysterol-binding protein-related protein 1C(LOC104886494)
LOC104886496	XM_010670941.2	54.97	35.9583	30.8383	26.34	40.6367	30.8533	26.115	GO:0009534//chloroplast thylakoid	GO:0015036//disulfide oxidoreductase activity	GO:0019725//cellular homeostasis	K03671//thioredoxin 1	XP_010669243.1//1	thioredoxin-like protein HCF164, chloroplastic(LOC104886496)
LOC104886500	XM_010670945.2	5.44667	8.68167	18.1883	10.8967	8.865	10.5133	4.48167	NA	GO:0016829//lyase activity	GO:0006779//porphyrin-containing compound biosynthetic process	K01772//protoporphyrin/coproporphyrin ferrochelatase [EC:4.99.1.1 4.99.1.9]	XP_010669247.1//1	ferrochelatase-1, chloroplastic(LOC104886500)
LOC104886504	XM_010670949.2	5.16833	2.66	1.795	4.89667	2.70667	3.91667	6.32667	NA	NA	NA	NA	XP_010669251.1//1	uncharacterized LOC104886504(LOC104886504)
LOC104886505	XM_010670950.2,XM_010670951.2	9.21	72.82	30.4683	8.05667	13.5567	12.785	3.705	NA	NA	NA	K18266//protein NDRG1	XP_010669252.1//1;XP_010669253.1//1	protein NDL1(LOC104886505)
LOC104886506	XM_010670954.2	0.661667	0.228333	0.0183333	0.095	0.0733333	0.0983333	0.751667	NA	NA	NA	K13425//WRKY transcription factor 22;K16225//probable WRKY transcription factor 52	XP_010669256.1//1	probable WRKY transcription factor 41(LOC104886506)
LOC104886528	XM_010670975.2,XM_019248235.1	0.0333333	0.0783333	0.263333	0.673333	0.05	0.215	0.18	NA	NA	NA	K03364//cell division cycle 20-like protein 1, cofactor of APC complex;K20241//WD repeat-containing protein 44	XP_019103780.1//1;XP_010669277.2//1	uncharacterized LOC104886528(LOC104886528)
LOC104886529	XM_010670976.2	36.7867	74.825	41.205	41.7517	63.6517	44.47	46.7117	NA	GO:0003824//catalytic activity	NA	K00861//riboflavin kinase [EC:2.7.1.26]	XP_010669278.1//1	hypothetical protein(LOC104886529)
LOC104886531	XM_010670977.2	7.46333	2.675	6.7	5.75667	6.16833	7.37333	8.68	NA	NA	NA	K15030//translation initiation factor 3 subunit M	XP_010669279.1//1	F-box/kelch-repeat protein At3g06240(LOC104886531)
LOC104886533	XM_010670979.2	4.34667	11.015	7.27833	10.3883	4.92167	4.62833	7.06833	NA	NA	NA	K11649//SWI/SNF related-matrix-associated actin-dependent regulator of chromatin subfamily C;K15030//translation initiation factor 3 subunit M	XP_010669281.1//1	F-box/kelch-repeat protein At3g06240(LOC104886533)
LOC104886534	XM_010670980.2	241.137	139.052	106.122	66.79	209.457	126.425	57.6817	NA	NA	NA	K09613//COP9 signalosome complex subunit 5 [EC:3.4.-.-]	XP_010669282.1//1	COP9 signalosome complex subunit 5a(LOC104886534)
LOC104886540	XM_010670989.2	1.1	0.148333	0.738333	0.168333	0.381667	0.57	0.14	NA	NA	NA	NA	XP_010669291.1//1	hypothetical protein(LOC104886540)
LOC104886541	XM_010670994.2	5.60667	0.518333	0.388333	1.27	1.63	1.825	0.876667	NA	GO:0016757//transferase activity, transferring glycosyl groups	GO:0050896//response to stimulus	K08237//hydroquinone glucosyltransferase [EC:2.4.1.218]	XP_010669296.1//1	hydroquinone glucosyltransferase(LOC104886541)
LOC104886546	XM_010670996.2	0.196667	1.77667	1.25	5.22333	1.50833	1.66333	7.63167	NA	NA	NA	NA	XP_010669298.1//1	hypothetical protein(LOC104886546)
LOC104886547	XM_010670997.2,XM_010670998.2	99.1333	72.0533	41.5533	20.89	77.3067	30.4	21.1667	NA	NA	NA	NA	XP_010669300.1//1;XP_010669299.1//1	hypothetical protein(LOC104886547)
LOC104886549	XR_002038881.1	4.77	9.46167	6.15167	6.86667	6.06667	7.88	8.79	NA	NA	NA	NA	NA	uncharacterized LOC104886549(LOC104886549)
LOC104886550	XM_010671004.2	15.1333	5.25833	6.25833	4.875	5.18333	4.96167	4.99167	NA	NA	NA	NA	XP_010669306.1//1	protein trichome birefringence-like 25(LOC104886550)
LOC104886551	XM_010671001.2	0	0.00666667	0.163333	0.085	0.005	0.005	0.02	NA	NA	NA	NA	XP_010669303.1//1	thionin-like protein 2(LOC104886551)
LOC104886552	XR_789214.2	0.01	0.0866667	0.385	0.723333	0.04	0.03	0.155	NA	NA	NA	NA	XP_010669303.1//1	uncharacterized LOC104886552(LOC104886552)
LOC104886553	XM_010671002.2,XM_019247496.1	2.77667	0.543333	0.546667	0.66	0.708333	0.463333	0.65	GO:0031224//intrinsic component of membrane	GO:0004672//protein kinase activity;GO:0016628//oxidoreductase activity, acting on the CH-CH group of donors, NAD or NADP as acceptor;GO:0032550//purine ribonucleoside binding	GO:0006464//cellular protein modification process;GO:0044710//null;GO:0006796//phosphate-containing compound metabolic process	K04733//interleukin-1 receptor-associated kinase 4 [EC:2.7.11.1];K00924//null	XP_019103041.1//1;XP_010669304.1//1	LRR receptor-like serine/threonine-protein kinase ERECTA(LOC104886553)
LOC104886559	XM_010671012.2	5.42667	5.41	8.82833	11.6567	7.00833	9.21	14.52	NA	NA	NA	NA	XP_010669314.1//1	F-box protein At5g49610(LOC104886559)
LOC104886560	XM_010671013.2	24.285	11.3583	13.8683	11.6717	20.09	18.1533	16.815	GO:0031224//intrinsic component of membrane	GO:0043169//cation binding;GO:0003824//catalytic activity;GO:0008324//cation transmembrane transporter activity;GO:0032550//purine ribonucleoside binding	GO:0006812//cation transport	K01533//Cu2+-exporting ATPase [EC:3.6.3.4]	XP_010669315.1//1	copper-transporting ATPase PAA2, chloroplastic(LOC104886560)
LOC104886562	XM_010671016.2	0.658333	0.346667	0.135	0.0766667	0.141667	0.131667	0.181667	NA	NA	NA	NA	XP_010669318.1//1	hypothetical protein(LOC104886562)
LOC104886563	XM_010671017.2	4.52167	2.94833	1.55333	3.65833	2.13167	2.32167	5.2	NA	NA	NA	K15082//DNA repair protein RAD7	XP_010669319.1//1	hypothetical protein(LOC104886563)
LOC104886564	XM_010671018.2	5.03333	4.87833	7.76	10.51	7.26333	8.53833	7.42667	NA	NA	NA	NA	XP_010669320.1//1	hypothetical protein(LOC104886564)
LOC104886566	XM_010671020.2	2.01	0.88	0.468333	0.325	0.805	0.745	0.316667	NA	GO:0016614//oxidoreductase activity, acting on CH-OH group of donors	GO:0008152//metabolic process	K00279//cytokinin dehydrogenase [EC:1.5.99.12]	XP_010669322.1//1	cytokinin dehydrogenase 7(LOC104886566)
LOC104886569	XM_010671026.2	0.236667	0.406667	0.83	1.07	2.38	3.03667	2.90833	NA	NA	NA	K14506//jasmonic acid-amino synthetase	XP_010669328.1//1	jasmonoyl--L-amino acid synthetase JAR6(LOC104886569)
LOC104886570	XM_010671022.2	26.5633	1.79167	3.40333	7.80167	2.21833	4.21333	9.09	NA	NA	NA	K12844//U4/U6 small nuclear ribonucleoprotein PRP31;K18848//indole-3-acetate O-methyltransferase [EC:2.1.1.278]	XP_010669324.1//1	loganic acid O-methyltransferase(LOC104886570)
LOC104886583	XR_002038948.1,XR_002038949.1,XR_002038950.1,XR_002038951.1,XR_002038952.1,XR_002038953.1,XR_002038954.1,XR_002038955.1,XR_002038956.1	3.09833	1.415	8.61333	4.39667	7.05833	13.8967	9.93333	GO:0043231//intracellular membrane-bounded organelle	NA	NA	NA	KMT17879.1//1;ABR26094.1//1	uncharacterized LOC104886583(LOC104886583)
LOC104886585	XM_010671045.2	9.55333	15.8317	13.78	22.2933	9.65333	14.6633	15.3883	GO:0009532//plastid stroma	GO:0008289//lipid binding;GO:0043168//anion binding;GO:0070546//L-phenylalanine aminotransferase activity;GO:0046914//transition metal ion binding	GO:0006342//chromatin silencing;GO:0003006//developmental process involved in reproduction;GO:0009692//ethylene metabolic process;GO:0009085//lysine biosynthetic process;GO:0003002//regionalization;GO:0009627//systemic acquired resistance;GO:0034968//histone lysine methylation;GO:0009799//specification of symmetry;GO:0030422//production of siRNA involved in RNA interference;GO:0009933//meristem s…	K10206//LL-diaminopimelate aminotransferase [EC:2.6.1.83]	XP_010669347.1//1	LL-diaminopimelate aminotransferase, chloroplastic(LOC104886585)
LOC104886587	XM_010671046.2	11.7017	23.8267	11.7383	17.2867	13.8767	9.255	35.4517	GO:0016020//membrane	NA	GO:0051234//establishment of localization	K15121//solute carrier family 25, member 44	XP_010669348.1//1	solute carrier family 25 member 44(LOC104886587)
LOC104886590	XM_010671050.2	8.28333	17.5183	10.95	32.5167	16.925	13.93	89.17	NA	GO:0005515//protein binding	GO:0044267//cellular protein metabolic process;GO:0006970//response to osmotic stress;GO:0009642//response to light intensity;GO:0000302//response to reactive oxygen species	K13993//HSP20 family protein	XP_010669352.1//1	17.1 kDa class II heat shock protein(LOC104886590)
LOC104886592	XM_010671052.2,XM_010671053.2	8.21333	2.34333	1.485	3.33833	1.43667	0.706667	3.215	NA	NA	NA	K13424//WRKY transcription factor 33	XP_010669355.1//1;XP_010669354.1//1	probable WRKY transcription factor 50(LOC104886592)
LOC104886593	XM_010671054.2	11.425	6.54333	5.885	5.245	7	7.40833	5.04	NA	NA	NA	NA	XP_010669356.1//1	protein PLASTID MOVEMENT IMPAIRED 1-RELATED 1(LOC104886593)
LOC104886595	XM_010671056.2	12.72	3.40167	5.43833	3.93	7.63	9.34833	7.705	GO:0016020//membrane	GO:0016741//transferase activity, transferring one-carbon groups	GO:0006629//lipid metabolic process	K13384//(S)-coclaurine N-methyltransferase [EC:2.1.1.140]	XP_010669358.1//1	(S)-coclaurine N-methyltransferase(LOC104886595)
LOC104886596	XM_010671080.2,XM_019247896.1,XM_019247901.1	27.45	13.7217	10.1017	8.41167	14.8633	12.6867	8.93667	NA	GO:0003824//catalytic activity	NA	K16240//protein suppressor of PHYA-105 1	XP_019103441.1//1;XP_010669382.1//1	protein SUPPRESSOR OF PHYA-105 1(LOC104886596)
LOC104886597	XM_010671057.2	276.268	178.583	142.403	138.055	241.585	182.887	138.927	NA	NA	NA	K20283//golgin subfamily A member 4	XP_010669359.1//1	myosin-11(LOC104886597)
LOC104886598	XM_010671058.2	1.22333	0.228333	0.21	0.551667	0.62	0.513333	0.29	NA	NA	NA	K14494//DELLA protein	XP_010669360.1//1	scarecrow-like protein 23(LOC104886598)
LOC104886604	XM_010671066.2	1.19	0.315	0.185	0.136667	0.326667	0.435	0.33	NA	NA	NA	NA	XP_010669368.1//1	vegetative cell wall protein gp1(LOC104886604)
LOC104886607	XR_002038973.1,XR_002038974.1,XR_002038975.1,XR_002038976.1,XR_002038978.1,XR_002038979.1,XR_002038980.1,XR_002038981.1,XR_002038983.1,XR_002038984.1,XR_002038985.1,XR_002038986.1,XR_002038987.1,XR_002038988.1,XR_002038989.1,XR_002038990.1,XR_002038991.1,XR_002038993.1,XR_002038994.1,XR_002038996.1,XR_002038997.1,XR_789225.2,XR_789227.2,XR_789229.2,XR_789230.2,XR_789231.2,XR_789233.2	519.572	562.397	1247	1202.95	842.21	870.417	651.457	NA	NA	NA	K18195//rhamnogalacturonan endolyase [EC:4.2.2.23]	KMT06942.1//1	uncharacterized LOC104886607(LOC104886607)
LOC104886610	XM_010671073.2	43.1567	10.4917	6.67667	5.03833	7.01833	3.36667	3.68667	GO:0043231//intracellular membrane-bounded organelle;GO:0044444//cytoplasmic part	GO:0042802//identical protein binding;GO:0003824//catalytic activity	NA	K06966//uncharacterized protein	XP_010669375.1//1	cytokinin riboside 5'-monophosphate phosphoribohydrolase LOG8(LOC104886610)
LOC104886611	XM_010671074.2	51.865	15.5133	18.6883	24.715	26.25	23.13	29.1883	NA	NA	NA	K06995//uncharacterized protein	XP_010669376.1//1	uncharacterized LOC104886611(LOC104886611)
LOC104886612	XM_010671075.2	0.418333	0.00333333	0.0283333	0.035	0.00333333	0.02	0.108333	NA	NA	NA	K14411//RNA-binding protein Musashi	XP_010669377.1//1	protein IQ-DOMAIN 6(LOC104886612)
LOC104886613	XM_010671076.2,XM_019247613.1	0.516667	0.161667	0.28	0.391667	0.113333	0.121667	0.636667	NA	NA	NA	K14999//cytochrome P450 family 6 [EC:1.14.-.-];K01832//thromboxane-A synthase [EC:5.3.99.5]	XP_010669378.1//1;XP_019103158.1//1	cytochrome P450 711A1(LOC104886613)
LOC104886614	XM_010671078.2,XM_010671079.2,XM_019247620.1,XM_019247622.1,XM_019247624.1	11.965	38.8267	36.9033	31.9483	38.495	38.8467	47.8033	NA	NA	NA	K09419//heat shock transcription factor, other eukaryote	XP_010669380.1//1;XP_019103165.1//1;XP_010669381.1//1	heat shock factor protein HSF30(LOC104886614)
LOC104886615	XM_010671081.2	55.015	10.2767	6.11667	6.58333	5.77667	12.8317	11.4933	NA	GO:0015036//disulfide oxidoreductase activity	GO:0019725//cellular homeostasis	K03676//glutaredoxin 3	XP_010669383.1//1	glutaredoxin-C6(LOC104886615)
LOC104886619	XM_010671086.2	2.12	0.176667	0.243333	0.0883333	0.808333	0.488333	0.126667	NA	GO:0016410//N-acyltransferase activity	NA	K13065//shikimate O-hydroxycinnamoyltransferase [EC:2.3.1.133]	XP_010669388.1//1	spermidine hydroxycinnamoyl transferase(LOC104886619)
LOC104886621	XM_010671092.2	30.535	10.695	9.12167	17.685	9.5	9.48	13.8267	GO:0043231//intracellular membrane-bounded organelle;GO:0032991//macromolecular complex;GO:0016020//membrane;GO:0012505//endomembrane system;GO:0030312//external encapsulating structure;GO:0015630//microtubule cytoskeleton	GO:0017111//nucleoside-triphosphatase activity;GO:0032550//purine ribonucleoside binding	GO:0000911//cytokinesis by cell plate formation;GO:0048827//phyllome development;GO:0048229//gametophyte development;GO:0009154//purine ribonucleotide catabolic process;GO:0043623//cellular protein complex assembly;GO:0009886//post-embryonic animal morphogenesis;GO:0000904//cell morphogenesis involved in differentiation	K10389//tubulin gamma	KMT20356.1//1	tubulin gamma-2 chain(LOC104886621)
LOC104886624	XM_010671093.2,XM_010671094.2,XM_019247636.1	2.58833	2.20167	5.61167	4.30667	4.965	3.29	3.755	NA	GO:0003824//catalytic activity	NA	K06889//uncharacterized protein	XP_019103181.1//1;XP_010669395.1//1;XP_010669396.1//1	putative uncharacterized protein YDL057W(LOC104886624)
LOC104886626	XM_010671096.1	0.035	0.0216667	0.07	0.271667	0.0566667	0.0566667	0.0683333	NA	GO:0016705//oxidoreductase activity, acting on paired donors, with incorporation or reduction of molecular oxygen;GO:0046914//transition metal ion binding;GO:0046906//tetrapyrrole binding	GO:0006631//fatty acid metabolic process	K13076//Delta8-fatty-acid desaturase [EC:1.14.19.4]	XP_010669398.1//1	acyl-lipid (9-3)-desaturase(LOC104886626)
LOC104886627	XM_010671097.2	8.20667	1.87167	1.78833	4.26667	2.31	3.53167	4.23	NA	NA	NA	NA	XP_010669399.1//1	hypothetical protein(LOC104886627)
LOC104886631	XM_010671100.2	0.558333	2.17667	1.86833	0.685	0.665	0.725	0.58	NA	GO:0004557//alpha-galactosidase activity	GO:0044238//primary metabolic process	K07407//alpha-galactosidase [EC:3.2.1.22]	XP_010669402.1//1	alpha-galactosidase 1(LOC104886631)
LOC104886632	XM_010671102.2,XM_010671103.2,XM_019247649.1	5.66333	0.533333	0.356667	0.556667	0.158333	0.291667	0.23	NA	GO:0004557//alpha-galactosidase activity	GO:0044238//primary metabolic process	K07407//alpha-galactosidase [EC:3.2.1.22]	XP_010669404.1//1;XP_010669405.1//1;XP_019103194.1//1	alpha-galactosidase 1(LOC104886632)
LOC104886634	XM_010671107.2,XM_019247658.1,XR_002039027.1	0.16	0.108333	0.333333	0.541667	0.2	0.328333	0.125	NA	NA	NA	K13457//disease resistance protein RPM1	XP_010669409.1//1	putative disease resistance RPP13-like protein 3(LOC104886634)
LOC104886635	XM_010671108.2	0.688333	0.315	0.523333	0.505	0.256667	0.381667	0.0833333	NA	NA	NA	K13457//disease resistance protein RPM1	XP_010669410.1//1
LOC104886636	XR_789238.1	0.535	0.181667	0.235	0.11	0.126667	0.123333	0.136667	NA	NA	NA	NA	NA
LOC104886639	XM_010671408.2	46.9	11.5883	12.9467	45.38	19.495	30.6767	39.0217	NA	NA	NA	K07874//Ras-related protein Rab-1A;K01623//fructose-bisphosphate aldolase, class I [EC:4.1.2.13]	XP_010669710.1//1	WAT1-related protein At4g08300(LOC104886639)
LOC104886642	XM_010671112.1	0	0	0.0183333	0.13	0	0	0.0183333	NA	NA	NA	K20368//protein cornichon;K03083//glycogen synthase kinase 3 beta [EC:2.7.11.26];K00384//thioredoxin reductase (NADPH) [EC:1.8.1.9]	XP_010669414.1//1	uncharacterized LOC104886642(LOC104886642)
LOC104886644	XM_010671114.1	1.55833	2.455	2.505	5.285	2.265	3.2	3.06667	NA	NA	NA	K09571//FK506-binding protein 4/5 [EC:5.2.1.8]	XP_010669416.1//1	peptidyl-prolyl cis-trans isomerase D-like(LOC104886644)
LOC104886653	XM_010671120.2	92.6733	99.735	79.4517	115.588	58.975	59.3567	195.952	GO:0043231//intracellular membrane-bounded organelle;GO:0016020//membrane	GO:0019787//ubiquitin-like protein transferase activity	GO:0032446//protein modification by small protein conjugation;GO:0019941//modification-dependent protein catabolic process	K06689//ubiquitin-conjugating enzyme E2 D [EC:2.3.2.23]	XP_010669422.1//1	ubiquitin-conjugating enzyme E2 28(LOC104886653)
LOC104886658	XM_010671126.2	95.5417	56.78	59.2783	49.7783	74.7667	53.9	45.1667	NA	NA	NA	K11883//RNA-binding protein NOB1	XP_010669428.1//1	RNA-binding NOB1-like protein(LOC104886658)
LOC104886667	XM_010671133.1	0.738333	0.333333	0.56	0.621667	0.163333	0.465	0.17	NA	NA	NA	K13457//disease resistance protein RPM1	XP_010669435.1//1	disease resistance protein RPP13(LOC104886667)
LOC104886671	XM_010671145.1,XM_010671151.2,XM_019247934.1	12.625	4.04333	4.6	4.695	5.555	3.76833	4.22667	NA	GO:0003824//catalytic activity;GO:0005488//binding	GO:0044238//primary metabolic process	K01792//glucose-6-phosphate 1-epimerase [EC:5.1.3.15]	XP_019103479.1//1;XP_010669447.1//1	putative glucose-6-phosphate 1-epimerase(LOC104886671)
LOC104886674	XM_010671144.2	7.91333	8.41167	2.51333	1.40667	1.99833	0.9	1.15333	NA	NA	GO:0043170//macromolecule metabolic process;GO:0009987//cellular process	K10739//replication factor A2	XP_010669446.1//1	replication protein A 32 kDa subunit A(LOC104886674)
LOC104886675	XM_010671146.2	1.47667	0.241667	0.0733333	0.0883333	0.186667	0.263333	0.445	NA	NA	NA	K14416//elongation factor 1 alpha-like protein	XP_010669448.1//1	flowering-promoting factor 1-like protein 2(LOC104886675)
LOC104886684	XM_010671158.2	12.5833	5.32	4.60833	4.735	7.93	7.09833	7.78667	GO:0009536//plastid	NA	NA	NA	XP_010669460.1//1	probable plastid-lipid-associated protein 8, chloroplastic(LOC104886684)
LOC104886685	XM_010671159.2	2.46167	4.39167	3.81333	3.505	4.00667	3.21	4.81	NA	NA	NA	K13120//protein FAM32A	XP_010669461.1//1	protein FAM32A-like(LOC104886685)
LOC104886686	XM_010671162.2,XM_010671178.2,XM_010671186.2	8.95667	28.735	40.005	46.39	21.5883	34.3433	49.185	NA	NA	NA	K09060//plant G-box-binding factor	XP_010669488.1//1;XP_010669464.1//1	common plant regulatory factor 1(LOC104886686)
LOC104886687	XM_010671160.2	0.978333	0.08	0.0333333	0.136667	0.0133333	0.02	0.0666667	NA	GO:0016628//oxidoreductase activity, acting on the CH-CH group of donors, NAD or NADP as acceptor	GO:0044710//null	K02984//small subunit ribosomal protein S3Ae;K13415//protein brassinosteroid insensitive 1 [EC:2.7.10.1 2.7.11.1]	XP_010669462.1//1	leucine-rich repeat extensin-like protein 4(LOC104886687)
LOC104886691	XM_010671165.2,XM_019247708.1	0.285	0.305	0.06	0.0633333	0.118333	0.0583333	0.0716667	NA	GO:0016830//carbon-carbon lyase activity	GO:0006259//DNA metabolic process	K01669//deoxyribodipyrimidine photo-lyase [EC:4.1.99.3]	XP_010669467.1//1;XP_019103253.1//1	cryptochrome DASH, chloroplastic/mitochondrial(LOC104886691)
LOC104886697	XR_789245.2	13.2067	22.6167	67.895	59.665	46.745	51.5867	32.055	NA	NA	NA	NA	XP_010692627.1//1
LOC104886702	XM_010671180.2,XM_010671181.2	89.295	82.5367	83.2283	34.4483	133.783	49.43	35.3667	NA	NA	NA	NA	XP_010669483.1//1;XP_010669482.1//1	bZIP transcription factor RISBZ4(LOC104886702)
LOC104886703	XM_010671182.2	6.58	1.90167	0.461667	6.64333	4.82333	7.665	23.2267	NA	NA	NA	NA	XP_010669484.1//1	hypothetical protein(LOC104886703)
LOC104886707	XM_010671189.2	14.74	14.2083	13.9783	11.33	12.855	9.82333	6.24167	NA	GO:0016757//transferase activity, transferring glycosyl groups	NA	K02367//glucuronyl/N-acetylglucosaminyl transferase EXT2 [EC:2.4.1.224 2.4.1.225];K02370//alpha-1,4-N-acetylglucosaminyltransferase EXTL3 [EC:2.4.1.223 2.4.1.224]	XP_010669491.1//1	glycosyltransferase family protein 64 C3(LOC104886707)
LOC104886713	XM_019247943.1	0.165	0.338333	0.0933333	0.238333	0.111667	0.536667	1.015	NA	GO:0016787//hydrolase activity	GO:0044238//primary metabolic process	K01206//alpha-L-fucosidase [EC:3.2.1.51]	XP_019103488.1//1	GDSL esterase/lipase At4g01130(LOC104886713)
LOC104886718	XR_002039087.1,XR_789246.2	1.43667	1.145	2.22167	2.21667	1.62833	2.98	4.945	NA	GO:0003824//catalytic activity	NA	K10798//poly [ADP-ribose] polymerase [EC:2.4.2.30]	XP_010685247.1//1
LOC104886720	XM_010671203.2	12.4467	41.0883	45.86	13.53	68.8433	32.2783	18.2267	NA	NA	NA	K17609//nucleoredoxin [EC:1.8.1.8]	XP_010669505.1//1	probable nucleoredoxin 3(LOC104886720)
LOC104886722	XM_010671205.2	0.0216667	0.126667	0.118333	0.125	0.065	0.0366667	0.103333	NA	NA	NA	K17609//nucleoredoxin [EC:1.8.1.8]	XP_010669507.1//1	U-box domain-containing protein 51(LOC104886722)
LOC104886723	XM_010671208.2	0.0916667	0	0.0216667	0.005	0.005	0.005	0.01	NA	NA	NA	NA	XP_010669510.1//1	uncharacterized LOC104886723(LOC104886723)
LOC104886725	XR_789247.2	1.09333	0.0633333	0.338333	1.08667	0.406667	2.345	1.41833	NA	NA	NA	NA	KMT17792.1//1	protein RADIALIS-like 4(LOC104886725)
LOC104886727	XM_010671209.2,XM_019247770.1	16.0117	28.575	26.2083	34.7117	12.5067	13.0133	13.32	GO:0043231//intracellular membrane-bounded organelle	NA	GO:0006950//response to stress	NA	XP_010669511.1//1	hypothetical protein(LOC104886727)
LOC104886729	XM_010671212.2,XM_010671213.2	2.415	0.836667	0.781667	0.946667	1.10667	2.18167	2.27667	NA	NA	NA	K14396//polyadenylate-binding protein 2	XP_010669514.1//1;XP_010669515.1//1	uncharacterized LOC104886729(LOC104886729)
LOC104886730	XM_010671215.2	95.98	69.925	125.525	196.882	176.113	266.208	308.915	NA	NA	NA	K14638//solute carrier family 15 (peptide/histidine transporter), member 3/4	XP_010669517.1//1	protein NRT1/ PTR FAMILY 6.4(LOC104886730)
LOC104886742	XR_002039073.1	1.45833	0.271667	0.523333	0.55	0.518333	0.543333	0.203333	NA	NA	NA	NA	KMT17755.1//1
LOC104886744	XM_010671231.1	0	0.216667	0.0266667	0.0333333	0.04	0.0116667	0.00833333	NA	NA	NA	K03013//DNA-directed RNA polymerases I, II, and III subunit RPABC1;K02328//DNA polymerase delta subunit 2;K18674//N-acetylgalactosamine kinase [EC:2.7.1.157];K14491//two-component response regulator ARR-B family;K17913//carlactone synthase / all-trans-10'-apo-beta-carotenal 13,14-cleaving dioxygenase [EC:1.13.11.69 1.13.11.70]	XP_010669533.1//1
LOC104886748	XM_010671238.2	79.37	156.77	183.412	132.603	141.815	123.042	77.705	NA	NA	NA	K03635//molybdopterin synthase catalytic subunit [EC:2.8.1.12]	XP_010669540.1//1	BTB/POZ domain-containing protein POB1(LOC104886748)
LOC104886750	XM_010671237.1	0.126667	0.193333	0.303333	0.586667	0.246667	0.273333	0.425	NA	NA	NA	K10395//kinesin family member 4/21/27;K13024//inositol-hexakisphosphate/diphosphoinositol-pentakisphosphate 1-kinase [EC:2.7.4.24];K13356//alcohol-forming fatty acyl-CoA reductase [EC:1.2.1.84];K08247//methionine S-methyltransferase [EC:2.1.1.12];K01255//leucyl aminopeptidase [EC:3.4.11.1]	XP_010669539.1//1
LOC104886754	XM_010671242.2,XM_010671243.2	87.775	45.2817	51.7933	40.4633	75.92	54.5317	40.8817	GO:0015630//microtubule cytoskeleton;GO:0044444//cytoplasmic part	GO:0005515//protein binding	GO:0044763//null;GO:0043623//cellular protein complex assembly	K17292//tubulin-specific chaperone A	XP_010669544.1//1	tubulin-folding cofactor A(LOC104886754)
LOC104886761	XM_010671263.2	17.2283	39.315	25.4017	21.8533	25.6733	27.4583	26.5683	NA	NA	NA	NA	XP_010669565.1//1	hypothetical protein(LOC104886761)
LOC104886763	XM_010671264.2	0.0533333	0.0833333	0.2	0.15	0.211667	0.101667	0.143333	GO:0009523//photosystem II	GO:0046872//metal ion binding	GO:0044237//cellular metabolic process	K02690//photosystem I P700 chlorophyll a apoprotein A2	XP_010669566.1//1	thylakoid lumenal 19 kDa protein, chloroplastic(LOC104886763)
LOC104886773	XM_010671283.2,XM_010671291.2,XM_019247971.1	13.5867	23.6567	11.3633	7.28667	9.72333	5.53	2.86667	NA	NA	NA	K13145//integrator complex subunit 8	XP_010669585.1//1	F-box/kelch-repeat protein At3g61590(LOC104886773)
LOC104886776	XM_010671282.2	0.335	1.64333	0.776667	2.69833	0.816667	0.52	2.99167	NA	NA	NA	K00487//trans-cinnamate 4-monooxygenase [EC:1.14.13.11]	XP_010669584.1//1	cytochrome P450 CYP73A100(LOC104886776)
LOC104886784	XM_010671296.2	9.02333	6.95667	5.88333	3.87667	9.23833	9.75333	5.00833	NA	GO:0005488//binding	GO:0050794//regulation of cellular process;GO:0009725//response to hormone;GO:0006351//transcription, DNA-templated	K14486//auxin response factor	XP_010669598.1//1	auxin response factor 19(LOC104886784)
LOC104886787	XM_010671303.2	2.11833	1.02	5.01333	5.675	1.41	3.90833	1.995	NA	NA	NA	K19747//BAHD acyltransferase [EC:2.3.1.-];K18810//cyclin D1/2/4, plant;K01759//lactoylglutathione lyase [EC:4.4.1.5]	XP_010669605.1//1	hypothetical protein(LOC104886787)
LOC104886788	XM_010671299.2,XM_010671300.2	0.893333	0.315	0.075	0.101667	0.0683333	0.04	0.085	NA	NA	NA	NA	XP_010669601.1//1	TORTIFOLIA1-like protein 2(LOC104886788)
LOC104886790	XM_010671302.2,XM_010671304.2	0.415	1.04333	1.025	0.793333	0.69	0.443333	0.171667	NA	GO:0016772//transferase activity, transferring phosphorus-containing groups	NA	K17609//nucleoredoxin [EC:1.8.1.8]	XP_010669604.1//1;XP_010669606.1//1	U-box domain-containing protein 35(LOC104886790)
LOC104886795	XR_789259.2	1.46167	0.431667	0.605	0	0.681667	0.631667	0.71	NA	NA	GO:0044267//cellular protein metabolic process	K09571//FK506-binding protein 4/5 [EC:5.2.1.8]	KMT07947.1//1	uncharacterized LOC104886795(LOC104886795)
LOC104886797	XM_010671313.2	9.875	16.1283	15.72	5.91667	30.695	14.0683	9.45333	NA	NA	NA	K01555//fumarylacetoacetase [EC:3.7.1.2];K17046//protein DEK	XP_010669615.1//1	BAG family molecular chaperone regulator 6(LOC104886797)
LOC104886798	XM_010671310.2	0.213333	0.485	0.788333	0.591667	0.26	0.293333	0.186667	NA	NA	NA	K01853//cycloartenol synthase [EC:5.4.99.8]	XP_010669612.1//1	lupeol synthase(LOC104886798)
LOC104886806	XM_010671328.2	4.08	3.19833	7.22667	55.4833	6.34667	15.0483	144.71	NA	NA	NA	K13115//coiled-coil domain-containing protein 130	XP_010669630.1//1	splicing factor YJU2(LOC104886806)
LOC104886810	XM_010671332.2	10.3117	9.59833	11.2	9.43833	10.6683	8.84333	4.57833	NA	NA	NA	K09775//uncharacterized protein	XP_010669634.1//1	hypothetical protein(LOC104886810)
LOC104886816	XM_010671338.2	40.3133	14.5633	10.895	11.6983	27.105	18.005	31.8217	NA	GO:0005515//protein binding;GO:0008047//enzyme activator activity	GO:0043462//regulation of ATPase activity	K13985//N-acyl-phosphatidylethanolamine-hydrolysing phospholipase D [EC:3.1.4.54]	XP_010669640.1//1	hypothetical protein(LOC104886816)
LOC104886818	XM_010671341.2	0.01	0.0983333	0.24	0.408333	0.04	0.128333	0.153333	NA	GO:0004180//carboxypeptidase activity	GO:0019538//protein metabolic process	K16297//serine carboxypeptidase-like clade II [EC:3.4.16.-]	XP_010669643.1//1	serine carboxypeptidase-like 26(LOC104886818)
LOC104886823	XM_010671345.2,XM_010671346.2	25.22	32.75	26.8167	59.2167	19.1967	28.365	92.4983	NA	NA	NA	NA	XP_010669647.1//1;XP_010669648.1//1	hypothetical protein(LOC104886823)
LOC104886824	XM_010671347.2	1.03	4.975	5.82667	4.60167	2.48	1.9	1.55833	NA	NA	NA	K03139//transcription initiation factor TFIIF subunit beta [EC:3.6.4.12]	XP_010669649.1//1	general transcription factor IIF subunit 2(LOC104886824)
LOC104886828	XM_010671352.2	1.90167	0.491667	0.0683333	0.0633333	0.0933333	0.08	0.0516667	NA	GO:0016757//transferase activity, transferring glycosyl groups	NA	K13692//UDP-glucose:(indol-3-yl)acetate beta-D-glucosyltransferase [EC:2.4.1.121];K11820//N-hydroxythioamide S-beta-glucosyltransferase [EC:2.4.1.195]	XP_010669654.1//1	UDP-glycosyltransferase 86A2(LOC104886828)
LOC104886832	XM_010671356.2	149.883	52.73	76.815	136.667	98.4783	111.105	133.232	GO:0044424//intracellular part	GO:0008135//translation factor activity, RNA binding;GO:0017111//nucleoside-triphosphatase activity;GO:0032550//purine ribonucleoside binding	GO:0009154//purine ribonucleotide catabolic process;GO:0006412//translation	K03231//elongation factor 1-alpha	XP_010669658.1//1	elongation factor 1-alpha(LOC104886832)
LOC104886835	XM_010671360.2	535.783	364.763	246.925	281.582	283.798	318.407	356.38	GO:0044424//intracellular part	GO:0008135//translation factor activity, RNA binding;GO:0017111//nucleoside-triphosphatase activity;GO:0032550//purine ribonucleoside binding	GO:0009154//purine ribonucleotide catabolic process;GO:0006412//translation	K03231//elongation factor 1-alpha	XP_010669657.1//1	elongation factor 1-alpha(LOC104886835)
LOC104886840	XM_010671368.2	352.195	140.888	160.987	91.6817	198.543	137.567	94.29	NA	NA	NA	K14411//RNA-binding protein Musashi	XP_010669670.1//1	protein IQ-DOMAIN 2(LOC104886840)
LOC104886852	XM_010671381.2	110.978	469.835	592.795	805.972	250.688	186.63	235.528	NA	NA	NA	K12761//carbon catabolite-derepressing protein kinase [EC:2.7.11.1]	XP_010669683.1//1
LOC104886854	XM_010671383.1	1.55833	1.69167	0.34	0.228333	0.61	0.245	0.075	NA	NA	NA	NA	XP_010669685.1//1	uncharacterized LOC104886854(LOC104886854)
LOC104886859	XM_010671387.2,XR_002039133.1	0.763333	0.213333	0.538333	0.843333	0.57	0.988333	0.648333	NA	NA	NA	NA	XP_010669689.1//1	FBD-associated F-box protein At2g26860(LOC104886859)
LOC104886867	XM_010671397.2	19.095	85.8933	50.1033	63.4	19.7583	12.6667	32.7083	NA	NA	NA	K13076//Delta8-fatty-acid desaturase [EC:1.14.19.4]	XP_010669699.1//1	delta(8)-fatty-acid desaturase(LOC104886867)
LOC104886868	XM_019248136.1	0.26	0.433333	0.711667	1.12333	1.13	0.97	1.02333	NA	NA	NA	NA	XP_019103681.1//1
LOC104886881	XM_010671411.1	0.0383333	0.0266667	0.055	0.075	0.00666667	0.0216667	0.553333	NA	NA	NA	K01601//ribulose-bisphosphate carboxylase large chain [EC:4.1.1.39];K07759//poly(ADP-ribose) glycohydrolase [EC:3.2.1.143];K07478//putative ATPase;K02469//DNA gyrase subunit A [EC:5.99.1.3];K01166//ribonuclease T2 [EC:3.1.27.1]	XP_010669713.1//1	uncharacterized LOC104886881(LOC104886881)
LOC104886889	XM_010671421.1	0.201667	0.483333	0.76	0.55	0.311667	0.396667	0.365	NA	NA	NA	K03453//bile acid:Na+ symporter, BASS family;K13430//serine/threonine-protein kinase PBS1 [EC:2.7.11.1];K09493//T-complex protein 1 subunit alpha;K09494//T-complex protein 1 subunit beta;K10706//senataxin [EC:3.6.4.-]	XP_010669723.1//1
LOC104886898	XM_010671431.2	0.906667	0.303333	0.368333	0.476667	0.446667	1.085	0.546667	NA	GO:0046872//metal ion binding	NA	K19041//E3 ubiquitin-protein ligase RNF38/44 [EC:2.3.2.27]	XP_010669733.1//1	RING-H2 finger protein ATL67(LOC104886898)
LOC104886904	XM_010671440.2	0.211667	0.118333	0.158333	0.128333	0.0466667	0.08	0.0633333	NA	NA	NA	K10405//kinesin family member C1;K20283//golgin subfamily A member 4;K20478//golgin subfamily B member 1	XP_010669742.1//1	myosin-10(LOC104886904)
LOC104886908	XM_010671448.2	4.11833	10.035	11.0567	11.7217	8.63333	8.48833	5.86167	NA	NA	NA	K01074//palmitoyl-protein thioesterase [EC:3.1.2.22];K19090//CRISPR-associated protein Cas5t;K19589//release factor glutamine methyltransferase [EC:2.1.1.297];K17710//pentatricopeptide repeat domain-containing protein 1	XP_010669750.1//1	putative pentatricopeptide repeat-containing protein At5g37570(LOC104886908)
LOC104886910	XM_010671451.2	0.055	0.02	0.175	0.26	0.0383333	0.173333	0.478333	NA	NA	NA	K15400//omega-hydroxypalmitate O-feruloyl transferase [EC:2.3.1.188]	XP_010669753.1//1	stemmadenine O-acetyltransferase(LOC104886910)
LOC104886911	XM_010671452.2	0.473333	0.161667	0.226667	0.283333	0.095	0.06	0.0733333	NA	NA	NA	K14826//FK506-binding nuclear protein [EC:5.2.1.8]	XP_010669754.1//1	hypothetical protein(LOC104886911)
LOC104886914	XM_010671454.2	1.10167	0.183333	0.065	0.00333333	0.433333	0.106667	0	NA	NA	NA	K12938//anthocyanidin 5,3-O-glucosyltransferase [EC:2.4.1.-];K08237//hydroquinone glucosyltransferase [EC:2.4.1.218];K12356//coniferyl-alcohol glucosyltransferase [EC:2.4.1.111]	XP_010669756.1//1	UDP-glycosyltransferase 708C1(LOC104886914)
LOC104886916	XM_010671470.2	43.495	767.7	595.29	759.33	279.845	194.822	1008.17	GO:0016020//membrane	NA	GO:0009414//response to water deprivation;GO:0006952//defense response;GO:0009642//response to light intensity	NA	XP_010669772.1//1	desiccation protectant protein Lea14 homolog(LOC104886916)
LOC104886918	XM_010671471.1	0.0966667	0.00666667	0.0133333	0.00666667	0	0.0133333	0	NA	NA	NA	K01859//chalcone isomerase [EC:5.5.1.6]	XP_010669773.1//1	chalcone--flavanone isomerase(LOC104886918)
LOC104886919	XM_010671472.2	0.0116667	0.0116667	0.0333333	0.49	0.0383333	0.055	0.0366667	NA	GO:0015604//organic phosphonate transmembrane transporter activity;GO:0017111//nucleoside-triphosphatase activity;GO:0032550//purine ribonucleoside binding	GO:0009154//purine ribonucleotide catabolic process	K05681//ATP-binding cassette, subfamily G (WHITE), member 2	XP_010669774.1//1	ABC transporter G family member 6(LOC104886919)
LOC104886927	XM_010671483.2	0.403333	0.773333	1.03	4.405	0.281667	0.773333	2.73333	NA	NA	NA	NA	XP_010669785.1//1	desiccation protectant protein Lea14 homolog(LOC104886927)
LOC104886928	XM_010671481.1	1.5	0.278333	0.968333	0.818333	0.526667	0.59	0.243333	NA	GO:0035251//UDP-glucosyltransferase activity	NA	K13496//UDP-glucosyl transferase 73C [EC:2.4.1.-]	XP_010669783.1//1
LOC104886930	XM_010671484.1	0.00833333	0.02	0.0416667	0.115	0.0233333	0.03	0.0783333	NA	NA	NA	K05909//laccase [EC:1.10.3.2];K01188//beta-glucosidase [EC:3.2.1.21];K01868//threonyl-tRNA synthetase [EC:6.1.1.3];K03921//acyl-[acyl-carrier-protein] desaturase [EC:1.14.19.2 1.14.19.11 1.14.19.26];K13415//protein brassinosteroid insensitive 1 [EC:2.7.10.1 2.7.11.1]	XP_010669786.1//1
LOC104886933	XR_789267.2	0.148333	0.025	0.0333333	0.0216667	0.0433333	0.0433333	0.085	NA	NA	NA	K17604//zinc finger SWIM domain-containing protein 3	XP_019102827.1//1	uncharacterized LOC104886933(LOC104886933)
LOC104886934	XM_010671488.2	11.2433	40.9583	10.57	13.3383	1.40333	0.978333	1.87167	NA	NA	NA	K01859//chalcone isomerase [EC:5.5.1.6]	XP_010669790.1//1	chalcone--flavanone isomerase(LOC104886934)
LOC104886936	XM_010671491.2	9.31167	6.075	2.99	4.95	3.39667	4.51	3.505	NA	NA	NA	NA	XP_010669793.1//1	probable membrane-associated kinase regulator 4(LOC104886936)
LOC104886939	XM_010671494.2,XM_010671495.2,XM_010671496.2,XM_010671497.2,XR_002039221.1,XR_789268.2,XR_789270.2,XR_789271.2	3.775	2.43167	3.04167	2.30833	2.21667	2.13667	1.415	NA	NA	NA	NA	KMT17558.1//1;XP_010669796.1//1	uncharacterized LOC104886939(LOC104886939)
LOC104886949	XM_010671510.2	2.59167	4.41667	25.935	73.1467	16.7017	69.61	94.4317	NA	NA	NA	NA	XP_010669812.1//1	hypothetical protein(LOC104886949)
LOC104886950	XM_010671511.2	23.6333	24.9033	32.6433	28.2867	32.8267	53.9867	58.3283	NA	NA	NA	K18059//sulfate transporter 4	XP_010669813.1//1	probable sulfate transporter 4.2(LOC104886950)
LOC104886953	XM_010671514.2	10.69	1.79333	2.55833	3.08167	2.32667	3.85167	3.10167	GO:0043231//intracellular membrane-bounded organelle;GO:0005618//cell wall	GO:0015929//hexosaminidase activity	GO:0044238//primary metabolic process	K12373//hexosaminidase [EC:3.2.1.52]	XP_010669816.1//1	beta-hexosaminidase 1(LOC104886953)
LOC104886955	XM_010671518.2	562.888	343.625	324.035	554.88	406.49	252.543	658.595	NA	GO:1901363//heterocyclic compound binding;GO:0097159//organic cyclic compound binding;GO:0004672//protein kinase activity;GO:0036094//small molecule binding	GO:0044699//null;GO:0006970//response to osmotic stress;GO:0006796//phosphate-containing compound metabolic process;GO:0065007//biological regulation	K07198//5'-AMP-activated protein kinase, catalytic alpha subunit [EC:2.7.11.11]	XP_010669820.1//1	CBL-interacting serine/threonine-protein kinase 6(LOC104886955)
LOC104886957	XM_010671520.2	17.1217	53.3817	41.2883	32.2217	25.1483	24.4367	24.5267	NA	NA	NA	K05658//ATP-binding cassette, subfamily B (MDR/TAP), member 1 [EC:3.6.3.44]	XP_010669822.1//1	ABC transporter B family member 20(LOC104886957)
LOC104886958	XM_010671522.2,XM_010671523.2	0.406667	0.0816667	0.35	0.61	0.1	0.135	0.253333	NA	NA	NA	K02717//photosystem II oxygen-evolving enhancer protein 2	XP_010669824.1//1;XP_010669825.1//1	photosynthetic NDH subunit of lumenal location 1, chloroplastic(LOC104886958)
LOC104886959	XM_010671526.2	0.503333	0.235	0.231667	0.348333	0.128333	0.155	0.665	NA	NA	NA	K13425//WRKY transcription factor 22	XP_010669828.1//1	WRKY transcription factor 22(LOC104886959)
LOC104886969	XM_010671536.2	0.0333333	0	0.0883333	3.24	0.0683333	0.45	3.56	NA	NA	NA	K14841//ribosome biogenesis protein NSA1	XP_010669838.1//1	zinc finger protein ZAT12(LOC104886969)
LOC104886970	XM_010671538.2	438.66	210.97	149.652	243.36	169.547	307.875	413.15	GO:0031090//organelle membrane;GO:0030312//external encapsulating structure;GO:0005911//cell-cell junction;GO:0009536//plastid;GO:0015935//small ribosomal subunit	GO:0005198//structural molecule activity	GO:0010467//gene expression;GO:0071555//cell wall organization;GO:0009451//RNA modification	K02957//small subunit ribosomal protein S15Ae	XP_010669840.1//1	40S ribosomal protein S15a-1(LOC104886970)
LOC104886975	XM_010671546.2	21.1233	9.855	12.3617	14.67	12.9367	19.21	16.7933	NA	NA	NA	K18164//NADH dehydrogenase [ubiquinone] 1 alpha subcomplex assembly factor 7	XP_010669848.1//1	protein arginine methyltransferase NDUFAF7 homolog, mitochondrial(LOC104886975)
LOC104886981	XM_010671560.2	92.0583	63.9583	51.0417	37.0333	87.6517	67.87	43.8933	NA	GO:0043169//cation binding	GO:0006812//cation transport	NA	XP_010669862.1//1	heavy metal-associated isoprenylated plant protein 39(LOC104886981)
LOC104886982	XR_002039224.1,XR_002039225.1,XR_002039226.1,XR_789276.2	5.07833	12.7117	12.3167	10.6217	8.815	8.65333	4.555	NA	NA	NA	NA	KMT17545.1//1	uncharacterized LOC104886982(LOC104886982)
LOC104886983	XM_010671559.1	8.615	14.7117	12.4133	11.9933	17.4667	12.0317	10.2067	NA	NA	NA	NA	XP_010669861.1//1	uncharacterized LOC104886983(LOC104886983)
LOC104886985	XM_010671562.1	0.0133333	0.0766667	0.0983333	0.195	0.105	0.0666667	0.0766667	NA	NA	NA	K13024//inositol-hexakisphosphate/diphosphoinositol-pentakisphosphate 1-kinase [EC:2.7.4.24];K02516//type II protein arginine methyltransferase [EC:2.1.1.320];K08064//nuclear transcription factor Y, alpha;K05658//ATP-binding cassette, subfamily B (MDR/TAP), member 1 [EC:3.6.3.44];K17790//mitochondrial import inner membrane translocase subunit TIM22	XP_010669864.1//1
LOC104886989	XM_010671568.2	129.31	74.5	23.8733	10.5183	62.5633	22.2283	5.45833	GO:0009536//plastid	GO:0043169//cation binding	GO:0006091//generation of precursor metabolites and energy	K08916//light-harvesting complex II chlorophyll a/b binding protein 5	XP_010669870.1//1	chlorophyll a-b binding protein CP26, chloroplastic(LOC104886989)
LOC104886999	XM_010671577.1	4.055	4.63	5.63	7.98833	4.46333	10.47	9.15833	NA	NA	NA	K01738//cysteine synthase A [EC:2.5.1.47];K07198//5'-AMP-activated protein kinase, catalytic alpha subunit [EC:2.7.11.11];K09285//AP2-like factor, ANT lineage;K02350//DNA polymerase zeta [EC:2.7.7.7]	XP_010669879.1//1	uncharacterized LOC104886999(LOC104886999)
LOC104887001	XM_010671579.1	0.0216667	0.045	0.0633333	0.09	0.0383333	0.03	0.035	NA	NA	NA	K13024//inositol-hexakisphosphate/diphosphoinositol-pentakisphosphate 1-kinase [EC:2.7.4.24];K01191//alpha-mannosidase [EC:3.2.1.24];K13356//alcohol-forming fatty acyl-CoA reductase [EC:1.2.1.84];K12819//pre-mRNA-processing factor SLU7;K08247//methionine S-methyltransferase [EC:2.1.1.12]	XP_010669881.1//1
LOC104887002	XM_010671581.2,XM_010671587.2	11.2383	22.935	28.8267	25.3483	23.0483	29.645	24.0217	NA	NA	GO:0009725//response to hormone	K12133//MYB-related transcription factor LHY	XP_010669883.1//1;XP_010669889.1//1	protein REVEILLE 6(LOC104887002)
LOC104887004	XM_010671582.2	44.1283	13.7917	12.4667	22.2117	17.3817	19.8633	19.3717	NA	GO:0016209//antioxidant activity;GO:0043169//cation binding;GO:0046906//tetrapyrrole binding;GO:0003824//catalytic activity	GO:0006950//response to stress;GO:0044710//null	K00430//peroxidase [EC:1.11.1.7]	XP_010669884.1//1	peroxidase 63(LOC104887004)
LOC104887007	XM_010671584.2	0.151667	0.0166667	0.01	0.0633333	0.0166667	0.05	0.07	NA	NA	NA	NA	XP_010669886.1//1	uncharacterized LOC104887007(LOC104887007)
LOC104887008	XM_010671585.2	0.616667	2.965	3.46333	4.31667	0.941667	1.665	2.54333	NA	GO:0046872//metal ion binding	NA	NA	XP_010669887.1//1	uncharacterized abhydrolase domain-containing protein DDB_G0269086(LOC104887008)
LOC104887010	XR_789278.2	0.261667	1.305	5.20833	0.546667	3.12333	1.49833	3.12833	NA	NA	NA	NA	XP_010685366.2//1
LOC104887011	XM_010671589.2	29.8033	13.7967	12.2283	17.13	21.9433	23.7817	25.925	NA	GO:0003824//catalytic activity	NA	K11713//geranylgeranyl transferase type-1 subunit beta [EC:2.5.1.59]	XP_010669891.1//1	geranylgeranyl transferase type-1 subunit beta(LOC104887011)
LOC104887013	XM_019247931.1	1.02667	0.136667	0.0133333	0.015	0.0433333	0	0.01	NA	NA	NA	NA	XP_019103476.1//1	uncharacterized LOC104887013(LOC104887013)
LOC104887014	XM_019247932.1,XR_002039228.1,XR_002039229.1,XR_002039230.1,XR_002039231.1,XR_002039232.1,XR_002039233.1,XR_002039234.1,XR_002039235.1,XR_002039236.1,XR_002039237.1,XR_002039238.1,XR_002039239.1,XR_002039240.1,XR_002039241.1,XR_002039242.1,XR_002039243.1,XR_002039244.1,XR_002039245.1,XR_002039246.1,XR_002039247.1,XR_002039248.1,XR_002039249.1,XR_002039250.1,XR_002039251.1,XR_002039252.1,XR_002039…	6.76333	8.115	8.575	8.32333	8.37667	4.67	3.30667	GO:0044424//intracellular part;GO:0009536//plastid	GO:0016774//phosphotransferase activity, carboxyl group as acceptor;GO:0016620//oxidoreductase activity, acting on the aldehyde or oxo group of donors, NAD or NADP as acceptor	GO:0006972//hyperosmotic response;GO:0009414//response to water deprivation;GO:0003006//developmental process involved in reproduction;GO:0009725//response to hormone;GO:0022622//root system development;GO:0006560//proline metabolic process	K12657//delta-1-pyrroline-5-carboxylate synthetase [EC:2.7.2.11 1.2.1.41]	XP_019103477.1//1;XP_021845616.1//1;KMT17479.1//1	delta-1-pyrroline-5-carboxylate synthase-like(LOC104887014)
LOC104887018	XM_010671594.2	269.907	390.833	319.372	364.423	276.172	359.605	563.22	GO:0031981//nuclear lumen;GO:0016020//membrane;GO:0005840//ribosome;GO:0030312//external encapsulating structure;GO:0009526//plastid envelope;GO:0005576//extracellular region	GO:0016628//oxidoreductase activity, acting on the CH-CH group of donors, NAD or NADP as acceptor;GO:0032550//purine ribonucleoside binding	GO:0006950//response to stress;GO:0051707//response to other organism;GO:0044710//null;GO:0010038//response to metal ion;GO:0009628//response to abiotic stimulus	K03283//heat shock 70kDa protein 1/8	XP_010669896.1//1	heat shock cognate 70 kDa protein 2(LOC104887018)
LOC104887019	XM_010671595.2	0.105	0.706667	0.0616667	0.0566667	0.00833333	0.0166667	0.0166667	NA	NA	NA	NA	XP_010669897.1//1	major allergen Mal d 1-like(LOC104887019)
LOC104887022	XM_010671598.2	68.87	1202.9	265.27	126.8	98.7267	44.01	35.0317	NA	NA	NA	NA	XP_010669900.1//1	major allergen Mal d 1(LOC104887022)
LOC104887024	XM_010671604.2	119.48	42.96	31.02	18.5433	66.545	30.8883	20.1783	GO:0030529//intracellular ribonucleoprotein complex	GO:0005198//structural molecule activity	GO:0010467//gene expression	K02931//large subunit ribosomal protein L5	XP_010669906.1//1	50S ribosomal protein L5, chloroplastic(LOC104887024)
LOC104887025	XM_010671603.2,XM_010671605.2	29.395	10.1983	13.0633	10.91	19.3183	17.29	12.6083	GO:0043231//intracellular membrane-bounded organelle;GO:0031224//intrinsic component of membrane;GO:0031090//organelle membrane	NA	NA	NA	XP_010669905.1//1	dolichyl-diphosphooligosaccharide--protein glycosyltransferase subunit 4A(LOC104887025)
LOC104887036	XM_010671620.2	21.63	4.935	4.59	4.15833	8.56	7.09667	5.94667	NA	NA	NA	K00417//ubiquinol-cytochrome c reductase subunit 7	XP_010669922.1//1	hypothetical protein(LOC104887036)
LOC104887043	XM_010671627.2	39.1517	90.065	77.4167	83.9917	40.1433	55.1133	56.4583	GO:0043231//intracellular membrane-bounded organelle	GO:0004175//endopeptidase activity	GO:0044267//cellular protein metabolic process;GO:0016485//protein processing	K06013//STE24 endopeptidase [EC:3.4.24.84]	XP_010669929.1//1	CAAX prenyl protease 1 homolog(LOC104887043)
LOC104887050	XM_010671634.2	16.495	5.68167	5.62833	10.72	7.185	8.12333	8.215	NA	GO:1901363//heterocyclic compound binding;GO:0097159//organic cyclic compound binding;GO:0004674//protein serine/threonine kinase activity;GO:0036094//small molecule binding	GO:0006468//protein phosphorylation	K04733//interleukin-1 receptor-associated kinase 4 [EC:2.7.11.1];K04730//interleukin-1 receptor-associated kinase 1 [EC:2.7.11.1]	XP_010669936.1//1	probable serine/threonine-protein kinase At1g01540(LOC104887050)
LOC104887053	XM_010671635.2	14.3583	5.985	6.85167	4.99333	4.90667	5.49833	3.235	NA	GO:0016628//oxidoreductase activity, acting on the CH-CH group of donors, NAD or NADP as acceptor;GO:0036094//small molecule binding	GO:0044710//null	K13237//peroxisomal 2,4-dienoyl-CoA reductase [EC:1.3.1.34]	XP_010669937.1//1	peroxisomal 2,4-dienoyl-CoA reductase [(3E)-enoyl-CoA-producing](LOC104887053)
LOC104887059	XM_010671639.2	5.81167	11.2833	10.5983	7.84333	8.25167	6.835	4.56	NA	NA	NA	NA	XP_010669941.1//1	uncharacterized LOC104887059(LOC104887059)
LOC104887063	XM_010671645.2,XM_010671646.2,XM_019247938.1,XM_019247939.1,XM_019247940.1,XM_019247941.1	32.9117	25.5567	45.2833	46.0533	58.1883	51.2917	63.3133	NA	NA	NA	K02335//DNA polymerase I [EC:2.7.7.7];K08597//sentrin-specific protease 8 [EC:3.4.22.68];K03094//S-phase kinase-associated protein 1	XP_010669947.1//1	uncharacterized LOC104887063(LOC104887063)
LOC104887064	XM_010671649.2	121.122	106.493	175.187	233.405	119.188	166.993	282.217	NA	NA	NA	NA	XP_010669951.1//1	hypothetical protein(LOC104887064)
LOC104887065	XM_010671650.2	29.52	15.2433	12.855	15.0867	12.5317	21.1533	16.5783	NA	NA	NA	NA	XP_010669952.1//1	hypothetical protein(LOC104887065)
LOC104887066	XM_010671655.2	5.37667	15.7833	40.9183	69.3533	33.6517	16.06	27.24	NA	NA	NA	NA	XP_010669957.1//1	uncharacterized LOC104887066(LOC104887066)
LOC104887079	XM_010671666.1	0.581667	1.265	1.19667	0.77	0.928333	0.778333	0.82	NA	NA	NA	K01303//acylaminoacyl-peptidase [EC:3.4.19.1];K09493//T-complex protein 1 subunit alpha;K04730//interleukin-1 receptor-associated kinase 1 [EC:2.7.11.1];K12819//pre-mRNA-processing factor SLU7	XP_010669968.1//1
LOC104887086	XM_010671672.1	0.358333	0.855	1.33167	1.365	0.618333	0.966667	0.908333	NA	NA	NA	K10395//kinesin family member 4/21/27;K13024//inositol-hexakisphosphate/diphosphoinositol-pentakisphosphate 1-kinase [EC:2.7.4.24];K13356//alcohol-forming fatty acyl-CoA reductase [EC:1.2.1.84]	XP_010669974.1//1
LOC104887087	XM_010671673.2,XM_010671674.2	2.85833	1.765	1.74	5.95	2.195	2.61833	12.2983	NA	GO:0046873//metal ion transmembrane transporter activity	GO:0034220//ion transmembrane transport	K03549//KUP system potassium uptake protein	XP_010669976.1//1;XP_010669975.1//1	probable potassium transporter 13(LOC104887087)
LOC104887088	XM_010671676.2	0.025	0.075	0.315	0.24	0.0566667	0.0183333	0.0633333	GO:0016020//membrane	GO:0003824//catalytic activity	NA	K13447//respiratory burst oxidase [EC:1.6.3.- 1.11.1.-]	XP_010669978.1//1	ferric reduction oxidase 2(LOC104887088)
LOC104887089	XM_010671675.2	1.03833	0.0316667	0.025	0.0166667	0.00833333	0	0.0766667	GO:0005911//cell-cell junction	NA	NA	NA	XP_010669977.2//1	hypothetical protein(LOC104887089)
LOC104887092	XM_010671678.2	2.37667	3.14667	2.335	19.4867	1.51667	2.38833	7.24333	NA	NA	NA	K14488//SAUR family protein	XP_010669980.1//1	auxin-responsive protein SAUR71(LOC104887092)
LOC104887094	XM_010671681.2	10.1917	6.08667	4.56833	7.36167	5.16833	4.98667	7.64833	NA	NA	NA	K20100//YTH domain-containing protein 1;K10457//kelch-like protein 20;K10443//kelch-like protein 2/3	XP_010669983.1//1	hypothetical protein(LOC104887094)
LOC104887095	XM_010671682.2	0.0433333	0.155	1.05833	39.8217	0.741667	4.04333	138.068	NA	NA	NA	K13448//calcium-binding protein CML	XP_010669984.1//1	calcium-binding protein CML39(LOC104887095)
LOC104887107	XR_789300.2	9.73333	2.78167	3.71	2.99833	5.95167	5.76	4.95333	NA	NA	NA	NA	XP_019105568.1//1	uncharacterized LOC104887107(LOC104887107)
LOC104887109	XM_010671707.2,XM_019248094.1	0.31	0.065	0.238333	0.35	0.183333	0.463333	0.413333	GO:0016020//membrane	NA	NA	NA	XP_010670009.1//1;XP_019103639.1//1	putative uncharacterized protein DDB_G0292330(LOC104887109)
LOC104887112	XM_010671706.2,XR_002039283.1	1.80833	0.865	1.40333	1.87833	1.58	1.99	1.84833	NA	NA	NA	K14827//pre-rRNA-processing protein IPI1	XP_010670008.1//1	uncharacterized LOC104887112(LOC104887112)
LOC104887122	XM_010671716.2	1.28333	0.975	1.79667	3.53333	1.75333	2.38167	12.8717	NA	NA	NA	K01246//DNA-3-methyladenine glycosylase I [EC:3.2.2.20]	XP_010670018.1//1	hypothetical protein(LOC104887122)
LOC104887128	XM_010671725.2	90.745	31.6183	21.5233	28.2233	29.265	28.4067	23.6967	NA	NA	NA	K02184//formin 2	XP_010670027.1//1	nucleolar protein dao-5(LOC104887128)
LOC104887132	XM_010671728.2	95.51	193.248	72.665	23.15	148.862	41.7583	39.2	NA	GO:0016634//oxidoreductase activity, acting on the CH-CH group of donors, oxygen as acceptor;GO:0046914//transition metal ion binding;GO:0046906//tetrapyrrole binding	GO:0044710//null	K10717//cytokinin trans-hydroxylase	XP_010670030.1//1	cytochrome P450 714A1(LOC104887132)
LOC104887133	XM_019247949.1	33.7067	31.2283	20.395	19.905	20.5933	18.215	11.84	NA	NA	NA	K18810//cyclin D1/2/4, plant;K01759//lactoylglutathione lyase [EC:4.4.1.5]	XP_019103494.1//1	protein SRC2 homolog(LOC104887133)
LOC104887134	XM_010671731.2	33.4033	77.0067	34.7217	13.25	70.5433	19.2233	10.6733	NA	NA	NA	NA	XP_010670033.1//1	uncharacterized protein Mb2734(LOC104887134)
LOC104887138	XR_789309.1	11.0783	14.5917	19.9983	11.155	26.0367	17.7917	10.2717	NA	NA	NA	NA	NA	uncharacterized LOC104887138(LOC104887138)
LOC104887140	XM_010671737.2	22.9817	12.0167	7.76333	8.17833	12.13	11.3633	12.0417	NA	NA	NA	NA	XP_010670039.1//1	hypothetical protein(LOC104887140)
LOC104887142	XM_010671739.2	8.77	1.725	1.63667	2.275	2.05833	3.94333	3.91167	NA	GO:0016301//kinase activity	GO:0008152//metabolic process	K04730//interleukin-1 receptor-associated kinase 1 [EC:2.7.11.1]	XP_010670041.1//1	probable inactive receptor kinase At5g58300(LOC104887142)
LOC104887144	XM_010671745.1	130.738	208.443	228.863	287.188	130.918	238.7	233.292	GO:0030529//intracellular ribonucleoprotein complex	GO:0005198//structural molecule activity	GO:0010467//gene expression	K02966//small subunit ribosomal protein S19e	XP_010670047.1//1	40S ribosomal protein S19-2(LOC104887144)
LOC104887147	XM_010671744.2,XM_019247952.1,XM_019247954.1	0.095	0.645	7.23333	2.40667	2.01667	1.57833	1.03	GO:0030529//intracellular ribonucleoprotein complex	GO:0004674//protein serine/threonine kinase activity;GO:0032550//purine ribonucleoside binding	GO:0006464//cellular protein modification process;GO:0006796//phosphate-containing compound metabolic process	K04688//ribosomal protein S6 kinase beta [EC:2.7.11.1]	XP_010670046.1//1	serine/threonine-protein kinase AtPK2/AtPK19(LOC104887147)
LOC104887151	XM_019247956.1	13.9367	16.1283	20.655	7.53	13.3067	6.79167	4.67667	NA	NA	NA	K20478//golgin subfamily B member 1	XP_019103501.1//1	protein NETWORKED 4B(LOC104887151)
LOC104887163	XM_010671760.2	5.63167	1.84833	2.15	4.64	3.535	6.795	8.05167	NA	NA	NA	K07562//nonsense-mediated mRNA decay protein 3	XP_010670062.1//1	hypothetical protein(LOC104887163)
LOC104887164	XM_010671761.2,XM_010671762.2	4.53167	5.17167	4.98833	8.035	3.82833	5.735	9.66	GO:0044424//intracellular part;GO:0043234//protein complex	GO:0016616//oxidoreductase activity, acting on the CH-OH group of donors, NAD or NADP as acceptor;GO:0000166//nucleotide binding;GO:0048037//cofactor binding	GO:0006072//glycerol-3-phosphate metabolic process;GO:0044238//primary metabolic process;GO:0044710//null	K00006//glycerol-3-phosphate dehydrogenase (NAD+) [EC:1.1.1.8]	XP_010670064.1//1;XP_010670063.1//1	glycerol-3-phosphate dehydrogenase [NAD(+)] 2, chloroplastic(LOC104887164)
LOC104887166	XM_010671763.2	0.03	0	0.0366667	0.231667	0.02	0.0416667	0.0316667	GO:0043231//intracellular membrane-bounded organelle	GO:0004871//signal transducer activity;GO:0016772//transferase activity, transferring phosphorus-containing groups	GO:0007165//signal transduction;GO:0009725//response to hormone;GO:0006351//transcription, DNA-templated;GO:0006796//phosphate-containing compound metabolic process	K14492//two-component response regulator ARR-A family	XP_010670065.1//1	two-component response regulator ARR17(LOC104887166)
LOC104887168	XM_010671767.2	6.41833	1.84667	0.718333	1.7	1.52667	1.36	1.435	NA	NA	NA	K13420//LRR receptor-like serine/threonine-protein kinase FLS2 [EC:2.7.11.1]	XP_010670069.1//1	probable LRR receptor-like serine/threonine-protein kinase IRK(LOC104887168)
LOC104887170	XM_010671768.1	0.311667	0.423333	0.78	0.628333	0.831667	0.676667	0.515	NA	NA	NA	K03453//bile acid:Na+ symporter, BASS family;K13430//serine/threonine-protein kinase PBS1 [EC:2.7.11.1];K09493//T-complex protein 1 subunit alpha;K09494//T-complex protein 1 subunit beta;K10706//senataxin [EC:3.6.4.-]	XP_010670070.1//1
LOC104887174	XM_010671773.2,XM_019248104.1	7.04833	17.5717	13.9183	12.0933	12.5833	12.6483	11.1867	NA	NA	NA	NA	XP_019103649.1//1;XP_010670075.1//1	hypothetical protein(LOC104887174)
LOC104887178	XM_010671775.2	25.9633	21.2883	12.4117	14.1317	18.9933	15.51	14.0667	NA	GO:0004672//protein kinase activity	NA	K04733//interleukin-1 receptor-associated kinase 4 [EC:2.7.11.1];K04730//interleukin-1 receptor-associated kinase 1 [EC:2.7.11.1]	XP_010670077.1//1	calmodulin-binding receptor-like cytoplasmic kinase 2(LOC104887178)
LOC104887188	XM_010671786.2	13.02	6.61667	4.90167	10.255	6.455	4.505	5.98167	NA	NA	NA	K04733//interleukin-1 receptor-associated kinase 4 [EC:2.7.11.1];K00276//primary-amine oxidase [EC:1.4.3.21];K04730//interleukin-1 receptor-associated kinase 1 [EC:2.7.11.1]	XP_010670088.1//1	G-type lectin S-receptor-like serine/threonine-protein kinase SD2-2(LOC104887188)
LOC104887196	XM_010671796.2,XM_019248119.1	8.03167	15.6133	16.385	17.1367	10.83	11.9417	9.63667	NA	NA	NA	K02470//DNA gyrase subunit B [EC:5.99.1.3]	XP_019103664.1//1	AT-rich interactive domain-containing protein 1(LOC104887196)
LOC104887197	XM_010671793.2	18.8933	14.5617	9.23	7.575	9.56667	7.40667	4.79833	NA	NA	NA	NA	XP_010670095.1//1	acetyltransferase NSI(LOC104887197)
LOC104887198	XM_010671794.1	0.376667	0.123333	0.251667	0.131667	0.196667	0.266667	0.363333	NA	NA	NA	K05909//laccase [EC:1.10.3.2];K01188//beta-glucosidase [EC:3.2.1.21];K00620//glutamate N-acetyltransferase / amino-acid N-acetyltransferase [EC:2.3.1.35 2.3.1.1];K18195//rhamnogalacturonan endolyase [EC:4.2.2.23];K18577//mannosylglycoprotein endo-beta-mannosidase [EC:3.2.1.152]	XP_010670096.1//1
LOC104887199	XM_010671795.1	1.085	1.165	2.31167	1.07333	1.73	0.938333	0.436667	NA	NA	NA	K02689//photosystem I P700 chlorophyll a apoprotein A1;K02937//large subunit ribosomal protein L7e;K01868//threonyl-tRNA synthetase [EC:6.1.1.3];K03921//acyl-[acyl-carrier-protein] desaturase [EC:1.14.19.2 1.14.19.11 1.14.19.26];K13415//protein brassinosteroid insensitive 1 [EC:2.7.10.1 2.7.11.1]	XP_010670097.1//1
LOC104887200	XM_010671797.1	0	0.095	0.175	0.276667	0	0.341667	0.256667	NA	NA	NA	K01016//estrone sulfotransferase [EC:2.8.2.4];K01025//null	XP_010670099.1//1	cytosolic sulfotransferase 5(LOC104887200)
LOC104887209	XM_010671805.2	8.75	67.885	1067.93	4346.28	281.608	2384.21	3864.78	NA	NA	NA	NA	XP_010670107.1//1	MLP-like protein 34(LOC104887209)
LOC104887214	XM_010671808.2,XM_019247963.1	1.79833	3.65833	2.345	1.95	1.53833	1.58833	1.62333	NA	NA	NA	K06678//condensin complex subunit 3	XP_010670110.1//1;XP_019103508.1//1	condensin complex subunit 3(LOC104887214)
LOC104887216	XM_010671812.2,XM_019247964.1,XM_019247965.1,XM_019247966.1	12.3017	9.925	30.2767	29.1	24.1283	24.6233	24.685	NA	NA	NA	K13024//inositol-hexakisphosphate/diphosphoinositol-pentakisphosphate 1-kinase [EC:2.7.4.24];K12867//pre-mRNA-splicing factor SYF1;K10406//kinesin family member C2/C3	XP_010670114.1//1	probable inactive purple acid phosphatase 29(LOC104887216)
LOC104887221	XR_789320.2	2.41333	3.82	8.52667	4.47	3.57167	4.37667	4.45667	NA	NA	NA	NA	NA	uncharacterized LOC104887221(LOC104887221)
LOC104887222	XM_010671816.1	1.275	0.0366667	0	0	0.0166667	0	0	NA	NA	NA	NA	XP_010670118.1//1	hypothetical protein(LOC104887222)
LOC104887225	XR_789321.2	1.14833	3.39833	1.96833	1.005	2.72667	2.51333	1.52333	NA	NA	NA	NA	XP_019102580.1//1	uncharacterized LOC104887225(LOC104887225)
LOC104887226	XM_019247970.1,XR_002039295.1,XR_002039296.1,XR_002039297.1,XR_002039298.1,XR_002039299.1,XR_002039300.1,XR_002039301.1,XR_002039302.1,XR_002039303.1,XR_789322.2	9.64	29.7333	17.4983	11.4067	19.92	14.105	11.9533	NA	NA	NA	K01876//aspartyl-tRNA synthetase [EC:6.1.1.12];K13118//protein DGCR14	XP_021735200.1//1;XP_019103515.1//1;XP_010667921.1//1
LOC104887228	XM_010671821.2	1.66167	0.67	0.633333	3.56	0.485	1.09833	5.35	NA	NA	NA	K04733//interleukin-1 receptor-associated kinase 4 [EC:2.7.11.1];K04730//interleukin-1 receptor-associated kinase 1 [EC:2.7.11.1]	XP_010670123.1//1	probable inactive receptor kinase At3g02880(LOC104887228)
LOC104887230	XM_010671823.2,XM_019247972.1	8.67667	2.75333	3.92667	8.61333	5.23667	6.545	6.735	NA	NA	NA	NA	XP_019103517.1//1;XP_010670125.1//1	uncharacterized LOC104887230(LOC104887230)
LOC104887231	XM_010671828.2	4.01167	1.77833	4.955	8.12833	3.79	8.24	5.97167	NA	NA	NA	NA	XP_010670130.1//1	hypothetical protein(LOC104887231)
LOC104887232	XM_010671824.2	3.00333	1.35333	1.52333	1.93333	1.74	2.47667	2.36167	GO:0031225//anchored component of membrane	GO:0008422//beta-glucosidase activity	GO:0044238//primary metabolic process	K19891//glucan endo-1,3-beta-glucosidase 1/2/3 [EC:3.2.1.39]	XP_010670126.1//1	glucan endo-1,3-beta-glucosidase 2(LOC104887232)
LOC104887236	XR_789323.2	12.95	9.64	17.2967	14.1233	15.4233	7.87	3.35667	NA	NA	NA	K00872//homoserine kinase [EC:2.7.1.39];K01507//inorganic pyrophosphatase [EC:3.6.1.1];K17479//glutaredoxin domain-containing cysteine-rich protein 1;K05658//ATP-binding cassette, subfamily B (MDR/TAP), member 1 [EC:3.6.3.44];K17917//sorting nexin-1/2	KNA20152.1//1	uncharacterized LOC104887236(LOC104887236)
LOC104887237	XM_010671830.2	48.415	15.4767	19.66	19.465	38.0183	45.2017	41.2783	NA	NA	NA	NA	XP_010670132.1//1	hypothetical protein(LOC104887237)
LOC104887238	XM_010671831.2,XM_010671832.2	1.735	0.193333	0.19	0.128333	0.183333	0.388333	0.391667	NA	NA	NA	K13407//fatty acid omega-hydroxylase [EC:1.14.-.-]	XP_010670133.1//1;XP_010670134.1//1	hypothetical protein(LOC104887238)
LOC104887243	XM_010671841.2	7.36167	4.00833	4.01167	10.6417	4.69167	7.57333	23.5533	NA	NA	NA	K12486//stromal membrane-associated protein	XP_010670143.1//1	GTPase activating protein 1(LOC104887243)
LOC104887245	XM_010671846.2	0.0633333	0.538333	0.148333	0.08	0.0466667	0.0383333	0.0183333	NA	NA	NA	K12486//stromal membrane-associated protein	XP_010670148.1//1	protein C2-DOMAIN ABA-RELATED 1(LOC104887245)
LOC104887247	XM_010671848.2	0.0983333	1.73167	0.07	0.211667	0	0.0166667	0.0166667	NA	NA	NA	K12486//stromal membrane-associated protein	XP_010670150.1//1	protein C2-DOMAIN ABA-RELATED 1(LOC104887247)
LOC104887250	XM_010671850.2	0.826667	2.38167	0.336667	0.573333	0.305	0.218333	0.43	NA	GO:0016787//hydrolase activity	NA	K13544//pheophorbidase [EC:3.1.1.82]	XP_010670152.1//1	putative methylesterase 11, chloroplastic(LOC104887250)
LOC104887251	XM_010671851.2	12.9983	6.72833	6.62333	8.52833	4.88167	6.185	7.275	NA	GO:0017111//nucleoside-triphosphatase activity;GO:0032550//purine ribonucleoside binding	GO:0009154//purine ribonucleotide catabolic process;GO:0009639//response to red or far red light	K12608//CCR4-NOT complex subunit CAF16	XP_010670153.1//1	ABC transporter I family member 19(LOC104887251)
LOC104887253	XM_010671855.2	6.55	7.92167	15.6567	85.78	11.0583	13.3833	85.075	NA	NA	NA	K14649//transcription initiation factor TFIID subunit 8	XP_010670157.1//1	transcription initiation factor TFIID subunit 8(LOC104887253)
LOC104887257	XM_010671862.2,XM_010671863.2	1.56333	0.0366667	0.06	0.145	0.09	0.0516667	0.241667	NA	NA	NA	K17604//zinc finger SWIM domain-containing protein 3	XP_010670164.1//1	hypothetical protein(LOC104887257)
LOC104887258	XM_010671864.2	0.253333	0.0316667	0.00666667	0.025	0	0.00833333	0.0366667	NA	NA	NA	K01126//glycerophosphoryl diester phosphodiesterase [EC:3.1.4.46]	XP_010670166.1//1	hypothetical protein(LOC104887258)
LOC104887269	XM_010671879.2	17.2	44.1933	32.0783	25.6717	25.235	27.2367	29.5367	GO:0044424//intracellular part	GO:0016462//pyrophosphatase activity;GO:0032550//purine ribonucleoside binding	GO:0051604//protein maturation;GO:0006950//response to stress	K03695//ATP-dependent Clp protease ATP-binding subunit ClpB	XP_010670181.1//1	chaperone protein ClpB3, chloroplastic(LOC104887269)
LOC104887278	XM_010671890.1	0.27	0.0116667	0.11	0.0116667	0.0183333	0.0216667	0.065	NA	NA	NA	K18674//N-acetylgalactosamine kinase [EC:2.7.1.157]	XP_019108058.1//1	uncharacterized LOC104887278(LOC104887278)
LOC104887280	XM_019247983.1,XR_002039308.1,XR_002039309.1	4.51833	1.865	3.34	3.97833	4.79833	4.15333	4.38333	NA	NA	NA	K03013//DNA-directed RNA polymerases I, II, and III subunit RPABC1;K10085//ER degradation enhancer, mannosidase alpha-like 2;K02328//DNA polymerase delta subunit 2;K18674//N-acetylgalactosamine kinase [EC:2.7.1.157];K17913//carlactone synthase / all-trans-10'-apo-beta-carotenal 13,14-cleaving dioxygenase [EC:1.13.11.69 1.13.11.70]	XP_019103528.1//1	hypothetical protein(LOC104887280)
LOC104887281	XR_002039310.1	7.705	2.91333	2.435	1.635	4.44833	3.73333	1.92	NA	GO:0016772//transferase activity, transferring phosphorus-containing groups	NA	K17422//large subunit ribosomal protein L41	XP_010670299.1//1	uncharacterized LOC104887281(LOC104887281)
LOC104887285	XM_010671898.2,XR_789334.2	19.735	1.73667	1.38333	4.80667	1.71167	2.03167	3.79167	NA	NA	NA	K17422//large subunit ribosomal protein L41	XP_015582702.1//1;XP_010670200.1//1	LRR receptor-like serine/threonine-protein kinase RGI3(LOC104887285)
LOC104887287	XM_010671899.2	17.635	7.43833	7.87333	7.26667	9.10667	6.88667	6.665	NA	NA	NA	K10755//replication factor C subunit 2/4	XP_010670201.1//1	hypothetical protein(LOC104887287)
LOC104887288	XM_010671900.2	16.3317	18.94	19.82	40.1283	18.6333	19.3183	49.125	NA	NA	NA	NA	XP_010670202.1//1	hypothetical protein(LOC104887288)
LOC104887294	XM_010671906.2,XM_010671907.2,XM_019247986.1,XM_019247987.1,XM_019247988.1	1.78667	7.345	14.4	8.24	6.88167	6.80167	6.52167	NA	NA	NA	K04908//potassium voltage-gated channel Eag-related subfamily H member 5;K08867//WNK lysine deficient protein kinase [EC:2.7.11.1];K06694//26S proteasome non-ATPase regulatory subunit 10	XP_019103531.1//1;XP_010670208.1//1;KMT17306.1//1	potassium channel SKOR(LOC104887294)
LOC104887297	XM_010671910.2	21	44.885	24.6833	17.5617	19.4633	18.1467	16.4983	NA	NA	GO:0019752//carboxylic acid metabolic process	K01850//chorismate mutase [EC:5.4.99.5]	XP_010670212.1//1	chorismate mutase 1, chloroplastic(LOC104887297)
LOC104887298	XM_010671911.2	30.6017	18.3583	3.12	3.64667	7.02333	5.325	4.64833	NA	GO:0046914//transition metal ion binding	NA	NA	XP_010670213.1//1	lamin-like protein(LOC104887298)
LOC104887299	XM_010671912.2,XM_010671913.2	6.17333	19.1783	19.405	10.4183	9.81333	6.20667	4.91667	NA	NA	NA	NA	XP_010670214.1//1	hypothetical protein(LOC104887299)
LOC104887304	XM_010671917.2	10.6517	15.8833	20.4333	23.1333	12.1767	13.7083	14.355	GO:0031981//nuclear lumen	GO:0034061//DNA polymerase activity;GO:0016462//pyrophosphatase activity;GO:0032550//purine ribonucleoside binding;GO:0003676//nucleic acid binding	GO:0006259//DNA metabolic process	K10755//replication factor C subunit 2/4	XP_010670219.1//1	replication factor C subunit 2(LOC104887304)
LOC104887305	XM_010671921.2	270.93	183.417	92.4083	23.2767	134.028	66.8067	32.5767	GO:0031224//intrinsic component of membrane	NA	GO:0051234//establishment of localization	K09872//aquaporin PIP	XP_010670223.1//1	aquaporin PIP1-2(LOC104887305)
LOC104887307	XM_010671919.2	0.936667	0.196667	0.805	1.72833	0.736667	2.20167	0.766667	GO:0031224//intrinsic component of membrane	NA	NA	K15015//solute carrier family 32 (vesicular inhibitory amino acid transporter)	XP_010670221.1//1	amino acid transporter AVT1I(LOC104887307)
LOC104887308	XM_010671920.2	0.978333	0.413333	0.855	2.25167	0.521667	0.575	1.095	NA	NA	NA	NA	XP_010670222.1//1	hypothetical protein(LOC104887308)
LOC104887310	XM_010671923.2	2.09	1.22667	0.591667	0.645	1.98333	0.893333	1.05167	GO:0043231//intracellular membrane-bounded organelle	NA	NA	NA	XP_010670225.1//1	light-harvesting complex-like protein OHP1, chloroplastic(LOC104887310)
LOC104887314	XM_010671932.2	55.01	42.1417	18.2033	8.90167	16.9833	20.275	16.9533	GO:0031224//intrinsic component of membrane;GO:0005911//cell-cell junction	GO:0005372//water transmembrane transporter activity	GO:0006007//glucose catabolic process;GO:0009746//response to hexose;GO:0006970//response to osmotic stress;GO:0010038//response to metal ion;GO:0006996//organelle organization;GO:0042044//fluid transport	K09872//aquaporin PIP	XP_010670234.1//1	probable aquaporin PIP1-5(LOC104887314)
LOC104887317	XM_010671931.2	201.058	36.6583	77.7483	307.697	80.3367	329.193	922.253	NA	NA	NA	NA	XP_010670233.1//1	mannose/glucose-specific lectin(LOC104887317)
LOC104887318	XM_010671933.2	194.723	13.705	83.95	350.018	65.415	485.802	1179.51	NA	NA	NA	NA	XP_010670235.1//1	mannose/glucose-specific lectin(LOC104887318)
LOC104887319	XM_010671934.2	150.483	16.5333	62.5367	372.583	52.9083	352.932	1024.69	NA	NA	NA	NA	XP_010670236.1//1	mannose/glucose-specific lectin(LOC104887319)
LOC104887320	XM_010671935.2	28.7717	13.5033	15.17	12.7783	29.0717	19.72	16.7167	NA	NA	NA	NA	XP_010670237.1//1	SPX domain-containing protein 4(LOC104887320)
LOC104887322	XM_010671937.2	0.91	0.0966667	0.0266667	0.095	0.08	0.095	0.0416667	NA	NA	NA	K09422//myb proto-oncogene protein, plant	XP_010670239.1//1	transcription factor MYB16(LOC104887322)
LOC104887330	XM_010671943.1	0.21	0.07	0.121667	0.148333	0.165	0.213333	0.113333	NA	NA	NA	K09140//pre-rRNA-processing protein TSR3;K10523//speckle-type POZ protein;K10781//fatty acyl-ACP thioesterase B [EC:3.1.2.14 3.1.2.21];K13457//disease resistance protein RPM1;K14638//solute carrier family 15 (peptide/histidine transporter), member 3/4	XP_010670245.1//1
LOC104887336	XM_010671950.2	2.72333	1.14833	0.878333	0.851667	3.46667	6.56167	3.91333	NA	NA	NA	K01303//acylaminoacyl-peptidase [EC:3.4.19.1];K03453//bile acid:Na+ symporter, BASS family;K09493//T-complex protein 1 subunit alpha;K12819//pre-mRNA-processing factor SLU7	XP_010670252.2//1	uncharacterized LOC104887336(LOC104887336)
LOC104887349	XM_010671966.2	0.878333	0.523333	1.36667	2.41167	0.79	1.59333	0.966667	NA	NA	NA	K15078//structure-specific endonuclease subunit SLX1 [EC:3.6.1.-]	XP_010670268.1//1	putative disease resistance RPP13-like protein 1(LOC104887349)
LOC104887356	XM_010672279.2	0.315	0.501667	0.216667	1.22333	0.225	0.0333333	0.153333	NA	NA	GO:0006351//transcription, DNA-templated	K09286//EREBP-like factor	XP_010670581.1//1	ethylene-responsive transcription factor ERF014(LOC104887356)
LOC104887374	XM_010671991.1	0.268333	0.0583333	0.07	0.0816667	0.0933333	0.12	0.0183333	NA	NA	NA	K03013//DNA-directed RNA polymerases I, II, and III subunit RPABC1;K02328//DNA polymerase delta subunit 2;K14491//two-component response regulator ARR-B family;K17913//carlactone synthase / all-trans-10'-apo-beta-carotenal 13,14-cleaving dioxygenase [EC:1.13.11.69 1.13.11.70]	XP_010670293.1//1
LOC104887378	XM_019248183.1	0.07	0	0.0383333	0.451667	0	0.17	0.025	NA	NA	NA	K10755//replication factor C subunit 2/4;K09716//D-aminoacyl-tRNA deacylase [EC:3.1.1.96]	XP_019103728.1//1	uncharacterized LOC104887378(LOC104887378)
LOC104887386	XM_010672005.2,XM_010672010.2	8.705	20.8783	17.7983	21.1983	14.5	16.21	22.9117	NA	GO:0016301//kinase activity	GO:0044237//cellular metabolic process	K04733//interleukin-1 receptor-associated kinase 4 [EC:2.7.11.1];K04730//interleukin-1 receptor-associated kinase 1 [EC:2.7.11.1]	XP_010670307.1//1;XP_010670312.1//1	U-box domain-containing protein 33(LOC104887386)
LOC104887398	XM_010672014.2,XM_010672021.2,XM_010672029.2,XM_019248156.1	0.353333	0.05	0.0816667	0.0716667	0.0566667	0.103333	0.238333	NA	NA	NA	K14497//protein phosphatase 2C [EC:3.1.3.16];K04730//interleukin-1 receptor-associated kinase 1 [EC:2.7.11.1]	XP_010670331.1//1;XP_010670316.1//1;XP_019103701.1//1;XP_010670323.1//1
LOC104887402	XM_010672017.1	13.9167	10.43	11.9233	16.0083	5.13667	5.67667	7.355	GO:0016021//integral component of membrane;GO:0031966//mitochondrial membrane	GO:0005244//voltage-gated ion channel activity;GO:0022829//wide pore channel activity	GO:0044763//null;GO:0006820//anion transport	K15040//voltage-dependent anion channel protein 2	XP_010670319.1//1	mitochondrial outer membrane protein porin of 34 kDa(LOC104887402)
LOC104887403	XM_010672018.2	30.5867	49.9633	92.4883	117.318	67.0533	106.818	90.4517	NA	NA	NA	NA	XP_010670320.1//1	hypersensitive-induced reaction 1 protein(LOC104887403)
LOC104887404	XM_010672019.2	0.668333	3.915	15.39	5.02167	2.20333	0.733333	1.31333	NA	NA	NA	NA	XP_010670321.1//1	hypersensitive-induced reaction 1 protein(LOC104887404)
LOC104887407	XM_010672023.2,XM_010672024.2	6.12833	28.0167	23.6517	13.2917	16.8217	18.6567	12.46	NA	NA	NA	K15813//beta-amyrin synthase [EC:5.4.99.39];K15601//lysine-specific demethylase 3 [EC:1.14.11.-]	XP_010670325.1//1	CSC1-like protein RXW8(LOC104887407)
LOC104887410	XM_010672028.1,XR_002039379.1,XR_789338.1	0.04	2.11333	0.895	0.415	0.0416667	0.278333	0.0466667	NA	NA	NA	NA	XP_010670330.1//1	uncharacterized LOC104887410(LOC104887410)
LOC104887412	XM_010672032.2	4.75833	4.44833	6.83	11.765	11.6133	13.8617	23.7183	GO:0030312//external encapsulating structure;GO:0005576//extracellular region	GO:0016758//transferase activity, transferring hexosyl groups;GO:0016798//hydrolase activity, acting on glycosyl bonds	GO:0044042//glucan metabolic process	K08235//xyloglucan:xyloglucosyl transferase [EC:2.4.1.207];K14504//xyloglucan:xyloglucosyl transferase TCH4 [EC:2.4.1.207]	XP_010670334.1//1	probable xyloglucan endotransglucosylase/hydrolase protein 23(LOC104887412)
LOC104887413	XM_010672033.2	10.9183	6.06667	6.04833	45.995	6.295	7.175	82.695	GO:0030312//external encapsulating structure;GO:0005576//extracellular region	GO:0016758//transferase activity, transferring hexosyl groups;GO:0016798//hydrolase activity, acting on glycosyl bonds	GO:0044042//glucan metabolic process	K08235//xyloglucan:xyloglucosyl transferase [EC:2.4.1.207];K14504//xyloglucan:xyloglucosyl transferase TCH4 [EC:2.4.1.207]	XP_010670335.1//1	probable xyloglucan endotransglucosylase/hydrolase protein 23(LOC104887413)
LOC104887416	XM_010672035.2	0.136667	1.03	0.618333	0.948333	0.0816667	0.0583333	0.168333	NA	NA	NA	K03094//S-phase kinase-associated protein 1	XP_010670337.1//1
LOC104887417	XM_010672036.2,XM_010672037.2,XM_010672038.2,XM_010672040.2	29.3767	28.63	23.9983	41.635	28.435	32.6983	57.48	NA	NA	NA	K03094//S-phase kinase-associated protein 1;K20283//golgin subfamily A member 4	KMT17146.1//1;XP_010670342.1//1;XP_010670338.1//1	uncharacterized LOC104887417(LOC104887417)
LOC104887418	XM_019248158.1	1.12833	1.68333	2.39333	1.20333	3.56	5.07833	3.95167	NA	NA	NA	NA	XP_019103703.1//1	putative recombination initiation defects 3(LOC104887418)
LOC104887419	XM_010672042.2	3.7	6.55167	2.035	2.41333	1.86833	1.57167	2.93833	NA	NA	NA	K03094//S-phase kinase-associated protein 1	XP_010670344.1//1	hypothetical protein(LOC104887419)
LOC104887420	XM_010672043.1	1.41667	2.455	1.41167	6.71667	0.461667	0.618333	10.8967	NA	NA	NA	K03094//S-phase kinase-associated protein 1	XP_010670345.1//1	hypothetical protein(LOC104887420)
LOC104887425	XM_010672047.2,XM_019247996.1,XR_002039324.1,XR_002039325.1	0.918333	0	0.025	0.945	0.01	0.0333333	0.206667	NA	NA	NA	K08900//mitochondrial chaperone BCS1	XP_010670349.2//1	AAA-ATPase At3g28510(LOC104887425)
LOC104887427	XM_010672048.2	0.25	0.00666667	0	0	0	0	0.02	NA	NA	NA	K12173//BRCA1-A complex subunit BRE;K14297//nuclear pore complex protein Nup98-Nup96	XP_010670350.1//1	thaumatin-like protein(LOC104887427)
LOC104887429	XM_010672052.2	0.341667	0.435	0.503333	0.8	0.318333	0.445	0.406667	NA	GO:0004674//protein serine/threonine kinase activity;GO:0032550//purine ribonucleoside binding	GO:0006464//cellular protein modification process;GO:0006796//phosphate-containing compound metabolic process	K08286//protein-serine/threonine kinase [EC:2.7.11.-]	XP_010670354.1//1	serine/threonine-protein kinase D6PKL1(LOC104887429)
LOC104887430	XM_010672053.2	23.6917	15.3883	11.1567	13.9333	11.7533	14.4133	19.2617	GO:0043231//intracellular membrane-bounded organelle;GO:0016020//membrane	GO:0019842//vitamin binding;GO:0046914//transition metal ion binding;GO:0019798//procollagen-proline dioxygenase activity	GO:0044710//null	K00472//prolyl 4-hydroxylase [EC:1.14.11.2]	XP_010670355.1//1	probable prolyl 4-hydroxylase 6(LOC104887430)
LOC104887432	XM_010672055.2	0.328333	0.115	0.171667	0.263333	0.0833333	0.166667	0.43	NA	NA	NA	NA	XP_010670357.1//1	hypothetical protein(LOC104887432)
LOC104887434	XM_010672058.2,XM_019247997.1,XM_019247998.1,XM_019247999.1	11.05	22.1467	27.4467	28.8317	16.6167	16.4483	16.6933	NA	GO:0016741//transferase activity, transferring one-carbon groups	GO:0000154//rRNA modification	NA	XP_010670360.1//1	hypothetical protein(LOC104887434)
LOC104887440	XM_010672066.2,XM_019248002.1,XM_019248003.1	73.365	17.865	9.33	24.68	20.49	33.6967	38.88	NA	GO:0097159//organic cyclic compound binding;GO:0034062//5'-3' RNA polymerase activity;GO:0036094//small molecule binding	GO:0016441//posttranscriptional gene silencing;GO:0014070//response to organic cyclic compound;GO:0051707//response to other organism	K11699//RNA-dependent RNA polymerase [EC:2.7.7.48]	XP_010670368.1//1	RNA-dependent RNA polymerase 1(LOC104887440)
LOC104887444	XM_010672071.2,XM_010672072.2	47.25	118.795	138.743	111.712	76.3233	81.6617	63.3683	NA	NA	NA	K00006//glycerol-3-phosphate dehydrogenase (NAD+) [EC:1.1.1.8]	XP_010670374.1//1;XP_010670373.1//1	hypothetical protein(LOC104887444)
LOC104887445	XM_010672074.2	24.495	9.11833	15.075	8.025	19.75	17.2717	25.1983	NA	NA	NA	K03453//bile acid:Na+ symporter, BASS family;K13430//serine/threonine-protein kinase PBS1 [EC:2.7.11.1];K09493//T-complex protein 1 subunit alpha;K09494//T-complex protein 1 subunit beta;K10706//senataxin [EC:3.6.4.-]	XP_010670376.1//1	uncharacterized LOC104887445(LOC104887445)
LOC104887446	XM_010672075.2	1.58	2.67333	1.13833	0.598333	1.04833	0.771667	0.843333	GO:0043231//intracellular membrane-bounded organelle	GO:0016645//oxidoreductase activity, acting on the CH-NH group of donors;GO:0016616//oxidoreductase activity, acting on the CH-OH group of donors, NAD or NADP as acceptor;GO:0000166//nucleotide binding	GO:0006725//cellular aromatic compound metabolic process;GO:0006091//generation of precursor metabolites and energy;GO:0044710//null;GO:0046903//secretion	K00279//cytokinin dehydrogenase [EC:1.5.99.12]	XP_010670377.1//1	cytokinin dehydrogenase 6(LOC104887446)
LOC104887447	XM_010672076.2,XM_010672077.2	23.1933	9.91	6.95167	5.11667	12.3	5.335	3.33	NA	NA	NA	K14411//RNA-binding protein Musashi	XP_010670378.1//1;XP_010670379.1//1	protein IQ-DOMAIN 11(LOC104887447)
LOC104887463	XM_010672095.2	5.855	9.17667	8.83167	9.7	8.095	12.2617	9.64	NA	NA	NA	K01803//triosephosphate isomerase (TIM) [EC:5.3.1.1]	XP_010670397.1//1	elicitor-responsive protein 3(LOC104887463)
LOC104887465	XM_019248190.1	1.17167	1.15167	0.471667	0.695	0.488333	1.26167	0.635	NA	NA	NA	K14794//ribosomal RNA-processing protein 12	XP_019103735.1//1	uncharacterized LOC104887465(LOC104887465)
LOC104887467	XM_019247994.1	7.68333	4.24833	1.20333	1.19833	1.06833	0.841667	1.31	NA	GO:1901363//heterocyclic compound binding;GO:0097159//organic cyclic compound binding;GO:0036094//small molecule binding	NA	K08900//mitochondrial chaperone BCS1	XP_019103539.1//1	AAA-ATPase At3g28580(LOC104887467)
LOC104887468	XM_010672098.1	0.35	0.43	0.313333	0.15	0.46	0.0516667	0.09	NA	NA	NA	K02328//DNA polymerase delta subunit 2;K18674//N-acetylgalactosamine kinase [EC:2.7.1.157];K14491//two-component response regulator ARR-B family;K13111//WD40 repeat-containing protein SMU1;K17913//carlactone synthase / all-trans-10'-apo-beta-carotenal 13,14-cleaving dioxygenase [EC:1.13.11.69 1.13.11.70]	XP_010670400.1//1	uncharacterized LOC104887468(LOC104887468)
LOC104887470	XM_010672103.2	3.59667	5.43333	5.37833	5.76	4.64	7.505	6.05667	NA	NA	NA	K01176//alpha-amylase [EC:3.2.1.1]	XP_010670405.1//1	pentatricopeptide repeat-containing protein DOT4, chloroplastic(LOC104887470)
LOC104887481	XM_010672110.2	1.98333	1.37833	0.296667	0.0883333	0.581667	0.195	0.238333	NA	NA	NA	K01870//isoleucyl-tRNA synthetase [EC:6.1.1.5];K19027//zinc finger FYVE domain-containing protein 26	XP_010670412.1//1	dirigent protein 21(LOC104887481)
LOC104887483	XM_010672113.2	42.39	20.2583	19.1467	16.6267	24.3417	23.1017	18.5733	NA	NA	NA	NA	KMT17044.1//1	uncharacterized LOC104887483(LOC104887483)
LOC104887484	XM_010672114.2	94.8067	115.937	76.3667	24.74	131.475	52.9083	27.5667	NA	NA	NA	K20478//golgin subfamily B member 1	XP_010670416.1//1	hypothetical protein(LOC104887484)
LOC104887488	XM_010672118.2	4.49667	4.62167	6.4	8.54167	5.33	12.97	13.05	NA	NA	NA	K08332//null	XP_010670420.1//1	U-box domain-containing protein 44(LOC104887488)
LOC104887491	XM_010672119.2	1.35333	0.255	0.128333	0.526667	0.105	0.125	0.96	NA	GO:0046914//transition metal ion binding	NA	K19788//obg-like ATPase 1	XP_010670421.1//1	basic blue protein(LOC104887491)
LOC104887494	XM_010672130.2,XM_010672131.2,XM_010672132.2,XM_010672133.2	30.075	58.05	57.5867	61.1983	45.11	55.6567	51.5117	GO:0043231//intracellular membrane-bounded organelle	NA	GO:0022613//ribonucleoprotein complex biogenesis	K14799//pre-rRNA-processing protein TSR1	XP_010670432.1//1;KMT17059.1//1;KMT17061.1//1;KMT17060.1//1	pre-rRNA-processing protein TSR1 homolog(LOC104887494)
LOC104887498	XM_010672139.2	7.8	1.47333	1.77	5.49167	1.57	5.65833	5.465	NA	NA	NA	K17095//annexin A7/11;K17099//annexin A13	XP_010670441.1//1	annexin D3(LOC104887498)
LOC104887499	XM_010672140.2	3.87833	6.31333	12.56	26.525	5.37667	9.91333	17.7283	NA	GO:0046872//metal ion binding;GO:0005543//phospholipid binding	GO:0042221//response to chemical;GO:0006970//response to osmotic stress	K17099//annexin A13	XP_010670442.1//1	annexin D4(LOC104887499)
LOC104887502	XM_010672144.2	153.032	32.7683	33.1833	109.912	29.77	52.9383	91.2433	NA	NA	NA	K17099//annexin A13	XP_010670446.1//1	annexin-like protein RJ4(LOC104887502)
LOC104887503	XM_010672145.2	13.3867	3.75167	3.465	5.93333	0.741667	0.485	1.275	NA	GO:0005488//binding	NA	K17099//annexin A13	XP_010670447.1//1	annexin-like protein RJ4(LOC104887503)
LOC104887504	XM_010672147.2,XM_010672148.2,XM_010672149.2,XM_010672150.2,XM_010672152.2,XM_019248014.1,XM_019248015.1	34.6967	10.6	11.05	7.17167	10.7183	7.97	5.93667	NA	NA	NA	NA	XP_019103560.1//1;XP_010670454.1//1;XP_010670452.1//1;KMT17078.1//1	protein LNK2(LOC104887504)
LOC104887507	XM_010672155.2,XM_010672157.2,XM_010672158.2	5.62167	7.30333	9.74167	15.375	9	8.97333	18.475	GO:0043231//intracellular membrane-bounded organelle	GO:0046914//transition metal ion binding;GO:0019787//ubiquitin-like protein transferase activity	GO:0032502//developmental process;GO:0032446//protein modification by small protein conjugation;GO:0019941//modification-dependent protein catabolic process	K04506//E3 ubiquitin-protein ligase SIAH1 [EC:2.3.2.27]	XP_010670457.1//1	E3 ubiquitin-protein ligase DIS1(LOC104887507)
LOC104887510	XM_010672161.2	50.1533	40.255	31.2917	29.3467	46.5883	29.5533	23.3883	NA	NA	NA	K17435//large subunit ribosomal protein L54	XP_010670463.1//1	39S ribosomal protein L54, mitochondrial(LOC104887510)
LOC104887514	XR_789351.2	4.02	2.72	6.16333	7.525	8.58167	5.915	6.88667	NA	NA	NA	NA	NA
LOC104887516	XR_789352.2	8.27167	16.345	15.8267	10.1383	9.09667	11.4967	9.555	NA	NA	NA	NA	KMT17092.1//1	uncharacterized LOC104887516(LOC104887516)
LOC104887518	XM_010672169.2,XM_010672170.2	2.67833	3.16167	3.77	4.55667	3.79667	4.89833	5.48167	NA	NA	NA	K15505//DNA repair protein RAD5 [EC:3.6.4.-]	XP_010670471.1//1	F-box protein At3g54460(LOC104887518)
LOC104887528	XM_019248019.1	0.408333	2.59	1.94167	1.53167	0.546667	0.94	0.515	NA	NA	NA	K14638//solute carrier family 15 (peptide/histidine transporter), member 3/4	XP_019103564.1//1	protein NRT1/ PTR FAMILY 5.4(LOC104887528)
LOC104887537	XM_010672190.2	10.7233	3.12667	2.48833	4.23667	5.69	3.21333	6.605	GO:0016020//membrane;GO:0009532//plastid stroma	NA	GO:0006970//response to osmotic stress;GO:0006952//defense response	K13436//pto-interacting protein 1 [EC:2.7.11.1]	XP_010670492.1//1	NADPH:quinone oxidoreductase(LOC104887537)
LOC104887539	XM_010672193.2	29.9033	14.1917	3.18	2.795	7.62833	1.68167	3.16833	GO:0005618//cell wall	NA	NA	K00924//null;K02882//large subunit ribosomal protein L18Ae	XP_010670495.1//1	aspartyl protease AED3(LOC104887539)
LOC104887540	XM_010672194.2	6.67167	1.30333	1.14833	2.40333	0.671667	5.39333	9.065	NA	NA	NA	K12472//epidermal growth factor receptor substrate 15	XP_010670496.1//1	hypothetical protein(LOC104887540)
LOC104887545	XM_010672197.2	6.36	6.34167	7.09333	13.3283	6.34667	6.87833	13.0917	NA	NA	NA	K14431//transcription factor TGA;K08332//null	XP_010670499.1//1	U-box domain-containing protein 11(LOC104887545)
LOC104887546	XM_010672198.2	9.45667	3.31333	1.75167	1.75167	2.97167	1.72333	1.605	NA	NA	NA	K09903//uridylate kinase [EC:2.7.4.22]	XP_010670500.1//1	trihelix transcription factor ASIL2(LOC104887546)
LOC104887561	XM_010672214.2,XM_019248027.1	10.4917	31.8133	39.8633	24.305	25.3667	30.58	21.1383	GO:0031224//intrinsic component of membrane;GO:0000325//plant-type vacuole	GO:0005254//chloride channel activity;GO:0015078//hydrogen ion transmembrane transporter activity	GO:0044763//null;GO:0010035//response to inorganic substance;GO:0015698//inorganic anion transport	K05016//chloride channel 7	XP_010670516.1//1	chloride channel protein CLC-b(LOC104887561)
LOC104887564	XM_010672219.2	106.245	64.9117	54.4917	49.2733	68.7067	47.9967	39.5467	GO:0043231//intracellular membrane-bounded organelle;GO:0030964//NADH dehydrogenase complex	NA	NA	K03950//NADH dehydrogenase (ubiquinone) 1 alpha subcomplex subunit 6	XP_010670521.1//1	NADH dehydrogenase [ubiquinone] 1 alpha subcomplex subunit 6(LOC104887564)
LOC104887569	XM_010672227.2	15.4383	32.9783	29.4767	29.7767	20.3067	28.2317	27.875	NA	NA	NA	K03002//DNA-directed RNA polymerase I subunit RPA2 [EC:2.7.7.6]	XP_010670529.1//1	DNA-directed RNA polymerase I subunit 2(LOC104887569)
LOC104887573	XM_010672233.2	0.0216667	0.36	0.876667	0.955	0.48	0.48	0.24	NA	NA	NA	NA	XP_010670535.1//1	protein MIZU-KUSSEI 1(LOC104887573)
LOC104887575	XM_010672236.2	0.025	0.0283333	0.0216667	0.255	0.0416667	0.025	0.641667	NA	GO:0008146//sulfotransferase activity	NA	K01016//estrone sulfotransferase [EC:2.8.2.4];K01025//null	XP_010670538.1//1	cytosolic sulfotransferase 15(LOC104887575)
LOC104887580	XM_010672244.2	5.20333	5.48333	6.68167	5.83667	5.31833	7.51	10.645	NA	NA	NA	NA	XP_010670546.1//1	hypothetical protein(LOC104887580)
LOC104887582	XM_010672242.2	6.15333	5.14	3.81167	3.835	3.88667	2.42833	2.195	GO:0009534//chloroplast thylakoid	NA	NA	NA	XP_010670544.1//1	hypothetical protein(LOC104887582)
LOC104887585	XM_010672246.2,XM_019248029.1,XM_019248030.1	2.08667	0.771667	2.27333	4.35833	2.40667	3.81833	2.70833	NA	NA	NA	K14156//choline/ethanolamine kinase [EC:2.7.1.32 2.7.1.82]	XP_019103574.1//1;XP_010670548.1//1	probable choline kinase 2(LOC104887585)
LOC104887586	XM_010672247.2	10.1867	4.97167	5.33167	5.035	6.65	6.345	3.78333	NA	NA	NA	NA	XP_010670549.1//1	hypothetical protein(LOC104887586)
LOC104887587	XM_010672248.2,XM_010672249.2,XM_010672250.2,XM_019248031.1	5.21167	2.38	15.6967	31.1817	4.43	19.255	10.0483	NA	NA	NA	K14156//choline/ethanolamine kinase [EC:2.7.1.32 2.7.1.82]	XP_010670550.1//1	probable choline kinase 2(LOC104887587)
LOC104887593	XM_010672257.2	0.0283333	0.01	0.00666667	0.1	0.0183333	0.105	0.156667	NA	NA	NA	K01016//estrone sulfotransferase [EC:2.8.2.4];K01014//aryl sulfotransferase [EC:2.8.2.1];K01025//null	XP_010670559.1//1	cytosolic sulfotransferase 5(LOC104887593)
LOC104887595	XM_019248032.1	12.5417	5.17333	8.025	17.9733	14.8917	15.215	23.6467	NA	NA	NA	K01016//estrone sulfotransferase [EC:2.8.2.4];K01025//null	XP_019103577.1//1	cytosolic sulfotransferase 5(LOC104887595)
LOC104887596	XM_010672260.2	26.775	11.11	2.99	4.35833	5.09833	2.63333	5.57167	NA	GO:0003824//catalytic activity	NA	K14493//gibberellin receptor GID1 [EC:3.-.-.-]	XP_010670562.1//1	probable carboxylesterase 17(LOC104887596)
LOC104887600	XM_010672267.2	7.57667	2.18667	4.33333	6.115	4.845	7.33833	9.39833	NA	NA	NA	K19613//leucine-rich repeat protein SHOC2;K15078//structure-specific endonuclease subunit SLX1 [EC:3.6.1.-]	XP_010670569.1//1	putative disease resistance RPP13-like protein 1(LOC104887600)
LOC104887601	XM_010672269.2,XM_010672271.2,XM_010672272.2,XR_002039335.1	36.68	17.1317	18.685	25.4167	30.6167	44.8517	38.825	NA	NA	NA	K19613//leucine-rich repeat protein SHOC2;K16732//protein regulator of cytokinesis 1;K15078//structure-specific endonuclease subunit SLX1 [EC:3.6.1.-]	XP_010670574.1//1;XP_010670593.1//1;XP_010670571.1//1	putative disease resistance protein At3g14460(LOC104887601)
LOC104887603	XM_010672274.2	49.8217	78.0767	44.655	21.2867	58.6683	40.8683	24.3867	NA	NA	NA	K07428//cytochrome P450 family 4 subfamily X [EC:1.14.14.1];K15639//PHYB activation tagged suppressor 1 [EC:1.14.-.-]	XP_010670576.1//1	probable cytochrome P450 313a4(LOC104887603)
LOC104887604	XM_010672275.1	0.0666667	0.015	0.115	0.736667	0.113333	0.126667	0.475	NA	GO:0016709//oxidoreductase activity, acting on paired donors, with incorporation or reduction of molecular oxygen, NAD(P)H as one donor, and incorporation of one atom of oxygen;GO:0046914//transition metal ion binding;GO:0046906//tetrapyrrole binding	GO:0044710//null	K09754//coumaroylquinate(coumaroylshikimate) 3'-monooxygenase [EC:1.14.13.36]	XP_010670577.1//1	cytochrome P450 98A2(LOC104887604)
LOC104887606	XM_010672276.2	7.38167	16.8317	12.0467	12.625	9.46167	11.1217	11.21	NA	GO:0008168//methyltransferase activity	GO:0006479//protein methylation	K11436//type I protein arginine methyltransferase [EC:2.1.1.319]	XP_010670578.1//1	probable protein arginine N-methyltransferase 3(LOC104887606)
LOC104887614	XM_019248200.1	0.0866667	0.01	0.0216667	0.0783333	0.03	0	0.08	NA	NA	NA	K05278//flavonol synthase [EC:1.14.11.23]	XP_019103745.1//1	protein DOWNY MILDEW RESISTANCE 6-like(LOC104887614)
LOC104887616	XM_010672287.1	0.823333	1.51833	1.65333	4.37	1.705	3.62667	4.37333	NA	GO:0008146//sulfotransferase activity	NA	K01016//estrone sulfotransferase [EC:2.8.2.4];K01025//null	XP_010670589.1//1	cytosolic sulfotransferase 5(LOC104887616)
LOC104887620	XM_010672290.1	10.37	3.25667	6.48667	10.4967	7.00667	9.48667	14.72	NA	NA	NA	K19613//leucine-rich repeat protein SHOC2	XP_010670592.1//1
LOC104887627	XM_010672299.2	3.905	2.625	6.99833	36.38	2.74333	4.67	48.6883	NA	NA	NA	NA	XP_010670601.1//1	hypothetical protein(LOC104887627)
LOC104887628	XM_010672300.2	4.76	17.8	2.22333	2.71333	1.25833	1.365	2.27667	NA	NA	NA	K01859//chalcone isomerase [EC:5.5.1.6]	XP_010670602.1//1	chalcone isomerase-like protein 2(LOC104887628)
LOC104887634	XM_010672307.2	3.375	0.0583333	0.05	0.118333	0.07	0.015	0.188333	NA	NA	GO:0071555//cell wall organization	NA	XP_010670609.1//1
LOC104887636	XM_010672309.2	5.29667	1.72333	2.68	36.2067	5.47	2.65167	1.55167	NA	NA	GO:0071555//cell wall organization	NA	XP_010670611.1//1
LOC104887638	XM_010672313.2,XM_010672314.2,XM_019248042.1,XM_019248043.1,XM_019248044.1,XM_019248045.1,XM_019248046.1,XR_789373.2	6.6	6.28833	10.715	14.21	12.0067	17.66	10.585	NA	NA	NA	K03327//multidrug resistance protein, MATE family;K19613//leucine-rich repeat protein SHOC2;K15078//structure-specific endonuclease subunit SLX1 [EC:3.6.1.-];K12818//ATP-dependent RNA helicase DHX8/PRP22 [EC:3.6.4.13]	XP_010670615.1//1;XP_019103587.1//1;XP_010670616.1//1;KNA09417.1//1	putative disease resistance RPP13-like protein 1(LOC104887638)
LOC104887642	XM_010672322.2,XM_010672323.2,XM_019248050.1	9.90167	10.54	10.505	16.6183	9.55833	12.915	28.2433	NA	NA	NA	NA	XP_010670624.1//1;XP_019103595.1//1	reticulon-like protein B16(LOC104887642)
LOC104887648	XM_010672332.2	1.12167	2.565	1.99333	2.54667	1.89167	2.01667	1.99667	NA	GO:0008170//N-methyltransferase activity;GO:0003676//nucleic acid binding	GO:0006399//tRNA metabolic process	K00555//tRNA (guanine26-N2/guanine27-N2)-dimethyltransferase [EC:2.1.1.215 2.1.1.216]	XP_010670634.1//1	tRNA (guanine(26)-N(2))-dimethyltransferase(LOC104887648)
LOC104887650	XM_010672333.2	6.49	8.76	4.77167	2.28833	4.375	2.855	2.20333	NA	GO:0016798//hydrolase activity, acting on glycosyl bonds	GO:0044238//primary metabolic process	K07407//alpha-galactosidase [EC:3.2.1.22]	XP_010670635.1//1	alpha-galactosidase 3(LOC104887650)
LOC104887651	XM_010672334.2	14.4333	29.2067	7.44333	3.38	3.34333	2.735	1.86333	NA	NA	NA	K15285//solute carrier family 35, member E3;K15280//solute carrier family 35, member C2	XP_010670636.1//1	probable sugar phosphate/phosphate translocator At2g25520(LOC104887651)
LOC104887654	XM_019248053.1	10.8783	48.7633	26.9683	6.34333	40.9533	50.7733	13.4	GO:0031224//intrinsic component of membrane	NA	GO:0015833//peptide transport	K14638//solute carrier family 15 (peptide/histidine transporter), member 3/4	XP_019103598.1//1	protein NRT1/ PTR FAMILY 6.2(LOC104887654)
LOC104887656	XM_019248054.1,XM_019248055.1,XM_019248056.1,XM_019248057.1	8.22167	5.65667	4.56333	3.39167	7.63667	6.89167	5.46167	NA	NA	NA	K17710//pentatricopeptide repeat domain-containing protein 1	XP_019103599.1//1	pentatricopeptide repeat-containing protein At5g39980, chloroplastic(LOC104887656)
LOC104887657	XM_010672348.2,XM_019248194.1	0.798333	2.35667	5.09667	4.82	5.16	2.30167	2.395	NA	NA	NA	NA	XP_010670650.1//1	AT-hook motif nuclear-localized protein 9(LOC104887657)
LOC104887658	XM_010672346.2	94.3183	140.127	142.67	195.548	109.528	178.767	183.11	GO:0031224//intrinsic component of membrane	NA	GO:0044763//null;GO:0051234//establishment of localization	K14684//solute carrier family 25 (mitochondrial phosphate transporter), member 23/24/25/41	XP_010670648.1//1	adenine nucleotide transporter BT1, chloroplastic/mitochondrial(LOC104887658)
LOC104887660	XM_010672349.2	133.683	65.5217	40.3217	34.06	38.7783	30.2983	23.765	NA	NA	NA	K10999//cellulose synthase A [EC:2.4.1.12]	XP_010670651.1//1	cellulose synthase A catalytic subunit 1 [UDP-forming](LOC104887660)
LOC104887661	XM_010672350.2	9.545	4.86833	4.58167	3.09167	5.07833	7.19167	5.21	GO:0043231//intracellular membrane-bounded organelle	GO:0043566//null;GO:0001071//null	GO:0009411//response to UV;GO:0010476//gibberellin mediated signaling pathway;GO:0006351//transcription, DNA-templated;GO:0009640//photomorphogenesis;GO:0031325//positive regulation of cellular metabolic process	K16241//transcription factor HY5	XP_010670652.1//1	transcription factor HY5(LOC104887661)
LOC104887663	XM_010672352.2	21.0783	11.3567	11.9817	12.2367	12.5733	11.9133	10.0283	NA	NA	NA	K10739//replication factor A2	XP_010670654.1//1	hypothetical protein(LOC104887663)
LOC104887664	XM_010672353.2	16.57	7.06667	7.87833	24.08	9.01667	9.37167	25.1367	NA	NA	NA	K07393//putative glutathione S-transferase	XP_010670655.1//1	UPF0481 protein At3g47200(LOC104887664)
LOC104887665	XM_010672354.2	1.29167	0.766667	1.10167	0.963333	0.511667	1.94667	2.87333	NA	NA	NA	NA	XP_010670656.1//1	putative UPF0481 protein At3g02645(LOC104887665)
LOC104887667	XM_010672359.2	0.738333	0.408333	0.13	0.245	0.06	0.035	0.085	NA	NA	NA	NA	XP_010670661.1//1	kiwellin-1(LOC104887667)
LOC104887668	XM_010672356.1	2.705	1.25167	0.235	0.386667	0.458333	0.178333	0.231667	NA	NA	NA	NA	XP_010670658.1//1	UPF0481 protein At3g47200(LOC104887668)
LOC104887669	XM_019248058.1	0.121667	0.0383333	0.0316667	0.0166667	0.055	0.0716667	0.103333	NA	NA	NA	NA	XP_019103603.1//1	uncharacterized LOC104887669(LOC104887669)
LOC104887670	XM_010672358.2,XM_019248244.1	0.426667	0.08	0.0283333	0.0333333	0.0116667	0.0666667	0.0383333	NA	NA	NA	K07393//putative glutathione S-transferase	XP_010670660.1//1	UPF0481 protein At3g47200(LOC104887670)
LOC104887671	XM_010672360.2,XM_010672361.2	1.43667	0.246667	0.195	0.256667	0.245	0.451667	1.30333	NA	NA	NA	K15407//queuine tRNA-ribosyltransferase subunit QTRTD1 [EC:2.4.2.29]	XP_010670662.1//1	TATA-binding protein-associated factor 2N(LOC104887671)
LOC104887672	XM_010672362.2,XM_010672363.2	14.0883	22.9767	24.7333	29.84	16.2683	14.03	15.6417	NA	NA	NA	NA	XP_010670664.1//1	protein tesmin/TSO1-like CXC 2(LOC104887672)
LOC104887673	XM_010672364.2,XM_010672365.2,XM_010672366.2,XM_010672367.2	17.9033	3.71667	3.58833	2.72167	8.415	6.96167	2.97833	NA	NA	NA	K06130//lysophospholipase II [EC:3.1.1.5]	XP_010670666.1//1;XP_010670669.1//1	acyl-protein thioesterase 1 homolog 1(LOC104887673)
LOC104887675	XM_010672373.2	0.61	0.498333	0.525	0.475	0.238333	0.338333	0.245	NA	NA	NA	K10706//senataxin [EC:3.6.4.-]	KMT20502.1//1	TPR and ankyrin repeat-containing protein 1-like(LOC104887675)
LOC104887677	XR_789377.2	0.421667	1.57667	1.41667	1.55167	0.74	1.265	0.766667	NA	NA	NA	NA	XP_010695685.1//1	uncharacterized LOC104887677(LOC104887677)
LOC104887682	XM_010672387.2	15.4567	11.885	11.2217	10.77	9.00667	7.685	7.735	NA	NA	NA	K10740//replication factor A3	XP_010670689.1//1	replication protein A 14 kDa subunit B(LOC104887682)
LOC104887683	XM_010672388.2	0.991667	0.455	1.22167	1.69667	1.34333	1.36167	2.585	NA	NA	NA	K12271//signal recognition particle 43 kDa protein	XP_010670690.1//1	signal recognition particle 43 kDa protein, chloroplastic(LOC104887683)
LOC104887686	XM_010672391.2	428.658	281.077	228.735	265.135	204.032	191.882	363.605	NA	GO:0017111//nucleoside-triphosphatase activity;GO:0032550//purine ribonucleoside binding	GO:0051169//nuclear transport;GO:0009154//purine ribonucleotide catabolic process;GO:0035556//intracellular signal transduction;GO:0015031//protein transport	K07936//GTP-binding nuclear protein Ran	XP_010670693.1//1	GTP-binding nuclear protein Ran-3(LOC104887686)
LOC104887687	XM_010672392.2	6.86	10.2733	22.3417	12.97	11.0833	1.73167	1.77167	NA	NA	NA	K03097//casein kinase II subunit alpha [EC:2.7.11.1]	XP_010670694.1//1	hypothetical protein(LOC104887687)
LOC104887689	XM_010672395.2	0.916667	0.0466667	0.0133333	0.02	0.0166667	0.005	0.125	NA	NA	NA	NA	XP_010670697.1//1	uncharacterized LOC104887689(LOC104887689)
LOC104887690	XM_010672396.2	9.66	4.49667	3.38667	4.52167	7.06167	7.29333	6.41333	NA	NA	NA	K19613//leucine-rich repeat protein SHOC2;K15078//structure-specific endonuclease subunit SLX1 [EC:3.6.1.-];K12818//ATP-dependent RNA helicase DHX8/PRP22 [EC:3.6.4.13]	XP_010670698.1//1	putative disease resistance RPP13-like protein 1(LOC104887690)
LOC104887695	XM_010672400.2	0.933333	0.0916667	0.165	0.106667	0.461667	1.17667	0.568333	NA	NA	NA	K05391//cyclic nucleotide gated channel, other eukaryote;K04908//potassium voltage-gated channel Eag-related subfamily H member 5;K06694//26S proteasome non-ATPase regulatory subunit 10	XP_010670702.1//1	potassium channel AKT1(LOC104887695)
LOC104887697	XM_010672403.2,XM_010672404.2	1.10333	1.485	2.38833	3.27333	1.05167	2.72333	3.37167	GO:0016020//membrane	GO:0005216//ion channel activity	GO:0006811//ion transport	K05391//cyclic nucleotide gated channel, other eukaryote;K04908//potassium voltage-gated channel Eag-related subfamily H member 5;K06694//26S proteasome non-ATPase regulatory subunit 10	XP_010670705.1//1;XP_010670706.1//1	potassium channel AKT1(LOC104887697)
LOC104887706	XM_010672415.2	10.9233	6.755	13.2617	10.4417	10.9	3.37833	1.80167	GO:0009536//plastid	GO:0043169//cation binding	GO:0006091//generation of precursor metabolites and energy	K08915//light-harvesting complex II chlorophyll a/b binding protein 4	XP_010670717.1//1	chlorophyll a-b binding protein CP29.1, chloroplastic(LOC104887706)
LOC104887710	XM_010672425.2	2.01	0.243333	0.333333	0.79	0.343333	1.19333	0.8	NA	NA	NA	K13420//LRR receptor-like serine/threonine-protein kinase FLS2 [EC:2.7.11.1]	XP_010670727.1//1	probable LRR receptor-like serine/threonine-protein kinase At4g36180(LOC104887710)
LOC104887716	XM_010672431.2	15.1517	35.4817	13.6833	10.0117	13.8367	21.0317	7.41667	NA	GO:0015604//organic phosphonate transmembrane transporter activity;GO:0042626//ATPase activity, coupled to transmembrane movement of substances;GO:0032550//purine ribonucleoside binding	GO:0009154//purine ribonucleotide catabolic process	K05681//ATP-binding cassette, subfamily G (WHITE), member 2	XP_010670733.1//1	pleiotropic drug resistance protein 1(LOC104887716)
LOC104887717	XM_010672432.2	5.515	7.18667	6.965	10.6617	5.59333	7.44833	10.6483	NA	GO:0043169//cation binding;GO:0004721//phosphoprotein phosphatase activity	GO:0006464//cellular protein modification process	K14803//protein phosphatase PTC2/3 [EC:3.1.3.16]	XP_010670734.1//1	probable protein phosphatase 2C 22(LOC104887717)
LOC104887718	XM_010672436.2	0.07	0.00666667	0.005	0.02	0	0.00333333	0.01	NA	GO:0016772//transferase activity, transferring phosphorus-containing groups	NA	K13420//LRR receptor-like serine/threonine-protein kinase FLS2 [EC:2.7.11.1]	XP_010670738.1//1	probable LRR receptor-like serine/threonine-protein kinase At4g36180(LOC104887718)
LOC104887719	XM_010672433.2	3.27167	1.22667	0.695	1.72333	0.11	0.67	0.368333	NA	NA	NA	NA	XP_010670735.1//1	uncharacterized LOC104887719(LOC104887719)
LOC104887726	XM_010672449.2,XM_019248207.1	13.1833	28.3533	26.39	20.3517	18.1167	18.195	16.6533	NA	GO:0003824//catalytic activity	NA	K13698//abhydrolase domain-containing protein 4;K13535//cardiolipin-specific phospholipase [EC:3.1.1.-];K05605//3-hydroxyisobutyryl-CoA hydrolase [EC:3.1.2.4];K13701//abhydrolase domain-containing protein 8	XP_010670751.1//1;XP_019103752.1//1	probable 1-acylglycerol-3-phosphate O-acyltransferase(LOC104887726)
LOC104887727	XM_010672448.2	14.06	2.62333	1.92333	5.87333	4.415	7.07333	6.025	NA	NA	NA	NA	XP_010670750.1//1	protein TIFY 8(LOC104887727)
LOC104887732	XR_789383.1	18.765	3.01833	1.54667	0.781667	0.653333	0.638333	1.77667	NA	NA	NA	NA	KMT16885.1//1	uncharacterized LOC104887732(LOC104887732)
LOC104887733	XM_010672455.2,XM_010672456.2	12.775	8.53667	8.15167	5.135	8.73	7.82667	3.31833	NA	NA	NA	K06627//cyclin A	XP_010670757.1//1;XP_010670758.1//1	cyclin-A2-2(LOC104887733)
LOC104887734	XM_010672461.2	10.2067	4.29333	1.49167	6.885	0.875	0.625	3.97167	GO:0043231//intracellular membrane-bounded organelle	GO:0016740//transferase activity	GO:0010413//glucuronoxylan metabolic process;GO:0000003//reproduction;GO:0048827//phyllome development;GO:0003002//regionalization;GO:0042545//cell wall modification	K13648//alpha-1,4-galacturonosyltransferase [EC:2.4.1.43]	XP_010670763.1//1	probable galacturonosyltransferase-like 1(LOC104887734)
LOC104887735	XM_010672457.1	27.6667	31.5317	19.4517	14.4767	15.67	15.1317	11.4567	GO:0008287//protein serine/threonine phosphatase complex	GO:0019888//protein phosphatase regulator activity	GO:0007154//cell communication	K11584//serine/threonine-protein phosphatase 2A regulatory subunit B'	XP_010670759.1//1	serine/threonine protein phosphatase 2A 57 kDa regulatory subunit B'(LOC104887735)
LOC104887749	XM_010672475.2,XM_010672476.2,XM_019248083.1	128.618	115.357	148.582	131.512	314.258	284.762	225.155	NA	GO:0046914//transition metal ion binding	NA	K10144//RING finger and CHY zinc finger domain-containing protein 1 [EC:2.3.2.27]	XP_010670777.1//1;XP_010670778.1//1	probable E3 ubiquitin-protein ligase RZFP34(LOC104887749)
LOC104887751	XM_010672478.2,XM_019248246.1	0.701667	0.3	0.206667	0.0883333	0.295	0.085	0.0866667	NA	NA	NA	NA	XP_010670780.1//1;XP_019103791.1//1	uncharacterized LOC104887751(LOC104887751)
LOC104887756	XM_019248084.1,XM_019248085.1,XM_019248086.1,XM_019248087.1	0.84	1.705	1.00333	1.34833	1.15333	1.47	1.275	NA	NA	NA	K03452//magnesium/proton exchanger;K11000//callose synthase [EC:2.4.1.-]	XP_019103629.1//1	putative pentatricopeptide repeat-containing protein At3g15130(LOC104887756)
LOC104887759	XM_010672488.2	0.13	0.841667	0.305	0.08	0.323333	0.0983333	0.126667	NA	NA	NA	K19613//leucine-rich repeat protein SHOC2;K15078//structure-specific endonuclease subunit SLX1 [EC:3.6.1.-]	XP_010670790.1//1	putative disease resistance protein RGA1(LOC104887759)
LOC104887760	XM_019248089.1	14.325	9.10833	4.37167	2.84167	8.87333	14.815	9.44667	NA	NA	NA	NA	XP_019103634.1//1	ribosome-inactivating protein lychnin(LOC104887760)
LOC104887762	XM_010672492.2,XM_010672493.2	0.0316667	0.0316667	0.0166667	0	0.01	0.00333333	0.04	NA	NA	NA	K19613//leucine-rich repeat protein SHOC2	XP_010670794.1//1;XP_010670795.1//1	hypothetical protein(LOC104887762)
LOC104887764	XM_010672498.2	8.57	6.54167	6.395	4.17833	6.41167	6.47833	6.11333	NA	NA	NA	K16860//phospholipase D3/4 [EC:3.1.4.4]	XP_010670800.1//1	phospholipase D Z(LOC104887764)
LOC104887768	XM_010672502.2	3.87833	3.375	2.01667	1.99	2.24667	2.18167	1.13167	NA	NA	NA	K15078//structure-specific endonuclease subunit SLX1 [EC:3.6.1.-]	XP_010670804.1//1	putative disease resistance protein RGA3(LOC104887768)
LOC104887769	XM_010672503.2	8.05167	0.245	0.0516667	0.255	0.143333	0.295	0.9	NA	NA	NA	NA	XP_010670805.1//1	early nodulin-like protein 3(LOC104887769)
LOC104887771	XM_010672506.1	106.807	33.5833	58.1933	129.348	100.662	62.585	47.8433	GO:0009532//plastid stroma;GO:0009526//plastid envelope	GO:0042802//identical protein binding;GO:0046914//transition metal ion binding	GO:0033554//cellular response to stress;GO:0018130//heterocycle biosynthetic process;GO:0006772//thiamine metabolic process	K03146//thiamine thiazole synthase	XP_010670808.1//1	thiamine thiazole synthase, chloroplastic-like(LOC104887771)
LOC104887773	XM_010672511.2	30.1317	60.5983	45.2	53.5333	39.1867	35.1833	41.6733	NA	NA	NA	NA	XP_010670813.1//1	hypothetical protein(LOC104887773)
LOC104887777	XM_010672518.2,XM_010672519.2	4.83667	3.93	3.50333	2.67167	3.28167	3.12	1.83167	NA	NA	NA	K13203//zinc finger RNA-binding protein	XP_010670820.1//1;XP_010670821.1//1	hypothetical protein(LOC104887777)
LOC104887783	XM_010672525.2,XM_010672526.2	3.03667	1.36	1.215	0.96	1.50167	1.66333	1.74667	NA	NA	NA	NA	XP_010670827.1//1	probable folate-biopterin transporter 2(LOC104887783)
LOC104887784	XM_010672527.2	18.6567	14.2433	9.76833	5.99	10.8483	7.855	7.65833	NA	GO:0051766//inositol trisphosphate kinase activity	GO:0006796//phosphate-containing compound metabolic process	K00915//inositol-polyphosphate multikinase [EC:2.7.1.140 2.7.1.151]	XP_010670829.1//1	inositol polyphosphate multikinase beta(LOC104887784)
LOC104887785	XM_010672529.2	8.55167	32.7217	13.3417	14.02	11.7833	8.46833	10.56	NA	GO:0051766//inositol trisphosphate kinase activity	GO:0006796//phosphate-containing compound metabolic process	K00915//inositol-polyphosphate multikinase [EC:2.7.1.140 2.7.1.151]	XP_010670831.1//1	inositol polyphosphate multikinase beta(LOC104887785)
LOC104887795	XM_010672541.1	2.49333	1.01667	1.11667	6.15667	1.31667	2.93833	4.95667	NA	NA	NA	K19476//vacuolar protein sorting-associated protein IST1;K11426//SET and MYND domain-containing protein	XP_010670843.1//1	auxin-binding protein ABP19a(LOC104887795)
LOC104887796	XM_010672542.2	0.00833333	1.33833	0.02	0.04	0	0	0.02	NA	NA	NA	K19476//vacuolar protein sorting-associated protein IST1;K11426//SET and MYND domain-containing protein	XP_010670844.1//1	auxin-binding protein ABP19a(LOC104887796)
LOC104887797	XM_010672543.2	0.466667	1.20333	0	0.015	0.0433333	0.0216667	0.0283333	NA	NA	NA	K19476//vacuolar protein sorting-associated protein IST1;K11426//SET and MYND domain-containing protein	XP_010670845.1//1	auxin-binding protein ABP19a(LOC104887797)
LOC104887800	XM_010672546.2	0.0533333	0.855	0.0116667	0.0483333	0.0183333	0	0.201667	NA	NA	NA	K19476//vacuolar protein sorting-associated protein IST1;K11426//SET and MYND domain-containing protein	XP_010670848.1//1	auxin-binding protein ABP19a(LOC104887800)
LOC104887812	XM_010672564.2	0.41	0.318333	0.898333	1.77833	0.785	1.45833	1.24667	NA	NA	NA	K19613//leucine-rich repeat protein SHOC2;K15078//structure-specific endonuclease subunit SLX1 [EC:3.6.1.-]	XP_010670866.1//1	putative disease resistance RPP13-like protein 1(LOC104887812)
LOC104887815	XM_010672568.1	0.261667	0.0466667	0.0983333	0.355	0.113333	0.19	0.281667	GO:0043231//intracellular membrane-bounded organelle;GO:0000785//chromatin	GO:0046983//protein dimerization activity;GO:0003676//nucleic acid binding	GO:0034728//nucleosome organization	K11253//histone H3	XP_010670870.1//1	histone H3.3a(LOC104887815)
LOC104887822	XM_010672573.1	0.365	1.09667	1.20333	1.785	0.86	0.68	0.7	NA	NA	NA	K00430//peroxidase [EC:1.11.1.7];K03921//acyl-[acyl-carrier-protein] desaturase [EC:1.14.19.2 1.14.19.11 1.14.19.26];K13415//protein brassinosteroid insensitive 1 [EC:2.7.10.1 2.7.11.1]	XP_010670875.1//1
LOC104887823	XM_010672575.1	0.00833333	0	0.0333333	0.0933333	0.0183333	0.11	0.178333	NA	NA	NA	K12581//CCR4-NOT transcription complex subunit 7/8;K11498//centromeric protein E;K00033//6-phosphogluconate dehydrogenase [EC:1.1.1.44 1.1.1.343];K20290//conserved oligomeric Golgi complex subunit 3	XP_010670877.1//1
LOC104887826	XM_010672578.2	0.998333	2.74833	1.86833	0.601667	0.853333	0.778333	0.725	NA	NA	NA	K18999//RNA polymerase II C-terminal domain phosphatase-like 3/4 [EC:3.1.3.16]	XP_010670880.1//1	RNA polymerase II C-terminal domain phosphatase-like 4(LOC104887826)
LOC104887841	XM_010672627.2	0.921667	2.045	1.09333	0.915	0.48	0.366667	0.546667	NA	GO:0008940//nitrate reductase activity;GO:0000166//nucleotide binding;GO:0046914//transition metal ion binding;GO:0046906//tetrapyrrole binding;GO:0050662//coenzyme binding	GO:0042126//nitrate metabolic process	K10534//nitrate reductase (NAD(P)H) [EC:1.7.1.1 1.7.1.2 1.7.1.3]	XP_010670929.1//1	nitrate reductase [NADH](LOC104887841)
LOC104887846	XM_010672597.2	0.0133333	0.005	0.165	0.383333	0.045	0.08	0.12	NA	NA	NA	K04427//mitogen-activated protein kinase kinase kinase 7 [EC:2.7.11.25]	XP_010670899.1//1	protein trichome birefringence-like 4(LOC104887846)
LOC104887848	XM_010672599.2,XM_010672600.2,XM_010672601.2	0.488333	0.0266667	0.04	0.085	0.025	0.0266667	0.0766667	NA	NA	NA	NA	XP_010670901.1//1;XP_010670903.1//1	uncharacterized LOC104887848(LOC104887848)
LOC104887849	XM_010672603.2,XM_010672604.2,XM_010672605.2,XM_010672606.2	12.52	7.035	7.74667	6.35667	11.415	12.995	8.835	NA	GO:0097159//organic cyclic compound binding;GO:0046914//transition metal ion binding	NA	K17604//zinc finger SWIM domain-containing protein 3	XP_010670908.1//1;XP_010670907.1//1;XP_010670905.1//1	protein FAR1-RELATED SEQUENCE 11(LOC104887849)
LOC104887850	XM_010672607.2	0.0683333	0.105	0.0433333	0.258333	0.0533333	0.123333	0.236667	NA	NA	NA	NA	XP_010670909.1//1	uncharacterized LOC104887850(LOC104887850)
LOC104887853	XM_010672610.2,XM_010672611.2	11.37	16.3	16.8	85.685	11.3967	11.6983	140.76	GO:0043231//intracellular membrane-bounded organelle;GO:0031225//anchored component of membrane	NA	GO:0009826//unidimensional cell growth;GO:0048764//trichoblast maturation	K10956//protein transport protein SEC61 subunit alpha	KMT16510.1//1;XP_010670912.1//1	COBRA-like protein 7(LOC104887853)
LOC104887857	XM_010672617.2	57.7767	45.8917	54.435	25.7067	73.405	41.6483	22.4333	NA	NA	NA	K06276//3-phosphoinositide dependent protein kinase-1 [EC:2.7.11.1];K18643//katanin p80 WD40 repeat-containing subunit B1	XP_010670919.1//1	nuclear receptor corepressor 2(LOC104887857)
LOC104887858	XM_010672618.2,XM_010672620.2	6.42833	8.42	20.7783	17.06	7.33	9.98167	11.8683	NA	NA	NA	K12199//vacuolar protein sorting-associated protein VTA1;K10752//histone-binding protein RBBP4	XP_010670920.1//1	extensin(LOC104887858)
LOC104887861	XM_010672628.2	0.533333	1.42833	13.035	9.64667	3.45833	13.21	13.9	GO:0043231//intracellular membrane-bounded organelle;GO:0016020//membrane	GO:0046872//metal ion binding;GO:0004497//monooxygenase activity	GO:0019752//carboxylic acid metabolic process;GO:0019761//glucosinolate biosynthetic process;GO:0042742//defense response to bacterium;GO:0042430//indole-containing compound metabolic process;GO:0009639//response to red or far red light	K11818//cytochrome P450 family 83 subfamily B polypeptide 1 [EC:1.14.-.-];K00512//steroid 17alpha-monooxygenase / 17alpha-hydroxyprogesterone deacetylase [EC:1.14.14.19 1.14.14.32]	XP_010670930.1//1	cytochrome P450 71A1(LOC104887861)
LOC104887862	XM_010672624.1	0.01	0.035	0.18	0.0433333	0.0266667	0.025	0.01	NA	NA	NA	K13258//2-hydroxyisoflavanone dehydratase [EC:4.2.1.105];K20506//tuliposide A-converting enzyme [EC:4.2.99.22]	XP_010670926.1//1	probable carboxylesterase 7(LOC104887862)
LOC104887863	XM_010672625.2	33.4033	22.465	18.6617	15.8383	18.6817	17.705	12.3833	NA	NA	NA	K01184//polygalacturonase [EC:3.2.1.15];K01213//galacturan 1,4-alpha-galacturonidase [EC:3.2.1.67]	XP_010670927.1//1	probable polygalacturonase(LOC104887863)
LOC104887865	XM_010672629.1,XM_019248365.1	0.886667	0.12	0.0666667	0.0133333	0.06	0.0766667	0.0616667	NA	NA	NA	K09518//DnaJ homolog subfamily B member 12	XP_019103910.1//1;XP_010670931.1//1	hypothetical protein(LOC104887865)
LOC104887872	XM_010672636.2	12.5217	10.9667	7.67	9.13	5.35	4.65	5.12	NA	NA	NA	K04730//interleukin-1 receptor-associated kinase 1 [EC:2.7.11.1]	XP_010670938.1//1	plasmodesmata-located protein 2(LOC104887872)
LOC104887881	XM_010672648.2	10.8	6.845	3.59167	4.86	3.19333	0.841667	1.455	NA	NA	NA	NA	XP_010670950.1//1	protein PROTON GRADIENT REGULATION 5, chloroplastic(LOC104887881)
LOC104887884	XM_010672651.2,XM_010672652.2,XM_019248408.1,XM_019248409.1	3.85167	2.165	2.67	1.14667	2.04333	1.7	1.41667	NA	NA	NA	K05758//actin related protein 2/3 complex, subunit 2	XP_010670954.1//1;XP_019103954.1//1;XP_010670953.1//1	actin-related protein 2/3 complex subunit 2B(LOC104887884)
LOC104887886	XM_010672654.1	4.97333	0.28	0.108333	0.165	0.176667	0.193333	0.74	NA	NA	NA	NA	XP_010670956.1//1	hypothetical protein(LOC104887886)
LOC104887893	XM_010672665.2,XM_010672666.2	0.0633333	0.01	0.0166667	0.0233333	0.0133333	0.0133333	0.0283333	NA	GO:0015198//null	GO:0006972//hyperosmotic response;GO:0043200//response to amino acid;GO:0014070//response to organic cyclic compound;GO:0006857//oligopeptide transport;GO:0006952//defense response;GO:0009725//response to hormone;GO:0051707//response to other organism	K14638//solute carrier family 15 (peptide/histidine transporter), member 3/4	XP_010670967.1//1	protein NRT1/ PTR FAMILY 5.2(LOC104887893)
LOC104887896	XM_010672674.2	0	0	0.00833333	0.0466667	0.00833333	0.0116667	0.0233333	GO:0043231//intracellular membrane-bounded organelle;GO:0016020//membrane	GO:0046872//metal ion binding;GO:0004497//monooxygenase activity	GO:0019752//carboxylic acid metabolic process;GO:0019761//glucosinolate biosynthetic process;GO:0042742//defense response to bacterium;GO:0042430//indole-containing compound metabolic process;GO:0009639//response to red or far red light	K00517//null;K11818//cytochrome P450 family 83 subfamily B polypeptide 1 [EC:1.14.-.-]	XP_010670976.1//1	6,7,8-trihydroxycoumarin synthase(LOC104887896)
LOC104887897	XM_010672671.2	488.563	142.382	237.353	257.767	538.925	263.638	214.36	NA	GO:0016840//carbon-nitrogen lyase activity;GO:0003677//DNA binding	GO:0006082//organic acid metabolic process	K01725//cyanate lyase [EC:4.2.1.104]	XP_010670973.1//1	cyanate hydratase(LOC104887897)
LOC104887900	XM_010672675.2,XM_010672676.2,XM_019248416.1	2.92167	0.715	0.4	0.456667	0.326667	0.41	0.491667	NA	NA	NA	K12178//COP9 signalosome complex subunit 4;K14442//ATP-dependent RNA helicase DHX36 [EC:3.6.4.13]	XP_010670977.1//1;XP_010670978.1//1	protein NPGR2(LOC104887900)
LOC104887903	XM_010672680.2	23.6933	12.8917	11.34	13.7033	13.0633	13.38	16.7667	GO:0031224//intrinsic component of membrane	NA	NA	K13347//peroxisomal membrane protein 2	XP_010670982.1//1	peroxisomal membrane protein PMP22(LOC104887903)
LOC104887905	XM_010672681.2,XM_010672682.2	9.17333	3.625	5.29167	7.755	3.64833	14.23	11.5783	NA	NA	NA	K14514//ethylene-insensitive protein 3	XP_010670984.1//1;XP_010670983.1//1	phosphate transporter PHO1(LOC104887905)
LOC104887906	XM_010672685.2	3.85667	13.23	0.976667	2.575	0.688333	1.015	4.095	GO:0044464//cell part	GO:0005488//binding;GO:0016491//oxidoreductase activity	GO:0006952//defense response;GO:0044711//null;GO:1901576//organic substance biosynthetic process;GO:0042430//indole-containing compound metabolic process;GO:0044249//cellular biosynthetic process;GO:0043436//oxoacid metabolic process	K11818//cytochrome P450 family 83 subfamily B polypeptide 1 [EC:1.14.-.-]	XP_010670987.1//1	6,7,8-trihydroxycoumarin synthase(LOC104887906)
LOC104887913	XM_010672692.2	1.04833	0.556667	0.615	0.35	0.326667	0.0983333	0.186667	GO:0044444//cytoplasmic part	NA	GO:0048447//sepal morphogenesis;GO:0006342//chromatin silencing;GO:0048446//petal morphogenesis;GO:0007010//cytoskeleton organization;GO:0034968//histone lysine methylation	K10398//kinesin family member 11	XP_010670994.1//1	kinesin-like protein KIN-10A(LOC104887913)
LOC104887915	XM_010672697.2	14.825	2.05	5.05833	7.85833	12.4317	11.8067	6.02167	GO:0043231//intracellular membrane-bounded organelle;GO:0016020//membrane	GO:0046872//metal ion binding;GO:0004497//monooxygenase activity	GO:0019752//carboxylic acid metabolic process;GO:0019761//glucosinolate biosynthetic process;GO:0042742//defense response to bacterium;GO:0042430//indole-containing compound metabolic process;GO:0009639//response to red or far red light	K11818//cytochrome P450 family 83 subfamily B polypeptide 1 [EC:1.14.-.-]	XP_010670999.1//1	6,7,8-trihydroxycoumarin synthase(LOC104887915)
LOC104887927	XM_010672714.2,XM_010672715.2	77.0767	92.9117	31.0167	28.545	38.0767	24.8867	33.0267	NA	GO:0016741//transferase activity, transferring one-carbon groups	GO:0008152//metabolic process	K16302//metal transporter CNNM;K15449//tRNA wybutosine-synthesizing protein 1 [EC:4.1.3.44]	XP_010671016.1//1	probable methyltransferase PMT3(LOC104887927)
LOC104887928	XM_010672716.2	2.905	0.951667	0.965	1.42167	0.628333	0.401667	0.953333	NA	NA	NA	NA	XP_010671018.1//1	protein LIGHT-DEPENDENT SHORT HYPOCOTYLS 4(LOC104887928)
LOC104887929	XM_010672717.2,XM_010672718.2	31.4933	62.525	69.4317	97.5867	51.1367	53.9483	114.937	NA	NA	NA	K01931//protein neuralized [EC:2.3.2.27];K10604//E3 ubiquitin-protein ligase MGRN1 [EC:2.3.2.27];K15688//E3 ubiquitin-protein ligase MUL1 [EC:2.3.2.27]	XP_010671019.1//1;XP_010671020.1//1	putative E3 ubiquitin-protein ligase XBAT35(LOC104887929)
LOC104887930	XM_010672722.2,XM_010672729.2	28.2617	18.9683	10.29	7.58167	14.1033	8.595	9.27	NA	GO:0004674//protein serine/threonine kinase activity;GO:0032550//purine ribonucleoside binding	GO:0006464//cellular protein modification process;GO:0007154//cell communication;GO:0006796//phosphate-containing compound metabolic process	K07198//5'-AMP-activated protein kinase, catalytic alpha subunit [EC:2.7.11.11]	XP_010671024.1//1;XP_010671031.1//1	CBL-interacting serine/threonine-protein kinase 8(LOC104887930)
LOC104887935	XM_010672723.2	1.76833	0.783333	0.718333	0.875	0.226667	0.876667	0.388333	NA	GO:0008106//alcohol dehydrogenase (NADP+) activity	GO:0044710//null	K14521//N-acetyltransferase 10 [EC:2.3.1.-];K17744//L-galactose dehydrogenase [EC:1.1.1.316];K05275//pyridoxine 4-dehydrogenase [EC:1.1.1.65];K15303//aflatoxin B1 aldehyde reductase;K09338//homeobox-leucine zipper protein	XP_010671025.1//1	protein tas(LOC104887935)
LOC104887937	XM_010672725.2	0.338333	0.015	0.0233333	0.00666667	0.015	0.0133333	0.0216667	NA	NA	NA	NA	XP_010671027.1//1	11S globulin seed storage protein Jug r 4(LOC104887937)
LOC104887940	XM_010672728.2	0.846667	4.115	0.833333	4.26	0.176667	0.205	1.96	NA	NA	NA	K09422//myb proto-oncogene protein, plant	XP_010671030.1//1	transcription factor MYB4(LOC104887940)
LOC104887942	XM_010672732.2	554.263	483.368	350.307	212.557	609.605	408.615	304.997	GO:0005856//cytoskeleton	GO:0008092//cytoskeletal protein binding	GO:0008154//actin polymerization or depolymerization	K05765//cofilin	XP_010671034.1//1	actin-depolymerizing factor(LOC104887942)
LOC104887943	XM_010672733.2	110.08	281.515	197.813	108.923	183.88	147.127	123.683	NA	NA	NA	K12119//cryptochrome 2	XP_010671035.1//1	cryptochrome-1(LOC104887943)
LOC104887944	XM_010672734.1	4.465	8.28167	1.355	0.281667	11.785	7.65333	0.333333	NA	GO:0016301//kinase activity	NA	K04515//calcium/calmodulin-dependent protein kinase (CaM kinase) II [EC:2.7.11.17];K08794//calcium/calmodulin-dependent protein kinase I [EC:2.7.11.17]	XP_010671036.1//1	phosphoenolpyruvate carboxylase kinase 1(LOC104887944)
LOC104887945	XM_010672735.2	7.955	38.0767	6.51	10.275	3.41667	2.68333	7.66333	GO:0043231//intracellular membrane-bounded organelle;GO:0031224//intrinsic component of membrane	GO:0015291//secondary active transmembrane transporter activity	GO:0009267//cellular response to starvation;GO:0009725//response to hormone;GO:0015698//inorganic anion transport	K08176//MFS transporter, PHS family, inorganic phosphate transporter	XP_010671037.1//1	probable inorganic phosphate transporter 1-4(LOC104887945)
LOC104887946	XM_010672739.2	1.82667	10.1667	5.28833	1.94	3.61333	1.86167	1.04167	NA	NA	GO:0044763//null	NA	KMT20535.1//1	oligopeptide transporter 2(LOC104887946)
LOC104887954	XM_010672745.2	13.8483	21.7867	23.7267	41.3483	14.7817	21.895	68.89	NA	NA	NA	K06269//serine/threonine-protein phosphatase PP1 catalytic subunit [EC:3.1.3.16]	XP_010671047.1//1	serine/threonine-protein phosphatase PP1 isozyme 2(LOC104887954)
LOC104887955	XM_010672746.2,XM_019248423.1	0.231667	0.06	0.0583333	0.0766667	0.05	0.0316667	0.06	NA	NA	NA	K05909//laccase [EC:1.10.3.2];K01188//beta-glucosidase [EC:3.2.1.21];K14857//AdoMet-dependent rRNA methyltransferase SPB1 [EC:2.1.1.-]	XP_010669225.2//1	uncharacterized LOC104887955(LOC104887955)
LOC104887956	XM_010672747.2	5.37	2.43667	3.665	3.97833	4.395	5.02333	6.03667	NA	NA	NA	NA	XP_010671049.1//1	activating signal cointegrator 1(LOC104887956)
LOC104887957	XM_010672749.2	27.5083	9.94167	17.3033	24.23	11.875	22.8267	25.7233	NA	GO:0043168//anion binding;GO:0016742//hydroxymethyl-, formyl- and related transferase activity	GO:0009069//serine family amino acid metabolic process;GO:0006730//one-carbon metabolic process	K00600//glycine hydroxymethyltransferase [EC:2.1.2.1]	XP_010671051.1//1	serine hydroxymethyltransferase 2, mitochondrial(LOC104887957)
LOC104887958	XM_010672748.2	0.111667	0.0416667	0.0766667	0.718333	0.00666667	0.0133333	0.0633333	GO:0009536//plastid	NA	NA	K13126//polyadenylate-binding protein;K00640//serine O-acetyltransferase [EC:2.3.1.30]	XP_010671050.1//1	hypothetical protein(LOC104887958)
LOC104887959	XR_002039451.1	2.86167	0.875	1.28667	0.848333	1	1.25	0.491667	NA	NA	NA	NA	KMT16641.1//1
LOC104887961	XM_010672751.2	1.01333	1.49167	0.0433333	0.213333	0.0833333	0.146667	0.125	NA	NA	GO:0006351//transcription, DNA-templated	K13433//pathogenesis-related genes transcriptional activator PTI5;K14516//ethylene-responsive transcription factor 1	XP_010671053.1//1	ethylene-responsive transcription factor ERF096(LOC104887961)
LOC104887965	XM_010672755.2	0.08	0	0.01	0	0	0.01	0	NA	NA	NA	K01623//fructose-bisphosphate aldolase, class I [EC:4.1.2.13]	XP_010671057.1//1	WAT1-related protein At5g07050(LOC104887965)
LOC104887966	XM_010672756.2	0.658333	0.923333	1.325	1.575	0.888333	0.85	1.09833	GO:0016020//membrane	NA	NA	NA	XP_010671058.1//1	CASP-like protein 5B3(LOC104887966)
LOC104887967	XM_010672761.2	11.005	40.21	23.825	11.0067	21.225	15.1417	10.3233	NA	NA	NA	K17964//leucine-rich PPR motif-containing protein, mitochondrial	XP_010671063.1//1	pentatricopeptide repeat-containing protein At1g09900(LOC104887967)
LOC104887971	XM_010672762.2	0.683333	0.47	1.5	4.69667	1.6	2.20333	5.45	NA	NA	NA	K06892//feruloyl-CoA ortho-hydroxylase [EC:1.14.11.-];K13229//2,4-dihydroxy-1,4-benzoxazin-3-one-glucoside dioxygenase [EC:1.14.20.2]	XP_010671064.1//1	1-aminocyclopropane-1-carboxylate oxidase homolog 1(LOC104887971)
LOC104887983	XM_010672780.2	219.882	395.587	628.447	451.585	510.805	560.018	306.747	NA	NA	NA	NA	XP_010671082.1//1	hypothetical protein(LOC104887983)
LOC104887988	XM_010672785.2	27.0833	50.3517	55.84	37.9183	26.9783	31.3217	27.4667	NA	NA	NA	NA	XP_010671087.1//1	hypothetical protein(LOC104887988)
LOC104887991	XM_010672790.2	17.2967	131.173	21.0583	4.29833	12.9133	4.36167	3.49	NA	GO:0016301//kinase activity;GO:0016773//phosphotransferase activity, alcohol group as acceptor	NA	K00913//inositol-1,3,4-trisphosphate 5/6-kinase / inositol-tetrakisphosphate 1-kinase [EC:2.7.1.159 2.7.1.134]	XP_010671092.1//1	inositol-tetrakisphosphate 1-kinase 1(LOC104887991)
LOC104887992	XM_010672791.2	0.005	0.553333	0.0333333	0.13	0.01	0.0766667	0.216667	NA	NA	NA	K00913//inositol-1,3,4-trisphosphate 5/6-kinase / inositol-tetrakisphosphate 1-kinase [EC:2.7.1.159 2.7.1.134]	XP_010671093.1//1	inositol-tetrakisphosphate 1-kinase 1(LOC104887992)
LOC104887997	XM_010672799.2,XM_010672800.2,XM_010672801.2	14.655	31.5783	29.655	23.98	20.4167	19.855	18.6883	NA	NA	NA	K09419//heat shock transcription factor, other eukaryote	XP_010671101.1//1	heat stress transcription factor A-1e(LOC104887997)
LOC104888004	XM_010672809.1	0.631667	0.01	0.0183333	0.02	0.0366667	0.01	0.0466667	GO:0043231//intracellular membrane-bounded organelle	NA	NA	NA	XP_010671111.1//1	bark storage protein A(LOC104888004)
LOC104888008	XM_010672815.2	22.2067	9.60667	4.58	15.1567	6.76667	8.75	24.515	GO:0031224//intrinsic component of membrane	GO:0016759//cellulose synthase activity	GO:0030243//cellulose metabolic process	K00770//1,4-beta-D-xylan synthase [EC:2.4.2.24]	XP_010671117.1//1	cellulose synthase-like protein D2(LOC104888008)
LOC104888009	XM_010672816.2	0.213333	0.173333	0.125	1.26833	0.0966667	0.0583333	0.448333	NA	NA	NA	NA	XP_010671118.1//1	FAS1 domain-containing protein SELMODRAFT_448915(LOC104888009)
LOC104888011	XM_010672818.2	6.68167	14.1883	9.54833	10.83	8.10667	9.705	9.71833	NA	GO:1901363//heterocyclic compound binding;GO:0097159//organic cyclic compound binding;GO:0036094//small molecule binding	NA	K17681//ATPase family AAA domain-containing protein 3A/B	XP_010671120.1//1	ATPase family AAA domain-containing protein 3-B(LOC104888011)
LOC104888014	XM_010672820.2	17.3683	28.1767	26.42	31.7683	21.565	30.52	34.7233	NA	GO:0005515//protein binding;GO:0043167//ion binding	NA	K03686//molecular chaperone DnaJ	XP_010671122.2//1	chaperone protein dnaJ GFA2, mitochondrial(LOC104888014)
LOC104888015	XM_010672821.2,XM_010672822.2	17.8733	33.8967	29.6233	22.895	35.1683	23.8117	17.075	NA	NA	NA	K17964//leucine-rich PPR motif-containing protein, mitochondrial	XP_010671123.1//1;XP_010671124.1//1	pentatricopeptide repeat-containing protein At5g27270(LOC104888015)
LOC104888017	XM_010672826.2	22.8967	38.5533	40.6967	53.98	28.0933	38.99	46.75	NA	NA	NA	NA	XP_010671128.1//1	hypothetical protein(LOC104888017)
LOC104888027	XM_010672842.2,XM_019248433.1	7.62167	11.3333	15.9283	14.8433	11.32	15.79	15.7717	NA	NA	NA	NA	XP_019103978.1//1;XP_010671144.1//1	guanosine-3',5'-bis(diphosphate) 3'-pyrophosphohydrolase(LOC104888027)
LOC104888031	XR_789407.2,XR_789408.2,XR_789410.2	41.235	256.273	95.58	17.3533	109.358	59.3333	20.6333	NA	NA	NA	NA	KMT20538.1//1	uncharacterized LOC104888031(LOC104888031)
LOC104888032	XM_010672849.2	2.27	0.0933333	0.121667	0.0933333	0.12	0.141667	0.29	NA	NA	NA	K17046//protein DEK	XP_010671151.1//1	hypothetical protein(LOC104888032)
LOC104888034	XM_010672851.2	15.8917	1.43	1.55	2.12833	2.49333	3.77	2.71	NA	NA	NA	K00558//DNA (cytosine-5)-methyltransferase 1 [EC:2.1.1.37]	XP_010671153.1//1	DNA (cytosine-5)-methyltransferase CMT2(LOC104888034)
LOC104888036	XM_010672853.2,XM_010672854.2,XM_010672855.2	2.24833	2.78167	5.70833	5.64833	3.925	3.285	3.29833	NA	GO:0016301//kinase activity	NA	K00851//gluconokinase [EC:2.7.1.12]	XP_010671155.1//1;XP_010671157.1//1;XP_010671156.1//1	gluconokinase(LOC104888036)
LOC104888037	XM_010672856.2	3.98833	3.44167	8.26167	6.15167	4.175	4.395	2.065	NA	NA	GO:0044763//null	K03363//cell division cycle 20, cofactor of APC complex	XP_010671158.1//1	cell division cycle 20.2, cofactor of APC complex(LOC104888037)
LOC104888042	NM_001303093.1	5.45333	7.56	1.84833	6.70167	0.811667	0.32	1.155	GO:0044424//intracellular part	GO:0022892//null;GO:0046914//transition metal ion binding;GO:0046906//tetrapyrrole binding	GO:0032787//monocarboxylic acid metabolic process;GO:0015669//gas transport;GO:0006641//triglyceride metabolic process;GO:0009725//response to hormone	NA	NP_001290022.1//1	non-symbiotic hemoglobin 2(LOC104888042)
LOC104888044	XM_019248437.1	7.08167	4.61833	4.14833	2.285	1.21	3.025	2.31	NA	NA	NA	K10706//senataxin [EC:3.6.4.-]	XP_019103982.1//1	uncharacterized LOC104888044(LOC104888044)
LOC104888045	XM_010672867.2,XM_010672868.2,XM_010672869.2,XM_010672870.2	37.9717	40.74	7.53	2.52333	4.665	2.21333	3.42333	NA	NA	NA	K10706//senataxin [EC:3.6.4.-]	XP_010671171.1//1;XP_010671169.1//1;XP_010671172.1//1	uncharacterized LOC104888045(LOC104888045)
LOC104888046	XM_010672872.2	2.61333	6.86167	3.41667	0.626667	1.14167	1.165	1.195	NA	NA	NA	K03868//RING-box protein 1	XP_010671174.1//1	putative GEM-like protein 8(LOC104888046)
LOC104888047	XM_010672871.2	123.458	102.608	75.62	57.7083	101.763	72.0233	58.685	NA	NA	NA	NA	XP_010671173.1//1	hypothetical protein(LOC104888047)
LOC104888052	XM_010672885.2	0.211667	0.326667	0.09	0.0616667	0.0883333	0.08	0.145	NA	NA	NA	K03868//RING-box protein 1	XP_010671187.1//1	GEM-like protein 4(LOC104888052)
LOC104888056	XM_010672886.2,XM_010672887.2	1.38	0.345	0.37	0.545	0.428333	0.318333	0.535	NA	NA	NA	NA	XP_010671189.1//1;XP_010671188.1//1	mitochondrial metalloendopeptidase OMA1(LOC104888056)
LOC104888057	XM_010672888.2,XM_010672889.2,XM_019248440.1	0.328333	0.253333	0.171667	0.0916667	0.0883333	0.183333	0.05	NA	NA	NA	K13457//disease resistance protein RPM1	XP_010671191.1//1;XP_010671190.1//1	probable disease resistance protein RF45(LOC104888057)
LOC104888061	XM_010672891.2,XM_019248412.1,XM_019248413.1,XM_019248414.1	0.118333	0.775	1.79833	7.68167	0.68	1.83	4.88833	NA	NA	NA	K13258//2-hydroxyisoflavanone dehydratase [EC:4.2.1.105];K20506//tuliposide A-converting enzyme [EC:4.2.99.22]	KMT16557.1//1
LOC104888065	XM_010672895.2	23.5817	9.84833	1.035	3.61333	5.95333	1.51167	1.23667	NA	NA	NA	NA	NA	leucine-rich repeat extensin-like protein 3(LOC104888065)
LOC104888080	XM_010672913.1	0.055	0.121667	0.305	0.538333	0.111667	0.0883333	0.118333	NA	NA	NA	NA	XP_010671215.1//1	early nodulin-75(LOC104888080)
LOC104888081	XM_010672914.1	0.115	0.258333	0.226667	0.461667	0.0533333	0.231667	0.0966667	NA	NA	NA	K13126//polyadenylate-binding protein;K00640//serine O-acetyltransferase [EC:2.3.1.30]	XP_010671216.1//1	hypothetical protein(LOC104888081)
LOC104888084	XM_019248300.1	16.725	11.045	24.4533	39.4417	26.7083	45.925	63.05	NA	NA	NA	K06892//feruloyl-CoA ortho-hydroxylase [EC:1.14.11.-];K13229//2,4-dihydroxy-1,4-benzoxazin-3-one-glucoside dioxygenase [EC:1.14.20.2]	XP_019103845.1//1	1-aminocyclopropane-1-carboxylate oxidase homolog 1-like(LOC104888084)
LOC104888087	XM_019248425.1,XM_019248426.1	45.385	36.045	34.1767	18.86	36.5967	21.265	12.295	NA	GO:0016741//transferase activity, transferring one-carbon groups	GO:0008152//metabolic process	K05928//tocopherol O-methyltransferase [EC:2.1.1.95]	XP_019103970.1//1;XP_019103971.1//1	probable tocopherol O-methyltransferase, chloroplastic(LOC104888087)
LOC104888093	XM_010672930.2,XM_010672941.2,XM_010672952.2,XM_019248258.1,XM_019248260.1,XM_019248262.1,XR_002039386.1,XR_002039387.1	25.9817	51.5667	59.66	27.1983	51.8983	46.6333	34.1	NA	NA	NA	K09264//MADS-box transcription factor, plant;K09260//MADS-box transcription enhancer factor 2A;K04454//MADS-box transcription enhancer factor 2C	XP_010671254.1//1;XP_010671232.1//1;XP_019103803.1//1;XP_010671243.1//1;XP_019103805.1//1	MADS-box transcription factor 23(LOC104888093)
LOC104888099	XR_002039390.1,XR_789416.2	0.93	4.52167	4.31167	1.47333	3.31	1.38167	1.89167	NA	NA	NA	NA	KMT20545.1//1	uncharacterized LOC104888099(LOC104888099)
LOC104888101	XM_010672963.2	0.0666667	0.0133333	0	0.0233333	0.0416667	0.116667	0.0933333	NA	NA	NA	K00227//Delta7-sterol 5-desaturase [EC:1.14.19.20]	XP_010671265.1//1	delta(7)-sterol-C5(6)-desaturase(LOC104888101)
LOC104888103	XM_010672965.2	54.1367	265.237	82.2367	56.5067	116.802	181.945	174.152	NA	NA	NA	NA	XP_010671267.1//1	protein RESPONSE TO LOW SULFUR 2(LOC104888103)
LOC104888104	XM_010672966.2	10.22	38.855	15.2967	13.3567	8.93	12.185	17.2367	NA	NA	NA	NA	XP_010671268.1//1	hypothetical protein(LOC104888104)
LOC104888109	XM_010672974.2,XM_019248474.1	73.745	60.1333	50.825	29.67	72.7517	60.9517	43.525	NA	NA	NA	NA	XP_019104019.1//1;XP_010671276.1//1	uncharacterized LOC104888109(LOC104888109)
LOC104888110	XM_010672975.2	1.76	1.25333	0.805	0.861667	1.05167	0.925	1.24	NA	NA	NA	K19613//leucine-rich repeat protein SHOC2;K15078//structure-specific endonuclease subunit SLX1 [EC:3.6.1.-]	XP_010671277.1//1	putative disease resistance protein RGA4(LOC104888110)
LOC104888113	XM_010672980.2	0.996667	0.231667	0.601667	0.738333	0.145	0.928333	0.52	NA	NA	NA	K17553//protein phosphatase 1 regulatory subunit 11	XP_010671282.1//1	hypothetical protein(LOC104888113)
LOC104888114	XM_010672981.2,XM_010672982.2,XM_019248475.1	2.38	8.75833	12.9583	7.785	11.3617	11.5283	10.2317	NA	NA	NA	K07456//DNA mismatch repair protein MutS2	XP_010671283.1//1	endonuclease MutS2(LOC104888114)
LOC104888115	XM_010672983.2	1.40833	2.08333	2.46333	3.09667	1.62333	1.53167	1.46167	NA	NA	NA	NA	XP_010671285.1//1	UNC93-like protein 1(LOC104888115)
LOC104888119	XM_010672986.2	10.8267	17.605	17.145	23.6333	11.0267	15.3483	19.2483	NA	NA	NA	NA	XP_010671288.1//1	stomatin-like protein 2, mitochondrial(LOC104888119)
LOC104888120	XM_010672987.2	0.015	0.02	0.0466667	0.155	0.0133333	0.00833333	0.035	NA	NA	NA	NA	XP_010671289.1//1	stomatin-like protein 2, mitochondrial(LOC104888120)
LOC104888121	XM_010672989.2	4.835	1.97833	0.348333	1.27167	0.231667	0.803333	4.94	NA	NA	GO:0006952//defense response;GO:0001906//cell killing	NA	XP_010671291.1//1
LOC104888123	XM_010672991.2	4.20667	4.34167	18.3883	9.39167	11.475	22.4333	12.5983	NA	GO:0016301//kinase activity;GO:0005488//binding	GO:0006796//phosphate-containing compound metabolic process	K04730//interleukin-1 receptor-associated kinase 1 [EC:2.7.11.1]	XP_010671293.1//1	probable L-type lectin-domain containing receptor kinase S.7(LOC104888123)
LOC104888128	XM_010672997.2,XM_010672998.2,XM_010672999.2,XM_019248478.1	12.075	44.5067	25.3567	17.09	16.4617	15.755	13.5267	NA	GO:0046872//metal ion binding	NA	K12603//CCR4-NOT transcription complex subunit 6 [EC:3.1.13.4];K18729//protein angel	XP_010671301.1//1;XP_010671299.1//1	uncharacterized calcium-binding protein At1g02270(LOC104888128)
LOC104888129	XM_010673000.2,XM_010673001.2	72.3517	121.28	103.497	297.343	89.8867	133.462	475.953	NA	NA	NA	K12581//CCR4-NOT transcription complex subunit 7/8;K13126//polyadenylate-binding protein;K01054//acylglycerol lipase [EC:3.1.1.23]	XP_010671303.1//1;XP_010671302.1//1	protein NTM1-like 9(LOC104888129)
LOC104888131	XM_010673003.2,XM_010673004.2	122.047	24.9817	5.62833	2.71167	4.195	5.17167	5.39667	NA	NA	NA	K07213//copper chaperone	XP_010671306.1//1	heavy metal-associated isoprenylated plant protein 9(LOC104888131)
LOC104888133	XM_010673005.2	0.825	0.0266667	0	0.0466667	0.0266667	0	0.213333	NA	NA	NA	K07213//copper chaperone	XP_010671307.1//1	heavy metal-associated isoprenylated plant protein 28(LOC104888133)
LOC104888138	XM_010673016.2	2.87667	2.33333	9.70167	3.735	3.66833	1.65833	1.475	NA	GO:0003824//catalytic activity;GO:0005488//binding	NA	K18195//rhamnogalacturonan endolyase [EC:4.2.2.23]	XP_010671318.1//1	probable rhamnogalacturonate lyase B(LOC104888138)
LOC104888140	XM_010673014.2	0.005	0.0516667	0.431667	0.278333	0.305	0.395	0.216667	NA	GO:0003824//catalytic activity;GO:0005488//binding	NA	K00430//peroxidase [EC:1.11.1.7]	XP_010671316.1//1	peroxidase 5-like(LOC104888140)
LOC104888141	XM_010673015.2	0.168333	0.603333	0.131667	0.353333	0.368333	0.468333	0.93	NA	NA	NA	K00430//peroxidase [EC:1.11.1.7]	XP_010671317.1//1	peroxidase 5-like(LOC104888141)
LOC104888142	XM_010673018.2	78.6883	28.9483	49.3733	53.19	66.4183	64.8533	68.715	NA	NA	NA	K03626//nascent polypeptide-associated complex subunit alpha	XP_010671320.1//1	nascent polypeptide-associated complex subunit alpha-like protein 2(LOC104888142)
LOC104888144	XM_010673020.2,XM_010673021.2,XM_019248481.1	7.22833	3.50333	2.5	2.51	3.81333	3.125	4.16333	NA	NA	NA	K15502//serine/threonine-protein phosphatase 6 regulatory ankyrin repeat subunit A	XP_010671323.1//1;XP_010671322.1//1	serine/threonine-protein phosphatase 6 regulatory ankyrin repeat subunit B(LOC104888144)
LOC104888147	XR_789418.2	123.748	102.238	46.2583	57.03	39.1433	53.4317	89.3617	NA	NA	NA	NA	XP_019104921.1//1	uncharacterized LOC104888147(LOC104888147)
LOC104888149	XM_010673030.2	11.51	8.04	1.15667	3.17167	1.435	2.865	4.02167	NA	NA	NA	K13066//caffeic acid 3-O-methyltransferase [EC:2.1.1.68]	XP_010671332.1//1	caffeic acid 3-O-methyltransferase(LOC104888149)
LOC104888151	XM_010673032.2	1.26833	0.505	0.08	0.221667	0.266667	0.211667	0.408333	NA	GO:0016705//oxidoreductase activity, acting on paired donors, with incorporation or reduction of molecular oxygen	GO:0051707//response to other organism;GO:0044710//null	K00475//naringenin 3-dioxygenase [EC:1.14.11.9]	XP_010671334.1//1	protein DOWNY MILDEW RESISTANCE 6(LOC104888151)
LOC104888155	XM_010673035.2	422.143	218.723	145.593	286.688	102.87	187.202	231.057	NA	NA	NA	K09060//plant G-box-binding factor	XP_010671337.1//1	bZIP transcription factor 11(LOC104888155)
LOC104888158	XM_010673039.2	60.205	27.17	8.54833	15.7817	7.1	4.97667	9.25167	NA	GO:0004553//hydrolase activity, hydrolyzing O-glycosyl compounds	GO:0044238//primary metabolic process	K01183//chitinase [EC:3.2.1.14]	XP_010671341.1//1	acidic endochitinase SE2(LOC104888158)
LOC104888159	XM_010673040.2,XM_010673041.2	69.7383	300.84	253.728	152.023	171.993	164.327	76.1733	NA	NA	NA	K12130//pseudo-response regulator 5	XP_010671343.1//1;XP_010671342.1//1	two-component response regulator-like APRR5(LOC104888159)
LOC104888160	XM_010673043.1	57.12	73.3317	35.5833	25.9167	46.6717	31.78	28.9283	GO:0043231//intracellular membrane-bounded organelle	NA	NA	K11714//rhamnogalacturonan II specific xylosyltransferase [EC:2.4.2.-]	XP_010671345.1//1	hypothetical protein(LOC104888160)
LOC104888161	XM_010673044.2	3.205	4.54333	4.08833	5.68667	2.855	4.51833	7.805	NA	NA	NA	K08486//syntaxin 1B/2/3	XP_010671346.1//1
LOC104888163	XM_019248473.1	2.20833	0.298333	0.175	0.4	0.166667	0.343333	0.348333	NA	NA	NA	NA	KMT16415.1//1	membrane protein of ER body-like protein(LOC104888163)
LOC104888165	XM_010673049.1	0.0316667	0.0566667	0.111667	0.0733333	0.14	0.123333	0.0766667	NA	NA	NA	K03006//DNA-directed RNA polymerase II subunit RPB1 [EC:2.7.7.6];K03327//multidrug resistance protein, MATE family;K10268//F-box and leucine-rich repeat protein 2/20;K05658//ATP-binding cassette, subfamily B (MDR/TAP), member 1 [EC:3.6.3.44]	XP_010671351.1//1
LOC104888170	XM_010673053.2	0.985	1.06	1.535	1.1	1.31833	3.49667	2.12	NA	NA	NA	K01057//6-phosphogluconolactonase [EC:3.1.1.31]	XP_010671355.1//1	probable 6-phosphogluconolactonase 4, chloroplastic(LOC104888170)
LOC104888175	XM_010673062.2,XM_010673063.2,XM_010673064.2,XM_010673065.2,XM_010673067.2,XM_019248484.1	3.81167	1.12667	1.38667	4.195	0.625	2.03	2.625	NA	NA	NA	K01807//ribose 5-phosphate isomerase A [EC:5.3.1.6]	XP_010671364.1//1;XP_010671369.1//1	metal-nicotianamine transporter YSL3(LOC104888175)
LOC104888179	XM_010673070.2	5.78167	4.88	5.97	8.70667	2.03	9.24	8.395	NA	NA	NA	NA	XP_010671372.1//1	centromere protein V(LOC104888179)
LOC104888184	XM_010673075.2	0.8	2.34	3.71833	0.593333	2.04	0.805	0.905	NA	NA	GO:0044763//null	NA	XP_010671377.1//1	oligopeptide transporter 6(LOC104888184)
LOC104888186	XM_010673079.2	5.26833	3.53667	14.3883	9.975	6.08167	11.3083	10.8183	NA	NA	NA	NA	XP_010671381.1//1	protein yippee-like At4g27740(LOC104888186)
LOC104888190	XM_010673086.2	5.61333	0.75	0.183333	0.305	0.383333	0.57	0.793333	NA	GO:0016772//transferase activity, transferring phosphorus-containing groups	NA	K04730//interleukin-1 receptor-associated kinase 1 [EC:2.7.11.1]	XP_010671388.1//1	probable inactive receptor kinase At1g48480(LOC104888190)
LOC104888195	XM_010673090.2	40.9433	28.1733	16.5817	29.19	16.1083	20.6867	48.2767	GO:0016020//membrane	NA	NA	NA	XP_010671392.1//1	molybdate-anion transporter(LOC104888195)
LOC104888197	XM_010673091.2	14.7567	46.8617	26.39	11.5367	22.1283	7.46	4.24667	GO:0009534//chloroplast thylakoid	NA	NA	K15692//E3 ubiquitin-protein ligase RNF13 [EC:2.3.2.27]	XP_010671393.1//1	rhodanese-like domain-containing protein 14, chloroplastic(LOC104888197)
LOC104888199	XM_010673096.1	0.0466667	0.00166667	0.00333333	0.0216667	0.0133333	0.0166667	0.0283333	NA	NA	NA	K18195//rhamnogalacturonan endolyase [EC:4.2.2.23]	XP_010671398.1//1	probable rhamnogalacturonate lyase B(LOC104888199)
LOC104888200	XM_010673093.2	0.3	1.11667	0.56	1.36167	0.336667	0.881667	1.71833	NA	GO:1901363//heterocyclic compound binding;GO:0097159//organic cyclic compound binding;GO:0036094//small molecule binding	NA	K08900//mitochondrial chaperone BCS1	XP_010671395.2//1	hypothetical protein(LOC104888200)
LOC104888202	XM_010673095.2	0.6	0.925	0.418333	0.258333	0.22	0.24	0.138333	NA	GO:0046914//transition metal ion binding;GO:0018024//histone-lysine N-methyltransferase activity	GO:0006260//DNA replication;GO:0034968//histone lysine methylation;GO:0007049//cell cycle;GO:0009900//dehiscence	K11446//histone demethylase JARID1 [EC:1.14.11.-];K11643//chromodomain-helicase-DNA-binding protein 4 [EC:3.6.4.12]	XP_010671397.1//1	histone-lysine N-methyltransferase ATXR6(LOC104888202)
LOC104888209	XM_010673103.2	89.6633	115.233	207.698	126.375	75.955	110.293	82.32	GO:0044432//endoplasmic reticulum part	GO:0016628//oxidoreductase activity, acting on the CH-CH group of donors, NAD or NADP as acceptor;GO:0032550//purine ribonucleoside binding	GO:0050896//response to stimulus;GO:0044710//null	K09490//heat shock 70kDa protein 5	XP_010671405.1//1	luminal-binding protein(LOC104888209)
LOC104888213	XM_010673108.2	0.32	0.273333	0.04	0	0.0433333	0.035	0.0233333	NA	NA	NA	NA	XP_010671410.1//1	hypothetical protein(LOC104888213)
LOC104888215	XM_010673110.2	24.585	22.235	21.7967	12.735	21.3533	15.9333	8.32167	NA	NA	NA	NA	XP_010671412.1//1	hypothetical protein(LOC104888215)
LOC104888219	XM_010673118.2	6.06333	5.50667	9.09	13.44	7.47667	9.17	14.7017	NA	NA	NA	NA	XP_010671420.1//1	protein CLT2, chloroplastic(LOC104888219)
LOC104888221	XM_010673117.2	2.495	17.0833	19.3633	6.49167	24.1083	11.3717	6.03167	NA	NA	NA	NA	XP_010671419.1//1	hypothetical protein(LOC104888221)
LOC104888225	XM_010673121.2,XR_002039460.1,XR_002039461.1,XR_002039462.1,XR_002039463.1,XR_002039464.1,XR_002039465.1	0.0866667	0.45	0.475	0.0383333	0.075	0.015	0.02	NA	NA	NA	K02992//small subunit ribosomal protein S7	XP_010671423.1//1	hypothetical protein(LOC104888225)
LOC104888226	XM_010673123.2,XM_010673124.2	25.665	46.6233	22.7767	22.87	18.7483	13.6933	8.55333	NA	NA	NA	K10352//myosin heavy chain	XP_010671425.1//1	COP1-interactive protein 1(LOC104888226)
LOC104888229	XM_010673130.2	4.21667	3.00833	13.2567	176.918	7.35667	22.0217	277.425	NA	NA	NA	K13448//calcium-binding protein CML	XP_010671432.1//1	calcium-binding allergen Ole e 8(LOC104888229)
LOC104888230	XM_010673127.2	3.74	9.57	6.3	7.63167	4.18833	4.17	4.62833	NA	GO:0016829//lyase activity	GO:0006779//porphyrin-containing compound biosynthetic process	K01772//protoporphyrin/coproporphyrin ferrochelatase [EC:4.99.1.1 4.99.1.9]	XP_010671429.1//1	ferrochelatase-2, chloroplastic(LOC104888230)
LOC104888231	XM_010673128.2	49.4383	30.5117	24.2617	31.1883	38.4167	34.4667	36.5433	NA	NA	NA	K15902//EKC/KEOPS complex subunit PCC1/LAGE3	XP_010671430.1//1	hypothetical protein(LOC104888231)
LOC104888232	XM_010673129.2,XM_010673131.2	3.45167	7.345	4.33	2.16167	2.51333	3.27333	1.63667	NA	GO:0003824//catalytic activity	NA	NA	XP_010671431.1//1;XP_010671433.1//1	putative carbamate hydrolase RutD(LOC104888232)
LOC104888234	XM_010673133.2	9.815	33.4333	22.24	5.69333	14.2483	11.4383	9.5	NA	NA	NA	K01188//beta-glucosidase [EC:3.2.1.21]	XP_010671435.1//1	phytolongin Phyl2.2(LOC104888234)
LOC104888235	XM_010673134.2	21.67	84.69	29.365	18.6133	25.39	19.935	15.0783	NA	NA	NA	K00703//starch synthase [EC:2.4.1.21]	XP_010671436.1//1	starch synthase 1, chloroplastic/amyloplastic(LOC104888235)
LOC104888236	XM_010673135.2	0.16	0.0233333	0.035	0.101667	0	0.156667	0.05	NA	NA	NA	NA	XP_010671437.1//1	protein IQ-DOMAIN 21(LOC104888236)
LOC104888238	XM_010673137.2,XM_019248504.1	38.5167	9.52	9.84	11.4383	14.3033	12.775	12.625	NA	NA	NA	K15601//lysine-specific demethylase 3 [EC:1.14.11.-]	XP_019104049.1//1;XP_010671439.2//1	uncharacterized LOC104888238(LOC104888238)
LOC104888241	XM_010673139.2	27.92	15.56	10.6083	11.4167	9.71167	8.73833	7.415	GO:0043231//intracellular membrane-bounded organelle	GO:0046914//transition metal ion binding;GO:0019787//ubiquitin-like protein transferase activity	GO:0032502//developmental process;GO:0032446//protein modification by small protein conjugation;GO:0019941//modification-dependent protein catabolic process	K04506//E3 ubiquitin-protein ligase SIAH1 [EC:2.3.2.27]	XP_010671441.1//1	E3 ubiquitin-protein ligase SINAT5(LOC104888241)
LOC104888242	XM_010673141.2	51.0933	14.5717	3.535	8.165	7.15833	4.33833	4.98167	GO:0044424//intracellular part	GO:0046872//metal ion binding	GO:0009593//detection of chemical stimulus;GO:0006875//cellular metal ion homeostasis;GO:0006971//hypotonic response	K06268//serine/threonine-protein phosphatase 2B regulatory subunit	XP_010671443.1//1	calcineurin B-like protein 7(LOC104888242)
LOC104888244	XM_010673144.2	40.915	6.93	14.0933	13.8783	29.1667	26.905	19.6983	NA	GO:0016772//transferase activity, transferring phosphorus-containing groups	NA	K08770//ubiquitin C;K12158//ubiquitin-like protein Nedd8;K14544//U3 small nucleolar RNA-associated protein 22	XP_010671446.1//1	phosphatidylinositol 4-kinase gamma 3(LOC104888244)
LOC104888245	XM_010673145.1,XM_010673146.1	0.115	0	0.00666667	0.00666667	0.00666667	0.04	0.0366667	NA	NA	GO:0008152//metabolic process	K09260//MADS-box transcription enhancer factor 2A	XP_010671447.1//1;XP_010671448.1//1	MADS-box protein FBP24(LOC104888245)
LOC104888246	XM_010673147.2,XM_010673148.2	54.0167	6.28	0.288333	0.0833333	1.05833	0.348333	0.158333	NA	NA	NA	K01051//pectinesterase [EC:3.1.1.11]	XP_010671450.1//1;XP_010671449.1//1	probable pectinesterase/pectinesterase inhibitor 61(LOC104888246)
LOC104888248	XM_010673149.1	18.03	3.375	3.50833	12.0317	3.23833	4.37	17.56	NA	NA	NA	NA	XP_010671451.1//1	GDSL esterase/lipase At4g10955-like(LOC104888248)
LOC104888249	XM_010673150.2	5.03167	0.22	0.295	0.155	0.613333	0.578333	0.535	NA	NA	NA	NA	XP_010671452.1//1	GDSL esterase/lipase At4g10955(LOC104888249)
LOC104888250	XM_010673151.2	0.743333	0.07	0.0683333	0.108333	0.07	0.121667	0.17	NA	NA	NA	NA	XP_010671453.1//1	GDSL esterase/lipase At4g10955(LOC104888250)
LOC104888253	XM_019248508.1,XM_019248509.1	5.14833	5.75167	8.89833	7.24333	10.8383	5.73833	8.165	NA	GO:0016746//transferase activity, transferring acyl groups	NA	K15406//wax-ester synthase / diacylglycerol O-acyltransferase [EC:2.3.1.75 2.3.1.20]	XP_019104054.1//1;XP_019104053.1//1	wax ester synthase/diacylglycerol acyltransferase 6(LOC104888253)
LOC104888254	XM_019248506.1,XM_019248507.1	2.42667	1.17333	1.16667	0.405	0.836667	0.201667	0.125	NA	NA	NA	K01889//phenylalanyl-tRNA synthetase alpha chain [EC:6.1.1.20];K11649//SWI/SNF related-matrix-associated actin-dependent regulator of chromatin subfamily C	XP_019104052.1//1;XP_019104051.1//1	F-box/kelch-repeat protein At3g23880(LOC104888254)
LOC104888257	XM_010673162.2,XM_019248510.1	37.145	20.3567	25.5783	81.5117	19.5017	64.11	65.91	NA	NA	NA	K03539//ribonuclease P/MRP protein subunit RPP1 [EC:3.1.26.5];K12129//pseudo-response regulator 7	XP_010671464.1//1;XP_019104055.1//1	zinc finger protein CONSTANS-LIKE 7(LOC104888257)
LOC104888260	XM_010673166.2,XM_019248511.1	8.79	16.1183	20.555	25.2533	16.2167	19.07	38.7117	NA	GO:0016772//transferase activity, transferring phosphorus-containing groups	NA	NA	XP_010671468.1//1	probable plastid-lipid-associated protein 14, chloroplastic(LOC104888260)
LOC104888261	XM_010673167.2	58.845	96.3383	106.94	121.907	73.99	81.21	80.4767	GO:0043231//intracellular membrane-bounded organelle	GO:0097159//organic cyclic compound binding;GO:0046914//transition metal ion binding	NA	K12827//splicing factor 3A subunit 3	XP_010671469.1//1	splicing factor SF3a60 homolog(LOC104888261)
LOC104888263	XM_010673169.2,XM_010673171.2,XM_010673172.2	42.8467	153.743	136.437	111.97	62.2367	104.688	93.785	NA	GO:0045181//glutamate synthase activity, NAD(P)H as acceptor;GO:0046914//transition metal ion binding;GO:0032553//ribonucleotide binding;GO:0051540//metal cluster binding	GO:0006536//glutamate metabolic process	K00264//glutamate synthase (NADPH/NADH) [EC:1.4.1.13 1.4.1.14]	KMT16041.1//1;XP_010671471.1//1	glutamate synthase 1 [NADH], chloroplastic(LOC104888263)
LOC104888265	XM_010673175.2	0.123333	0.0483333	0.275	0.38	0.105	0.0516667	0.136667	NA	NA	NA	K13495//cis-zeatin O-glucosyltransferase [EC:2.4.1.215]	XP_010671477.1//1	zeatin O-glucosyltransferase(LOC104888265)
LOC104888266	XR_002039470.1,XR_002039471.1,XR_789426.2	2.77167	1.285	2.745	3.51667	3.67333	2.17333	2.90667	NA	NA	NA	K15505//DNA repair protein RAD5 [EC:3.6.4.-]	KMT16044.1//1
LOC104888269	XM_010673178.2,XM_010673179.2	6.015	2.90333	2.005	3.20167	2.68167	4.065	3.14833	NA	NA	NA	NA	XP_010671480.1//1;XP_010671481.1//1	uncharacterized LOC104888269(LOC104888269)
LOC104888271	XM_010673180.2	5.40167	12.6233	6.78833	5.02667	3.50667	2.42	2.16333	NA	NA	NA	K19041//E3 ubiquitin-protein ligase RNF38/44 [EC:2.3.2.27]	XP_010671482.2//1	putative RING-H2 finger protein ATL69(LOC104888271)
LOC104888273	XM_010673182.2,XM_019248513.1	3.89833	7.305	34.865	61.5667	14.9483	32.9517	25.4883	NA	GO:0003824//catalytic activity	NA	K14497//protein phosphatase 2C [EC:3.1.3.16]	XP_019104058.1//1;XP_010671484.1//1	probable protein phosphatase 2C 8(LOC104888273)
LOC104888277	XM_010673191.2,XM_019248514.1	14.5833	34.2517	28.17	21.8867	23.0817	20.2683	20.5367	GO:0031224//intrinsic component of membrane	GO:0005249//voltage-gated potassium channel activity;GO:0005217//intracellular ligand-gated ion channel activity	GO:0044763//null;GO:0070838//divalent metal ion transport	K05391//cyclic nucleotide gated channel, other eukaryote	XP_010671493.1//1	cyclic nucleotide-gated ion channel 1(LOC104888277)
LOC104888281	XM_010673194.2,XM_010673196.2,XM_010673197.2	14.555	13.4317	14.59	23.3067	15.15	14.6867	51.4017	NA	NA	NA	NA	XP_010671496.1//1	hypothetical protein(LOC104888281)
LOC104888283	XM_010673199.2	0.126667	0	0.0233333	0.045	0.0433333	0.02	0.0666667	NA	NA	NA	K01087//trehalose 6-phosphate phosphatase [EC:3.1.3.12]	KMT16067.1//1	probable trehalose-phosphate phosphatase 2(LOC104888283)
LOC104888290	XM_010673212.2	2.05833	0.276667	0.751667	2.13167	0.42	1.825	3.24167	GO:0016020//membrane	NA	GO:0006810//transport	K15382//solute carrier family 50 (sugar transporter)	XP_010671514.1//1	bidirectional sugar transporter SWEET3(LOC104888290)
LOC104888292	XM_010673213.2	25.2833	17.1033	16.9067	9.755	18.31	20.2033	10.5733	NA	NA	GO:0006351//transcription, DNA-templated	K03093//RNA polymerase sigma factor	XP_010671515.1//1	RNA polymerase sigma factor sigE, chloroplastic/mitochondrial(LOC104888292)
LOC104888297	XM_010673222.2	7.21167	5.05833	3.82167	5.17	3.17167	4.77333	5.27667	NA	NA	NA	NA	XP_010671524.1//1	arabinogalactan protein 41(LOC104888297)
LOC104888301	XM_010673227.2	0.561667	0.591667	0.216667	0.368333	0.07	0.0883333	0.116667	NA	NA	NA	K13434//pathogenesis-related genes transcriptional activator PTI6	XP_010671529.1//1	ethylene-responsive transcription factor CRF4(LOC104888301)
LOC104888303	XM_010673231.2	1134.65	700.618	822.527	530.933	1052.16	821.18	634.475	NA	GO:0019787//ubiquitin-like protein transferase activity	GO:0032446//protein modification by small protein conjugation	K06689//ubiquitin-conjugating enzyme E2 D [EC:2.3.2.23]	XP_004248072.1//1	ubiquitin-conjugating enzyme E2 28(LOC104888303)
LOC104888305	XM_010673238.2	13.565	13.5733	9.74	6.44833	9.68167	13.7683	23.54	NA	GO:0016740//transferase activity	NA	K18823//soyasaponin III rhamnosyltransferase [EC:2.4.1.273]	XP_010671552.1//1	UDP-glycosyltransferase 91C1(LOC104888305)
LOC104888309	XM_010673239.2,XM_010673240.2,XM_010673241.2,XM_010673242.2,XM_019248520.1,XM_019248521.1,XR_002039474.1	13.6833	54.5633	60.0583	35.6617	42.81	43.395	37.25	NA	NA	NA	K09060//plant G-box-binding factor	XP_019104066.1//1;XP_010671544.1//1;XP_010671541.1//1	common plant regulatory factor 1(LOC104888309)
LOC104888310	XM_010673243.1	987.008	739.497	821.927	379.832	1541.86	1633.12	764.188	NA	NA	NA	NA	XP_010671545.1//1	hypothetical protein(LOC104888310)
LOC104888312	XM_010673246.2	25.0733	10.6667	45.7967	62.4	26.7083	80.2983	59.175	GO:0031224//intrinsic component of membrane	GO:0015405//P-P-bond-hydrolysis-driven transmembrane transporter activity;GO:0017111//nucleoside-triphosphatase activity;GO:0016628//oxidoreductase activity, acting on the CH-CH group of donors, NAD or NADP as acceptor;GO:0032550//purine ribonucleoside binding	GO:0044763//null;GO:0009154//purine ribonucleotide catabolic process;GO:0051234//establishment of localization	K05666//ATP-binding cassette, subfamily C (CFTR/MRP), member 2	XP_010671548.1//1	ABC transporter C family member 10(LOC104888312)
LOC104888314	XM_010673247.2,XM_010673249.2	13.6867	10.6567	19.885	51.6017	19.0333	29.3983	26.325	GO:0031224//intrinsic component of membrane	GO:0015405//P-P-bond-hydrolysis-driven transmembrane transporter activity;GO:0017111//nucleoside-triphosphatase activity;GO:0016628//oxidoreductase activity, acting on the CH-CH group of donors, NAD or NADP as acceptor;GO:0032550//purine ribonucleoside binding	GO:0044763//null;GO:0009154//purine ribonucleotide catabolic process;GO:0051234//establishment of localization	K05666//ATP-binding cassette, subfamily C (CFTR/MRP), member 2	XP_010671549.1//1	ABC transporter C family member 10(LOC104888314)
LOC104888315	XM_019248523.1	9.235	4.59333	5.695	4.15167	8.925	8.51	5.47167	NA	GO:1901363//heterocyclic compound binding;GO:0097159//organic cyclic compound binding;GO:0017111//nucleoside-triphosphatase activity;GO:0036094//small molecule binding;GO:0016491//oxidoreductase activity	GO:0009987//cellular process;GO:0044710//null;GO:0051234//establishment of localization	K05666//ATP-binding cassette, subfamily C (CFTR/MRP), member 2	XP_019104068.1//1
LOC104888323	XM_010673258.2	0.381667	1.81167	3.91833	1.67667	0.411667	0.921667	0.463333	NA	GO:0004553//hydrolase activity, hydrolyzing O-glycosyl compounds	GO:0005975//carbohydrate metabolic process;GO:0009057//macromolecule catabolic process	K01183//chitinase [EC:3.2.1.14]	XP_010671560.1//1	acidic endochitinase(LOC104888323)
LOC104888324	XM_010673259.2	0.253333	1.05	0.0333333	0.295	0.11	0.07	1.59167	NA	GO:0004553//hydrolase activity, hydrolyzing O-glycosyl compounds	GO:0006950//response to stress;GO:0005975//carbohydrate metabolic process;GO:0009628//response to abiotic stimulus;GO:0006026//aminoglycan catabolic process	K01183//chitinase [EC:3.2.1.14]	XP_010671561.1//1	acidic endochitinase(LOC104888324)
LOC104888327	XM_010673262.2	4.22333	3.42333	4.74	7.53333	3.08	5.02833	10.105	NA	NA	NA	K03155//timeless	XP_010671564.1//1	protein timeless homolog(LOC104888327)
LOC104888328	XM_010673263.1	0	0.01	0	0.116667	0	0.0366667	0.0466667	NA	NA	NA	NA	XP_010671565.1//1	hypothetical protein(LOC104888328)
LOC104888329	XM_010673264.2	0.308333	0.0433333	0.0183333	0.0416667	0.00666667	0.0233333	0.03	NA	NA	NA	K13466//EIX receptor 1/2;K03021//DNA-directed RNA polymerase III subunit RPC2 [EC:2.7.7.6];K19613//leucine-rich repeat protein SHOC2	XP_010671566.1//1
LOC104888330	XM_010673265.2,XM_010673266.2,XM_010673267.1	10.5183	5.89333	6.35	6.12333	6.04167	6.02	4.79833	NA	NA	NA	NA	XP_010671568.1//1;XP_010671567.1//1	protein trichome birefringence-like 13(LOC104888330)
LOC104888331	XM_010673268.2	12.4133	19.9683	27.7467	52.4267	23.6733	22.6517	29.275	NA	NA	NA	K14963//COMPASS component SWD3	XP_010671570.1//1	WD repeat-containing protein 91(LOC104888331)
LOC104888332	XM_010673269.2	0.0716667	0.005	0.005	0.025	0.0216667	0.0816667	0.191667	NA	NA	NA	K04733//interleukin-1 receptor-associated kinase 4 [EC:2.7.11.1];K00276//primary-amine oxidase [EC:1.4.3.21];K04730//interleukin-1 receptor-associated kinase 1 [EC:2.7.11.1]	XP_010671571.1//1	G-type lectin S-receptor-like serine/threonine-protein kinase At5g24080(LOC104888332)
LOC104888333	XM_010673270.2,XM_010673271.2,XM_019248526.1	6.20667	1.97	2.19833	2.59667	3.06333	2.355	2.365	NA	NA	NA	NA	XP_019104071.1//1;XP_010671572.1//1	probable membrane-associated kinase regulator 6(LOC104888333)
LOC104888334	XM_010673272.2	9.35833	10.7783	1.78167	16.1983	5.56167	4.10833	7.62667	NA	NA	NA	NA	XP_010671574.1//1	S-type anion channel SLAH2(LOC104888334)
LOC104888335	XM_010673273.2	235.78	134	88.4083	204.572	78.7	166.742	246.14	NA	GO:0042623//ATPase activity, coupled;GO:0032550//purine ribonucleoside binding	NA	K03231//elongation factor 1-alpha;K13254//spastin [EC:3.6.4.3];K07767//katanin p60 ATPase-containing subunit A1 [EC:3.6.4.3]	XP_010671575.1//1	hypothetical protein(LOC104888335)
LOC104888337	XM_010673276.2	56.1883	120.193	124.02	116.41	79.7333	76.5967	72.7783	GO:0043231//intracellular membrane-bounded organelle	NA	NA	NA	XP_010671578.1//1	reticulon-like protein B4(LOC104888337)
LOC104888338	XM_010673277.2	2.05333	0.858333	0.648333	1.55333	0.685	1.40333	2.33667	NA	NA	NA	NA	XP_010671579.1//1	membrane-associated kinase regulator 5(LOC104888338)
LOC104888343	XM_010673282.2	4.67	0.0133333	0.0166667	0.00666667	0.00333333	0.00666667	0.0466667	NA	NA	NA	K05681//ATP-binding cassette, subfamily G (WHITE), member 2	XP_010671584.1//1	ABC transporter G family member 8(LOC104888343)
LOC104888344	XM_010673283.2	9.155	8.47333	4.34167	13.0617	5.705	9.07833	20.8417	NA	NA	NA	K12938//anthocyanidin 5,3-O-glucosyltransferase [EC:2.4.1.-];K13263//isoflavone 7-O-glucosyltransferase [EC:2.4.1.170];K08237//hydroquinone glucosyltransferase [EC:2.4.1.218]	XP_010671585.1//1	UDP-glycosyltransferase 88B1(LOC104888344)
LOC104888345	XM_010673284.2	15.55	1.86333	0.968333	2.065	2.09	5.80833	7.075	NA	NA	NA	K12938//anthocyanidin 5,3-O-glucosyltransferase [EC:2.4.1.-];K13263//isoflavone 7-O-glucosyltransferase [EC:2.4.1.170];K08237//hydroquinone glucosyltransferase [EC:2.4.1.218]	XP_010671586.1//1	UDP-glycosyltransferase 88B1(LOC104888345)
LOC104888346	XM_010673285.2	9.34833	4.215	4.63333	7.10333	5.875	9.89333	9.25667	NA	NA	NA	K12938//anthocyanidin 5,3-O-glucosyltransferase [EC:2.4.1.-];K13263//isoflavone 7-O-glucosyltransferase [EC:2.4.1.170];K08237//hydroquinone glucosyltransferase [EC:2.4.1.218]	XP_010671587.1//1	UDP-glycosyltransferase 88B1(LOC104888346)
LOC104888348	XM_010673287.2,XR_002039475.1	50.2583	19.4333	18.04	22.7183	38.4483	36.645	28.0233	NA	GO:0016836//hydro-lyase activity	GO:0009085//lysine biosynthetic process	K01714//4-hydroxy-tetrahydrodipicolinate synthase [EC:4.3.3.7]	XP_010671589.1//1	4-hydroxy-tetrahydrodipicolinate synthase, chloroplastic(LOC104888348)
LOC104888349	XM_010673288.1,XM_019248531.1	1.45333	23.9733	21.735	3.71333	21.6033	6.01167	5.74167	NA	NA	NA	K01187//alpha-glucosidase [EC:3.2.1.20]	XP_010671590.1//1	alpha-glucosidase(LOC104888349)
LOC104888350	XR_789445.2	1.26667	0.825	2.975	1.35833	1.89667	1.555	1.24833	NA	NA	NA	NA	XP_010671580.1//1	uncharacterized LOC104888350(LOC104888350)
LOC104888351	XM_010673289.2	30.5567	10.3383	6.56	7.46667	1.905	1.655	3.57833	NA	NA	NA	K01187//alpha-glucosidase [EC:3.2.1.20]	XP_010671591.1//1	alpha-glucosidase(LOC104888351)
LOC104888352	XM_010673290.2	0.185	0.07	0.436667	0.233333	0.355	0.408333	1.02167	NA	NA	NA	K01187//alpha-glucosidase [EC:3.2.1.20]	XP_010671592.1//1	alpha-glucosidase(LOC104888352)
LOC104888355	XM_010673293.2	5.02333	1.61833	2.24833	3.15167	4.11	3.82667	2.92167	NA	NA	NA	NA	XP_010671595.1//1	protein SAR DEFICIENT 4(LOC104888355)
LOC104888357	XM_010673295.2	10.9433	24.3033	26.43	22.12	23.5533	17.73	13.4467	NA	NA	NA	NA	XP_010671597.1//1	pentatricopeptide repeat-containing protein At4g21190(LOC104888357)
LOC104888361	XM_010673298.2	1.26667	3.97167	2.38667	0.256667	1.69667	0.321667	0.318333	NA	NA	NA	K13425//WRKY transcription factor 22	XP_010671600.1//1	probable WRKY transcription factor 27(LOC104888361)
LOC104888364	XM_010673309.2	0.14	0.416667	1.305	0.946667	0.513333	0.175	0.151667	NA	NA	NA	K04730//interleukin-1 receptor-associated kinase 1 [EC:2.7.11.1]	XP_010671611.2//1	hypothetical protein(LOC104888364)
LOC104888366	XM_010673315.2	5.305	4.67167	0.863333	0.435	0.44	0.136667	0.318333	NA	NA	NA	K10572//inositol-pentakisphosphate 2-kinase [EC:2.7.1.158]	XP_010671617.1//1	hypothetical protein(LOC104888366)
LOC104888367	XM_010673316.2	0.103333	0.15	0.02	0.336667	0.106667	0.16	0.776667	NA	NA	NA	K12823//ATP-dependent RNA helicase DDX5/DBP2 [EC:3.6.4.13];K10572//inositol-pentakisphosphate 2-kinase [EC:2.7.1.158];K07213//copper chaperone	XP_010671618.1//1	hypothetical protein(LOC104888367)
LOC104888369	XM_010673318.2,XM_010673319.2,XM_010673320.2	0.156667	0.263333	1.045	2.38167	0.776667	0.905	0.771667	NA	NA	NA	NA	XP_010671622.1//1;XP_010671621.1//1;XP_010671620.1//1	uncharacterized LOC104888369(LOC104888369)
LOC104888370	XM_010673322.2,XM_010673330.2	0.38	1.76333	1.36667	0.641667	0.641667	0.43	1.69833	NA	GO:0004674//protein serine/threonine kinase activity;GO:0004672//protein kinase activity;GO:0032550//purine ribonucleoside binding	GO:0006468//protein phosphorylation	K14510//serine/threonine-protein kinase CTR1 [EC:2.7.11.1]	XP_010671632.1//1;XP_010671624.1//1	serine/threonine-protein kinase CTR1(LOC104888370)
LOC104888372	XM_010673323.2	7.52833	46.2433	37.8467	8.98	58.5	46.03	77.935	NA	GO:0005515//protein binding;GO:0032550//purine ribonucleoside binding	GO:0044267//cellular protein metabolic process;GO:0050896//response to stimulus	K04079//molecular chaperone HtpG	XP_010671625.1//1	heat shock protein 83(LOC104888372)
LOC104888375	XM_010673326.2	71.8617	9.83667	3.17333	2.69667	6.82833	6.255	5.17833	NA	GO:0004553//hydrolase activity, hydrolyzing O-glycosyl compounds	GO:0044238//primary metabolic process	K01184//polygalacturonase [EC:3.2.1.15]	XP_010671628.1//1	probable polygalacturonase(LOC104888375)
LOC104888376	XM_010673327.2	12.3867	15.475	42.1033	11.9067	15.1433	28.915	31.61	NA	NA	NA	K15746//beta-carotene 3-hydroxylase [EC:1.14.13.129]	XP_010671629.1//1	beta-carotene hydroxylase 2, chloroplastic(LOC104888376)
LOC104888377	XM_019248306.1	0.49	1.09833	6.61	0.685	3.52167	2.35833	2.45833	NA	NA	NA	K17609//nucleoredoxin [EC:1.8.1.8];K04730//interleukin-1 receptor-associated kinase 1 [EC:2.7.11.1]	XP_019103851.1//1	U-box domain-containing protein 35(LOC104888377)
LOC104888381	XM_010673334.2	13.545	9.215	12.9833	18.415	15.6517	17.58	29.7967	NA	GO:0004672//protein kinase activity	NA	K04730//interleukin-1 receptor-associated kinase 1 [EC:2.7.11.1]	XP_010671636.1//1	probable receptor-like protein kinase At5g24010(LOC104888381)
LOC104888383	XM_010673338.2,XM_019248537.1	59.0983	137.87	152.087	78.285	64.3533	59.5967	51.6567	NA	NA	NA	K16302//metal transporter CNNM	XP_019104082.1//1;XP_010671640.1//1	DUF21 domain-containing protein At4g14240(LOC104888383)
LOC104888385	XM_010673339.2	15.12	7.625	7.20667	5.68667	12.66	4.61667	4.65167	NA	NA	NA	K10752//histone-binding protein RBBP4	XP_010671641.1//1	uncharacterized membrane protein YjcL(LOC104888385)
LOC104888388	XM_010673343.2,XM_010673344.2,XM_010673345.2,XM_010673346.2,XM_010673347.2	20.125	30.0833	32.5917	55.315	24.0933	28.645	43.5117	NA	NA	NA	NA	XP_010671645.1//1	uncharacterized LOC104888388(LOC104888388)
LOC104888389	XM_010673348.1	1.11167	0.411667	0.208333	0.235	0.165	0.186667	0.14	NA	NA	NA	NA	XP_010671650.1//1	hypothetical protein(LOC104888389)
LOC104888390	XM_010673349.2	33.2767	21.5183	27.9833	59.385	31.34	28.5	76.7117	NA	NA	GO:0006351//transcription, DNA-templated	K14777//ATP-dependent RNA helicase DDX47/RRP3 [EC:3.6.4.13];K14494//DELLA protein	XP_010671651.1//1	scarecrow-like protein 8(LOC104888390)
LOC104888395	XM_010673353.2	4.31333	4.95667	29.47	211.762	8.81333	52.8883	524.07	NA	NA	NA	K19747//BAHD acyltransferase [EC:2.3.1.-];K05747//Wiskott-Aldrich syndrome protein;K15178//RNA polymerase-associated protein RTF1	XP_010671655.1//1	hypothetical protein(LOC104888395)
LOC104888396	XM_010673355.2	4.37167	0.883333	0.473333	4.08833	0.853333	1.89833	4.50333	NA	NA	NA	K19747//BAHD acyltransferase [EC:2.3.1.-];K05747//Wiskott-Aldrich syndrome protein;K13210//far upstream element-binding protein;K15178//RNA polymerase-associated protein RTF1	XP_010671657.1//1	hypothetical protein(LOC104888396)
LOC104888397	XM_010673356.2	0.155	0.0333333	0.005	0.015	0.0183333	0.0233333	0.0183333	NA	NA	NA	NA	XP_010671658.1//1	UPF0496 protein At3g49070(LOC104888397)
LOC104888398	XM_010673357.2	3.89167	0.575	0.405	0.79	0.356667	0.611667	0.931667	NA	GO:0016747//transferase activity, transferring acyl groups other than amino-acyl groups	NA	K19747//BAHD acyltransferase [EC:2.3.1.-]	XP_010671659.1//1	BAHD acyltransferase DCR(LOC104888398)
LOC104888400	XM_010673359.2,XM_010673360.2,XM_019248540.1	3.30333	11.33	21.8567	15.9967	3.63333	5.60333	3.75333	NA	NA	NA	NA	XP_019104085.1//1	hypothetical protein(LOC104888400)
LOC104888401	XM_010673361.2	0.616667	64.8483	986.462	349.068	460.74	454.967	479.305	NA	NA	NA	K15920//beta-D-xylosidase 4 [EC:3.2.1.37]	XP_010671663.1//1	beta-D-xylosidase 1(LOC104888401)
LOC104888402	XM_010673366.2	1.26167	0.156667	0.095	0.08	0.09	0.0866667	0.0916667	NA	NA	NA	NA	XP_010671668.1//1	VIN3-like protein 2(LOC104888402)
LOC104888403	XM_010673362.2	48.3717	44.9983	70.8133	44.2383	180.723	61.3783	60.33	NA	NA	NA	K00666//fatty-acyl-CoA synthase [EC:6.2.1.-]	XP_010671664.1//1	acetate--CoA ligase CCL3(LOC104888403)
LOC104888406	XM_010673369.1	427.582	274.308	218.975	232.502	241.392	204.562	240.912	GO:0031981//nuclear lumen;GO:0015934//large ribosomal subunit	GO:0005198//structural molecule activity	GO:0010467//gene expression	K02905//large subunit ribosomal protein L29e	XP_010671671.1//1	60S ribosomal protein L29-1(LOC104888406)
LOC104888416	XM_010673383.2	137.027	402.558	180.765	61.8967	163.385	107.858	107.207	GO:0043231//intracellular membrane-bounded organelle	NA	NA	K09060//plant G-box-binding factor	XP_010671685.1//1	bZIP transcription factor 53(LOC104888416)
LOC104888418	XM_010673386.2,XM_019248542.1	11.8333	13.1217	9.05167	8.12833	8.92833	7.28167	5.52	NA	GO:0008233//peptidase activity	NA	K08596//sentrin-specific protease 7 [EC:3.4.22.68]	XP_010671688.1//1;XP_019104087.1//1	probable ubiquitin-like-specific protease 2A(LOC104888418)
LOC104888419	XM_010673387.2	23.2783	10.8283	22.2617	17.0567	20.4183	21.2833	17.355	NA	NA	NA	NA	XP_010671689.1//1	bifunctional TENA-E protein(LOC104888419)
LOC104888420	XM_010673388.2	5.24667	0.161667	0.0533333	0.173333	0.0566667	0.206667	0.0283333	NA	NA	NA	NA	XP_010671690.1//1
LOC104888421	XM_010673390.2	184.42	104.892	121.822	79.27	58.0567	151.69	219.837	NA	NA	NA	NA	XP_010671692.1//1	jasmonate-induced protein homolog(LOC104888421)
LOC104888423	XM_010673392.2,XM_019248543.1	114.333	32.0533	24.2517	28.335	17.6917	58.1933	135.907	NA	NA	NA	NA	XP_010671694.1//1
LOC104888426	XM_010673396.2	24.2517	10.1483	2.73	23.1033	2.74667	7.09333	101.343	NA	NA	NA	NA	XP_010671698.1//1	jasmonate-induced protein homolog(LOC104888426)
LOC104888428	XM_010673399.2	36.995	16.515	13.1633	6.91167	6.725	31.6633	80.0817	NA	NA	NA	NA	XP_010671701.1//1	jasmonate-induced protein homolog(LOC104888428)
LOC104888429	XM_019248544.1	111.32	58.54	39.875	44.3433	30.3833	155.76	164.097	NA	NA	NA	NA	XP_010671703.1//1	jasmonate-induced protein homolog(LOC104888429)
LOC104888430	XM_010673401.2	288.795	466.245	592.202	1109.08	220.24	1121.06	1938.26	NA	NA	NA	NA	XP_010671703.1//1	jasmonate-induced protein homolog(LOC104888430)
LOC104888432	XM_010673402.2	20.3533	11.52	6.07833	10.8567	7.85	18.7783	30.085	NA	NA	NA	NA	XP_010671704.1//1	jasmonate-induced protein homolog(LOC104888432)
LOC104888433	XM_010673403.2,XM_010673404.2	10.4917	5.115	6.18333	14.0617	5.30333	12.945	26.0983	NA	NA	NA	NA	XP_010671705.1//1	jasmonate-induced protein homolog(LOC104888433)
LOC104888434	XM_010673405.2	2.04	0.476667	2.52167	62.9333	0.368333	8.82833	139.27	NA	NA	NA	NA	XP_010671707.1//1	albumin-2(LOC104888434)
LOC104888436	XM_010673408.2	5.02833	8.85667	8.13	11.8917	5.01	6.90833	9.74	GO:0005743//mitochondrial inner membrane	NA	GO:0006626//protein targeting to mitochondrion	K17805//mitochondrial import inner membrane translocase subunit TIM16	XP_010671710.1//1	mitochondrial import inner membrane translocase subunit PAM16 like 2(LOC104888436)
LOC104888437	XM_010673409.2,XM_019248545.1	0.015	0.0733333	0.055	0.156667	0.0383333	0.0233333	0.08	GO:0016020//membrane	NA	GO:0050896//response to stimulus;GO:0006950//response to stress	K00847//fructokinase [EC:2.7.1.4]	XP_019104090.1//1;XP_010671711.1//1	universal stress protein PHOS32(LOC104888437)
LOC104888442	XM_010673418.2	0.29	0.0733333	0.055	0.0316667	0.113333	0.0333333	0.03	GO:0043231//intracellular membrane-bounded organelle	GO:0003677//DNA binding;GO:0001071//null	GO:0006351//transcription, DNA-templated;GO:0022622//root system development;GO:0043479//pigment accumulation in tissues in response to UV light	K09338//homeobox-leucine zipper protein	XP_010671720.1//1	homeobox-leucine zipper protein ANTHOCYANINLESS 2(LOC104888442)
LOC104888443	XM_010673419.2	18.1433	4.91	7.35833	11.465	8.24	8.37667	11.2117	NA	NA	NA	K12938//anthocyanidin 5,3-O-glucosyltransferase [EC:2.4.1.-];K13263//isoflavone 7-O-glucosyltransferase [EC:2.4.1.170];K08237//hydroquinone glucosyltransferase [EC:2.4.1.218]	XP_010671721.1//1	UDP-glycosyltransferase 88B1(LOC104888443)
LOC104888444	XM_010673420.2	182.982	90.87	100.07	69.265	114.652	111.338	66.0533	NA	NA	NA	NA	XP_010671722.1//1	inactive protein RESTRICTED TEV MOVEMENT 1(LOC104888444)
LOC104888445	XM_010673421.2	0.491667	0.28	0.281667	0.161667	0.315	0.401667	0.296667	NA	NA	NA	NA	XP_010671723.1//1	inactive protein RESTRICTED TEV MOVEMENT 1(LOC104888445)
LOC104888446	XM_010673423.2	11.91	10.43	9.51	2.26333	8.29	2.71	1.14333	GO:0044464//cell part	NA	GO:0010467//gene expression	K20310//trafficking protein particle complex subunit 13;K12869//crooked neck	XP_010671725.1//1	protein high chlorophyll fluorescent 107(LOC104888446)
LOC104888448	XM_010673425.2,XM_010673426.2,XM_010673427.2,XM_019248550.1,XR_002039479.1,XR_002039480.1	5.56167	12.545	12.48	16.5083	10.1483	13.055	14.4683	NA	NA	NA	K14405//pre-mRNA 3'-end-processing factor FIP1	XP_010671729.1//1;XP_010671728.1//1;XP_019104095.1//1;XP_010671727.1//1	FIP1[V]-like protein(LOC104888448)
LOC104888451	XM_010673429.2	15.0067	10.1683	10.1067	12.6083	4.10833	8.53333	12.615	NA	NA	NA	K01648//ATP citrate (pro-S)-lyase [EC:2.3.3.8]	XP_010671731.1//1	ATP-citrate synthase beta chain protein 2(LOC104888451)
LOC104888453	XM_010673434.2	27.5567	57.115	47.63	25.6517	38.9717	33.565	30.6217	NA	GO:0004672//protein kinase activity	GO:0044260//cellular macromolecule metabolic process;GO:0016310//phosphorylation;GO:0007165//signal transduction;GO:0044238//primary metabolic process	K04424//sterile alpha motif and leucine zipper containing kinase AZK [EC:2.7.11.25];K14510//serine/threonine-protein kinase CTR1 [EC:2.7.11.1]	XP_010671736.1//1	serine/threonine-protein kinase EDR1(LOC104888453)
LOC104888462	XM_010673451.2	1.23333	0.278333	0.188333	0.173333	0.598333	0.281667	0.206667	NA	NA	NA	K10581//ubiquitin-conjugating enzyme E2 O [EC:2.3.2.24]	XP_010671753.1//1	putative ubiquitin-conjugating enzyme E2 38(LOC104888462)
LOC104888465	XM_010673455.2	1.09	1.54667	0.953333	5.29167	0.923333	0.701667	3.43	GO:0044444//cytoplasmic part	GO:0046872//metal ion binding	GO:0006972//hyperosmotic response;GO:0009685//gibberellin metabolic process;GO:0010476//gibberellin mediated signaling pathway;GO:0009639//response to red or far red light	K02183//calmodulin	XP_010671757.1//1	calcium-binding protein CP1(LOC104888465)
LOC104888466	XM_010673456.2	7.585	2.60333	1.86	5.29333	4.455	3.96	4.79167	GO:0043231//intracellular membrane-bounded organelle	NA	GO:0006259//DNA metabolic process	K10735//GINS complex subunit 4	XP_010671758.1//1	DNA replication complex GINS protein SLD5(LOC104888466)
LOC104888469	XM_010673459.2	18.4633	25.6533	13.3267	34.8683	12.485	17.2817	45.2833	NA	NA	NA	K13424//WRKY transcription factor 33	XP_010671761.1//1	WRKY transcription factor 23(LOC104888469)
LOC104888471	XM_010673463.2	0.045	0.171667	0.101667	1.10833	0.0533333	0.0183333	0.836667	NA	NA	NA	NA	XP_010671765.1//1	BON1-associated protein 1(LOC104888471)
LOC104888474	XR_789448.1	0.998333	0.486667	0.581667	0.173333	0.288333	0.358333	0.41	NA	NA	NA	NA	KMT16300.1//1	uncharacterized LOC104888474(LOC104888474)
LOC104888476	XM_010673465.2	0.243333	0.196667	0.226667	0.341667	0.0933333	0.303333	0.576667	GO:0016020//membrane	GO:0004672//protein kinase activity	GO:0044763//null;GO:0032502//developmental process;GO:0050789//regulation of biological process	K00924//null	XP_010671767.1//1	receptor protein kinase CLAVATA1(LOC104888476)
LOC104888478	XM_010673467.2	5.77667	4.74667	4.025	2.89833	5.2	3.4	2.40167	GO:0043231//intracellular membrane-bounded organelle;GO:0030312//external encapsulating structure;GO:0005911//cell-cell junction	NA	NA	NA	XP_010671769.1//1	FT-interacting protein 3(LOC104888478)
LOC104888479	XM_010673470.2	0.12	0.0733333	0.04	0.03	0.05	0.0366667	0.0233333	NA	NA	NA	NA	XP_010671772.1//1	uncharacterized LOC104888479(LOC104888479)
LOC104888481	XM_010673476.2	0.82	0.961667	3.34167	3.62667	1.26833	1.73667	4.61	NA	NA	NA	K17362//acyl-coenzyme A thioesterase 13 [EC:3.1.2.-]	XP_010671778.1//1	acyl-coenzyme A thioesterase 13(LOC104888481)
LOC104888482	XM_010673477.2,XM_010673478.2,XM_010673479.2,XM_010673480.2	6.63167	13.3033	15.59	15.055	9.97333	11.1633	8.25667	NA	GO:0016779//nucleotidyltransferase activity;GO:0016740//transferase activity	GO:0031123//RNA 3'-end processing	K14376//poly(A) polymerase [EC:2.7.7.19]	XP_010671782.1//1;XP_010671779.1//1;XP_010671781.1//1;XP_010671780.1//1	nuclear poly(A) polymerase 3(LOC104888482)
LOC104888493	XM_010673497.2,XR_789449.2	1.63667	6.85167	1.80833	2.18167	0.955	0.853333	3.13333	NA	GO:0016772//transferase activity, transferring phosphorus-containing groups	GO:0044763//null;GO:0050896//response to stimulus	K13428//LRR receptor-like serine/threonine-protein kinase EFR [EC:2.7.11.1]	XP_010671799.1//1	probable LRR receptor-like serine/threonine-protein kinase At3g47570(LOC104888493)
LOC104888495	XM_010673498.2,XM_010673499.2,XM_010673500.2,XR_002039481.1,XR_002039482.1,XR_002039483.1,XR_002039484.1,XR_002039485.1,XR_002039486.1,XR_002039487.1,XR_002039488.1,XR_789450.2,XR_789451.2	2.63833	0.973333	0.786667	1.955	1.20167	1.78333	2.74667	NA	NA	NA	NA	XP_019104048.1//1;KMT16322.1//1;KMT16006.1//1	uncharacterized LOC104888495(LOC104888495)
LOC104888498	XR_789453.2	5.11833	9.755	2.89667	3.325	1.13833	0.998333	2.62333	NA	NA	NA	NA	KMT16324.1//1	uncharacterized LOC104888498(LOC104888498)
LOC104888499	XR_789454.2	8.70833	31.2917	1.945	4.42333	1	0.655	7.17833	NA	NA	NA	NA	KMT16325.1//1	uncharacterized LOC104888499(LOC104888499)
LOC104888503	XM_010673510.2	188.757	78.5783	104.573	96.8533	106.278	168.28	145.613	NA	NA	NA	K12486//stromal membrane-associated protein;K01803//triosephosphate isomerase (TIM) [EC:5.3.1.1]	XP_010671812.1//1	elicitor-responsive protein 3(LOC104888503)
LOC104888510	XM_010673516.2,XM_010673517.2,XM_010673518.2	42.14	52.8867	98.1067	132.238	86.9217	110.417	94.59	GO:0016020//membrane	GO:0022857//transmembrane transporter activity;GO:0005215//transporter activity	GO:0051234//establishment of localization	K08150//MFS transporter, SP family, solute carrier family 2 (myo-inositol transporter), member 13	XP_010671818.1//1	inositol transporter 1(LOC104888510)
LOC104888513	XM_010673520.2	4.90167	1.56167	2.04833	0.64	2.28833	1.23333	1.06333	NA	NA	NA	K00485//dimethylaniline monooxygenase (N-oxide forming) [EC:1.14.13.8];K11816//indole-3-pyruvate monooxygenase [EC:1.14.13.168]	XP_010671822.1//1	flavin-containing monooxygenase FMO GS-OX5(LOC104888513)
LOC104888523	XM_010673537.2,XM_010673538.2,XM_010673539.2,XM_019248560.1,XM_019248561.1	2.66833	2.64	1.415	0.565	1.84833	1.30667	0.728333	NA	NA	NA	K14430//phosphate transporter	XP_010671839.1//1	silicon efflux transporter LSI2(LOC104888523)
LOC104888525	XM_010673540.2	37.4417	7.63167	10.245	13.1967	15.6683	18.6283	18.0967	NA	GO:0016628//oxidoreductase activity, acting on the CH-CH group of donors, NAD or NADP as acceptor;GO:0036094//small molecule binding	GO:0044710//null	K19329//WW domain-containing oxidoreductase	XP_010671842.1//1	short-chain dehydrogenase TIC 32, chloroplastic(LOC104888525)
LOC104888531	XM_010673548.2	5.97833	17.9683	21.87	20.1367	15.235	13.865	13.2533	NA	GO:0003824//catalytic activity	NA	K04730//interleukin-1 receptor-associated kinase 1 [EC:2.7.11.1]	XP_010671850.1//1	U-box domain-containing protein 33(LOC104888531)
LOC104888532	XM_010673549.1	0.0133333	0.02	0.0133333	0.1	0.02	0.02	0.0133333	NA	NA	NA	K10406//kinesin family member C2/C3	XP_010671851.1//1	hypothetical protein(LOC104888532)
LOC104888533	XM_010673551.2,XM_010673552.2	1.92167	0.321667	0.201667	0.201667	0.255	0.311667	0.428333	NA	NA	NA	K10403//kinesin family member 22	XP_010671854.1//1;XP_010671853.1//1	kinesin-like protein KIN-10C(LOC104888533)
LOC104888535	XM_010673554.2	17.375	12.3467	22.0883	29.5283	15.98	21.4667	41.3933	NA	GO:0016491//oxidoreductase activity	NA	K00472//prolyl 4-hydroxylase [EC:1.14.11.2]	XP_010671856.1//1	probable prolyl 4-hydroxylase 12(LOC104888535)
LOC104888541	XM_010673561.2	3.875	1.495	0.685	0.656667	1.59	0.933333	0.661667	GO:0044444//cytoplasmic part	GO:0004022//alcohol dehydrogenase (NAD) activity;GO:0036094//small molecule binding;GO:0004312//fatty acid synthase activity	GO:0006950//response to stress;GO:0009688//abscisic acid biosynthetic process;GO:0006560//proline metabolic process	K09841//xanthoxin dehydrogenase [EC:1.1.1.288]	XP_010671863.1//1	zerumbone synthase(LOC104888541)
LOC104888542	XM_010673563.2	10.68	1.92833	1.065	1.56833	2.59333	0.801667	0.195	NA	GO:0003824//catalytic activity	GO:0008152//metabolic process	K09841//xanthoxin dehydrogenase [EC:1.1.1.288]	XP_010671865.1//1	zerumbone synthase(LOC104888542)
LOC104888543	XM_010673564.2	9.84333	4.97	3.63833	9.07167	5.625	6.19333	8.31	GO:0044444//cytoplasmic part	GO:0004022//alcohol dehydrogenase (NAD) activity;GO:0036094//small molecule binding;GO:0004312//fatty acid synthase activity	GO:0006950//response to stress;GO:0009688//abscisic acid biosynthetic process;GO:0006560//proline metabolic process	K09841//xanthoxin dehydrogenase [EC:1.1.1.288]	XP_010671866.1//1	xanthoxin dehydrogenase(LOC104888543)
[truncated: 7,134 more rows]
[truncated: 6 more columns]

## Sheet: ALL FPKM Data
Supplementary Table S1b: Gene identifiers and expression levels in fragments per kilobase of transcript per million mapped reads (FPKM) for all expressed genes in roots stored at 5 or 12°C for 12, 40 and 120 days. Data is provided for all six replicates per time point x temperature combination.
[truncated: 24,640 more rows]
