# Supplementary material for: Transcriptomic and metabolomic changes in postharvest sugarbeet roots reveal widespread metabolic changes in storage and identify genes potentially responsible for respiratory sucrose loss
Source: Front Plant Sci. 2024 Jan 30;15:1320705. doi: 10.3389/fpls.2024.1320705 (PMC10861796; doi:10.3389/fpls.2024.1320705)
Supplement: Supplementary file 2 [file Table_2.xlsx]

## Sheet: 5C, 12 d
Sugarbeet genome identifiers for differentially expressed genes in highly populated KEGG pathways for roots stored for 12 days at 5°C relative to roots on day of harvest
Pathway, level 1	Cellular Processes	Environmental Information Processing		Genetic Information Processing				Metabolism										Organismal Systems
Pathway, level 2	Transport and catabolism	Membrane transport	Signal transduction	Folding, sorting and degradation	Replication and repair	Transcription	Translation	Amino acid metabolism	Biosynthesis of other secondary metabolites	Carbohydrate metabolism	Energy metabolism	Glycan biosynthesis and metabolism	Lipid metabolism	Metabolism of cofactors and vitamins	Metabolism of other amino acids	Metabolism of terpenoids and polyketides	Nucleotide metabolism	Environmental adaptation
Number of genes	153	37	226	144	69	100	177	155	216	356	78	44	158	80	137	117	69	171
	LOC104882926	LOC104883146	LOC104883303	LOC104882907	LOC104882803	LOC104883216	LOC104882986	LOC104883287	LOC104882918	LOC104883129	LOC104883239	LOC104882804	LOC104883222	LOC104883216	LOC104883042	LOC104882919	LOC104882977	LOC104883071
	LOC104883426	LOC104883699	LOC104883407	LOC104882977	LOC104883468	LOC104883233	LOC104883043	LOC104883300	LOC104882919	LOC104883182	LOC104883503	LOC104883565	LOC104883233	LOC104883287	LOC104883407	LOC104883247	LOC104883216	LOC104883276
	LOC104883451	LOC104884355	LOC104883663	LOC104883043	LOC104884108	LOC104883632	LOC104883071	LOC104883407	LOC104883093	LOC104883233	LOC104883872	LOC104883599	LOC104883369	LOC104883299	LOC104883907	LOC104883634	LOC104883233	LOC104883663
	LOC104883453	LOC104884804	LOC104883883	LOC104883341	LOC104884120	LOC104883988	LOC104883369	LOC104883503	LOC104883247	LOC104883247	LOC104883981	LOC104883907	LOC104883438	LOC104883749	LOC104884237	LOC104883854	LOC104883988	LOC104883869
	LOC104883464	LOC104886468	LOC104883907	LOC104883350	LOC104884421	LOC104884063	LOC104883553	LOC104883758	LOC104883287	LOC104883407	LOC104884122	LOC104884234	LOC104883749	LOC104883759	LOC104884293	LOC104884034	LOC104884390	LOC104884405
	LOC104883479	LOC104886957	LOC104884363	LOC104883369	LOC104884846	LOC104884413	LOC104883743	LOC104883953	LOC104883300	LOC104883503	LOC104884846	LOC104885215	LOC104883907	LOC104883988	LOC104884388	LOC104884168	LOC104884513	LOC104884465
	LOC104883481	LOC104887716	LOC104884465	LOC104883407	LOC104884987	LOC104884808	LOC104884041	LOC104884118	LOC104883407	LOC104883754	LOC104884892	LOC104886342	LOC104884108	LOC104884513	LOC104884430	LOC104884299	LOC104884562	LOC104884942
	LOC104883484	LOC104888312	LOC104884467	LOC104883468	LOC104885415	LOC104884998	LOC104884118	LOC104884237	LOC104883421	LOC104883822	LOC104886325	LOC104886631	LOC104884234	LOC104884901	LOC104884449	LOC104884732	LOC104884565	LOC104885117
	LOC104883485	LOC104888343	LOC104884540	LOC104883629	LOC104885468	LOC104886418	LOC104884400	LOC104884391	LOC104883953	LOC104883911	LOC104886350	LOC104886632	LOC104884336	LOC104884985	LOC104884540	LOC104885388	LOC104885415	LOC104885224
	LOC104883612	LOC104889365	LOC104884565	LOC104883974	LOC104886744	LOC104886442	LOC104884894	LOC104884449	LOC104884022	LOC104883974	LOC104886639	LOC104886953	LOC104884450	LOC104884989	LOC104884575	LOC104885415	LOC104886468	LOC104886592
	LOC104883907	LOC104892207	LOC104884846	LOC104884325	LOC104887280	LOC104886468	LOC104884987	LOC104884551	LOC104884118	LOC104884034	LOC104886958	LOC104889201	LOC104884540	LOC104886493	LOC104884685	LOC104886566	LOC104886744	LOC104887002
	LOC104883949	LOC104892474	LOC104884986	LOC104884665	LOC104887287	LOC104886570	LOC104886251	LOC104884730	LOC104884299	LOC104884158	LOC104887036	LOC104889434	LOC104884856	LOC104886529	LOC104884856	LOC104886744	LOC104887280	LOC104887168
	LOC104883974	LOC104893666	LOC104885079	LOC104884846	LOC104888046	LOC104886744	LOC104886612	LOC104884845	LOC104884430	LOC104884168	LOC104887841	LOC104889508	LOC104885301	LOC104886748	LOC104885130	LOC104887043	LOC104887546	LOC104887330
	LOC104884293	LOC104893683	LOC104885272	LOC104885237	LOC104888114	LOC104886824	LOC104886675	LOC104884856	LOC104884449	LOC104884234	LOC104887897	LOC104889658	LOC104885325	LOC104886776	LOC104885301	LOC104887280	LOC104887569	LOC104887537
	LOC104884325	LOC104894164	LOC104885301	LOC104885303	LOC104889014	LOC104887079	LOC104886687	LOC104884901	LOC104884522	LOC104884363	LOC104887965	LOC104890032	LOC104885453	LOC104887250	LOC104886493	LOC104887407	LOC104888329	LOC104887695
	LOC104884336	LOC104897250	LOC104885389	LOC104885325	LOC104889803	LOC104887280	LOC104886729	LOC104886350	LOC104884726	LOC104884409	LOC104888175	LOC104890057	LOC104886631	LOC104887771	LOC104887198	LOC104888541	LOC104888603	LOC104887710
	LOC104884398	LOC104897638	LOC104885461	LOC104885415	LOC104890137	LOC104887569	LOC104886832	LOC104886493	LOC104884890	LOC104884430	LOC104888263	LOC104890666	LOC104886632	LOC104887935	LOC104887726	LOC104888542	LOC104888677	LOC104887718
	LOC104884540	LOC104898642	LOC104886350	LOC104885440	LOC104890812	LOC104888329	LOC104886840	LOC104886776	LOC104886595	LOC104884436	LOC104888503	LOC104894050	LOC104886798	LOC104887957	LOC104887955	LOC104889380	LOC104888873	LOC104887943
	LOC104885301	LOC104898769	LOC104886592	LOC104886342	LOC104892311	LOC104888603	LOC104887024	LOC104886828	LOC104886619	LOC104884449	LOC104888560	LOC104894561	LOC104886908	LOC104888230	LOC104887957	LOC104889407	LOC104889472	LOC104888159
	LOC104886468	LOC104899084	LOC104886598	LOC104886590	LOC104892312	LOC104889210	LOC104887163	LOC104887198	LOC104886776	LOC104884562	LOC104888710	LOC104895097	LOC104887086	LOC104888555	LOC104888234	LOC104889539	LOC104890060	LOC104888277
	LOC104887053	LOC104899086	LOC104886687	LOC104886748	LOC104892320	LOC104889472	LOC104887226	LOC104887297	LOC104886828	LOC104884730	LOC104888980	LOC104895148	LOC104887238	LOC104889354	LOC104888332	LOC104889540	LOC104890075	LOC104888329
	LOC104887086	LOC104899303	LOC104886744	LOC104887280	LOC104892556	LOC104889658	LOC104887447	LOC104887726	LOC104886914	LOC104884856	LOC104889458	LOC104895178	LOC104887258	LOC104889423	LOC104888982	LOC104889580	LOC104890137	LOC104888372
	LOC104887245	LOC104900612	LOC104887086	LOC104887416	LOC104893050	LOC104889783	LOC104887935	LOC104887861	LOC104886934	LOC104885043	LOC104889648	LOC104896296	LOC104887330	LOC104889698	LOC104889234	LOC104889583	LOC104891453	LOC104888493
	LOC104887247	LOC104901331	LOC104887168	LOC104887865	LOC104893526	LOC104890075	LOC104888225	LOC104887906	LOC104887004	LOC104885147	LOC104889953	LOC104897146	LOC104887444	LOC104889848	LOC104889235	LOC104889868	LOC104892045	LOC104888598
	LOC104887540	LOC104902130	LOC104887398	LOC104887900	LOC104893606	LOC104890348	LOC104888244	LOC104887915	LOC104887198	LOC104885259	LOC104890433	LOC104897149	LOC104887585	LOC104890474	LOC104889236	LOC104890234	LOC104892267	LOC104888793
	LOC104887795	LOC104902345	LOC104887596	LOC104887929	LOC104893661	LOC104890676	LOC104888448	LOC104887957	LOC104887628	LOC104885430	LOC104892005	LOC104897300	LOC104887673	LOC104890477	LOC104889243	LOC104890474	LOC104892511	LOC104888795
	LOC104887796	LOC104902880	LOC104887710	LOC104888046	LOC104893811	LOC104891186	LOC104888482	LOC104888034	LOC104887822	LOC104886350	LOC104893633	LOC104897722	LOC104887726	LOC104890854	LOC104889537	LOC104890477	LOC104892965	LOC104888804
	LOC104887800	LOC104904507	LOC104887718	LOC104888128	LOC104894208	LOC104891453	LOC104888720	LOC104888263	LOC104887861	LOC104886366	LOC104893683	LOC104898191	LOC104887822	LOC104891135	LOC104889855	LOC104890532	LOC104893496	LOC104889234
	LOC104888396	LOC104904628	LOC104887785	LOC104888372	LOC104894489	LOC104892763	LOC104888826	LOC104888332	LOC104887906	LOC104886493	LOC104894044	LOC104898193	LOC104889198	LOC104891259	LOC104889921	LOC104890940	LOC104893606	LOC104889235
	LOC104888503	LOC104905624	LOC104887822	LOC104888462	LOC104895001	LOC104893092	LOC104888997	LOC104888348	LOC104887915	BIN46	LOC104894547	LOC104898605	LOC104889201	LOC104891329	LOC104889924	LOC104891263	LOC104894432	LOC104889236
	LOC104888555	LOC104905648	LOC104887905	LOC104889014	LOC104895103	LOC104893116	LOC104889210	LOC104888513	LOC104887955	LOC104886631	LOC104894936	LOC104899693	LOC104889474	LOC104891592	LOC104889926	LOC104891339	LOC104894492	LOC104889241
	LOC104888864	LOC104906200	LOC104887991	LOC104889092	LOC104895620	LOC104893344	LOC104889532	LOC104888555	LOC104888061	LOC104886632	LOC104895767	LOC104899699	LOC104889537	LOC104891737	LOC104890260	LOC104891890	LOC104894593	LOC104889243
	LOC104888878	LOC104908219	LOC104887992	LOC104889251	LOC104896043	LOC104893923	LOC104889609	LOC104888710	LOC104888141	LOC104886639	LOC104897431	LOC104900399	LOC104889705	LOC104892470	LOC104890294	LOC104892116	LOC104895335	LOC104889251
	LOC104888879	LOC109133615	LOC104888370	LOC104889416	LOC104896450	LOC104894344	LOC104889880	LOC104888982	LOC104888234	LOC104886671	LOC104897513	LOC104901305	LOC104889706	LOC104893034	LOC104890429	LOC104892623	LOC104895620	LOC104889679
	LOC104889246	LOC109135016	LOC104888453	LOC104889658	LOC104896513	LOC104895065	LOC104890085	LOC104889210	LOC104888332	LOC104886953	LOC104897680	LOC104901307	LOC104890086	LOC104893496	LOC104890532	LOC104893320	LOC104896292	LOC104889951
	LOC104889522	LOC109136138	LOC104889061	LOC104889847	LOC104896864	LOC104895212	LOC104890260	LOC104889398	LOC104888345	LOC104887198	LOC104898109	LOC104901437	LOC104890177	LOC104893514	LOC104891240	LOC104893395	LOC104896498	LOC104890400
	LOC104890120	LOC109136499	LOC104889210	LOC104889887	LOC104896939	LOC104895620	LOC104890347	LOC104889855	LOC104888346	LOC104887232	LOC104898772	LOC104902028	LOC104890532	LOC104894893	LOC104891257	LOC104893606	LOC104897123	LOC104890465
	LOC104890198		LOC104889216	LOC104890198	LOC104897097	LOC104895744	LOC104890367	LOC104889885	LOC104888348	LOC104887726	LOC104898975	LOC104902889	LOC104890828	LOC104895148	LOC104891604	LOC104893811	LOC104897515	LOC104890566
	LOC104890348		LOC104889234	LOC104890301	LOC104897123	LOC104896263	LOC104890680	LOC104890260	LOC104888443	LOC104887734	LOC104899390	LOC104903252	LOC104890829	LOC104896715	LOC104891605	LOC104894780	LOC104897571	LOC104890611
	LOC104890854		LOC104889235	LOC104890348	LOC104897483	LOC104896546	LOC104890925	LOC104890265	LOC104888555	LOC104887785	LOC104900225	LOC104903588	LOC104890854	LOC104896749	LOC104891681	LOC104894825	LOC104897691	LOC104890944
	LOC104891207		LOC104889236	LOC104890553	LOC104898151	LOC104896945	LOC104891010	LOC104890294	LOC104888557	LOC104887935	LOC104900316	LOC104903912	LOC104891107	LOC104897233	LOC104891682	LOC104894986	LOC104898058	LOC104891212
	LOC104891338		LOC104889241	LOC104890572	LOC104898549	LOC104896968	LOC104891186	LOC104890532	LOC104888982	LOC104887955	LOC104900978	LOC104906581	LOC104891602	LOC104897752	LOC104891829	LOC104895148	LOC104898858	LOC104891303
	LOC104891404		LOC104889243	LOC104890575	LOC104899222	LOC104897123	LOC104891295	LOC104890756	LOC104889234	LOC104887957	LOC104900994	LOC104907144	LOC104891800	LOC104897889	LOC104891936	LOC104895230	LOC104898882	LOC104891327
	LOC104891510		LOC104889251	LOC104890651	LOC104900142	LOC104897300	LOC104891325	LOC104890926	LOC104889235	LOC104887965	LOC104901009	LOC109136355	LOC104892116	LOC104898882	LOC104892088	LOC104895334	LOC104899275	LOC104891424
	LOC104892292		LOC104889445	LOC104890707	LOC104900458	LOC104897390	LOC104891602	LOC104890940	LOC104889236	LOC104887991	LOC104901331		LOC104892421	LOC104899693	LOC104892116	LOC104895620	LOC104900715	LOC104891529
	LOC104892935		LOC104889491	LOC104890965	LOC104901128	LOC104897571	LOC104891657	LOC104891186	LOC104889243	LOC104887992	LOC104901778		LOC104892637	LOC104899992	LOC104892267	LOC104895656	LOC104901227	LOC104891576
	LOC104893116		LOC104889529	LOC104891338	LOC104903042	LOC104897612	LOC104891667	LOC104891257	LOC104889289	LOC104888008	LOC104901915		LOC104893012	LOC104901305	LOC104892621	LOC104895677	LOC104901314	LOC104891611
	LOC104893683		LOC104889569	LOC104891424	LOC104903774	LOC104897806	LOC104891686	LOC104891259	LOC104889292	LOC104888175	LOC104902079		LOC104893054	LOC104901307	LOC104893391	LOC104895851	LOC104901827	LOC104891632
	LOC104893923		LOC104889570	LOC104891566	LOC104904924	LOC104897898	LOC104891812	LOC104891287	LOC104889539	LOC104888234	LOC104902081		LOC104893142	LOC104901392	LOC104893499	LOC104895859	LOC104902079	LOC104891637
	LOC104894163		LOC104889576	LOC104891602	LOC104905276	LOC104898151	LOC104891863	LOC104891602	LOC104889540	LOC104888235	LOC104902141		LOC104893170	LOC104901459	LOC104893774	LOC104896110	LOC104902081	LOC104891682
	LOC104894165		LOC104889690	LOC104891695	LOC104905956	LOC104898308	LOC104891980	LOC104891737	LOC104889547	LOC104888246	LOC104902235		LOC104893514	LOC104901595	LOC104894060	LOC104896939	LOC104903115	LOC104891913
	LOC104894261		LOC104889853	LOC104892125	LOC104906311	LOC104898454	LOC104891989	LOC104891936	LOC104889682	LOC104888283	LOC104902605		LOC104893526	LOC104901827	LOC104894061	LOC104897123	LOC104903774	LOC104891970
	LOC104894356		LOC104889951	LOC104892358	LOC104906820	LOC104898516	LOC104891996	LOC104892047	LOC104889728	LOC104888323	LOC104902848		LOC104893839	LOC104902204	LOC104894341	LOC104897295	LOC104903796	LOC104891975
	LOC104894820		LOC104889963	LOC104892637	LOC104907558	LOC104899275	LOC104892013	LOC104892088	LOC104889855	LOC104888324	LOC104903038		LOC104893866	LOC104902334	LOC104894432	LOC104897512	LOC104905758	LOC104891976
	LOC104894887		LOC104890537	LOC104892639	LOC104907648	LOC104899283	LOC104892033	LOC104892291	LOC104889921	LOC104888349	LOC104903711		LOC104894023	LOC104902388	LOC104894525	LOC104897569	LOC104906088	LOC104892239
	LOC104894916		LOC104890611	LOC104892686	LOC104908089	LOC104899375	LOC104892138	LOC104892566	LOC104889924	LOC104888351	LOC104904019		LOC104894561	LOC104902419	LOC104894596	LOC104897680	LOC104906635	LOC104892437
	LOC104895020		LOC104890934	LOC104893116	LOC104908456	LOC104899943	LOC104892181	LOC104892604	LOC104889926	LOC104888375	LOC104904172		LOC104894916	LOC104902597	LOC104894936	LOC104898089	LOC104906935	LOC104892684
	LOC104895153		LOC104890935	LOC104893158	LOC104908549	LOC104900058	LOC104892217	LOC104892621	LOC104890008	LOC104888401	LOC104904258		LOC104894986	LOC104902687	LOC104894964	LOC104898122	LOC104907010	LOC104893570
	LOC104895242		LOC104890973	LOC104893811	LOC109134354	LOC104900138	LOC104892230	LOC104892637	LOC104890014	LOC104888503	LOC104904507		LOC104895064	LOC104902885	LOC104895148	LOC104898202	LOC104908190	LOC104894013
	LOC104895554		LOC104891186	LOC104893923	LOC109134881	LOC104900662	LOC104892312	LOC104894044	LOC104890260	LOC104888560	LOC104905230		LOC104895097	LOC104903022	LOC104895166	LOC104898566	LOC104908724	LOC104894277
	LOC104895574		LOC104891207	LOC104894016	LOC109135297	LOC104901227	LOC104892320	LOC104894341	LOC104890294	LOC104888603	LOC104905530		LOC104895148	LOC104903537	LOC104895169	LOC104898873	LOC104908975	LOC104894280
	LOC104896408		LOC104891212	LOC104894023	LOC109135316	LOC104901769	LOC104892535	LOC104894547	LOC104890325	LOC104888731	LOC104905645		LOC104895152	LOC104904401	LOC104895554	LOC104899057	LOC109133773	LOC104894301
	LOC104896525		LOC104891460	LOC104894261	LOC109135372	LOC104901834	LOC104892602	LOC104894660	LOC104890492	LOC104888732	LOC104905791		LOC104895222	LOC104905102	LOC104895656	LOC104899504	LOC109134584	LOC104894302
	LOC104896546		LOC104891496	LOC104894547	LOC109135478	LOC104902079	LOC104892637	LOC104894712	LOC104890494	LOC104888738	LOC104906349		LOC104895242	LOC104905112	LOC104895921	LOC104899693	LOC109135297	LOC104894346
	LOC104896576		LOC104891529	LOC104894828	LOC109135761	LOC104902329	LOC104892673	LOC104894887	LOC104890854	LOC104888888	LOC104906385		LOC104895404	LOC104905143	LOC104896715	LOC104899921	LOC109135478	LOC104894420
	LOC104896577		LOC104891599	LOC104895156	LOC109135778	LOC104902462	LOC104892833	LOC104894893	LOC104891259	LOC104888980	LOC104907232		LOC104895516	LOC104905758	LOC104896888	LOC104899964	LOC109135542	LOC104894981
	LOC104897098		LOC104891682	LOC104895410	LOC109135835	LOC104902565	LOC104893092	LOC104894916	LOC104891466	LOC104889014	LOC104907333		LOC104895517	LOC104906088	LOC104896997	LOC104900562	LOC109135727	LOC104895109
	LOC104897132		LOC104891820	LOC104895554	LOC109136133	LOC104902986	LOC104893526	LOC104895152	LOC104891604	LOC104889056	LOC104907558		LOC104895554	LOC104906935	LOC104897316	LOC104900732	LOC109135778	LOC104895110
	LOC104897390		LOC104891913	LOC104895562	LOC109136230	LOC104903365	LOC104893552	LOC104895371	LOC104891605	LOC104889061	LOC104907596		LOC104895562	LOC104907010	LOC104897680	LOC104901022	LOC109135835	LOC104895535
	LOC104897767		LOC104891970	LOC104895862		LOC104903774	LOC104893583	LOC104895749	LOC104891681	LOC104889135	LOC104907718		LOC104895656	LOC104907118	LOC104897691	LOC104901124		LOC104895597
	LOC104897806		LOC104891975	LOC104896153		LOC104904101	LOC104893793	LOC104895921	LOC104891682	LOC104889162	LOC104907956		LOC104895953	LOC104907127	LOC104897773	LOC104901305		LOC104896141
	LOC104898193		LOC104891976	LOC104896513		LOC104904782	LOC104894023	LOC104896117	LOC104891936	LOC104889201	LOC104908189		LOC104896078	LOC104907337	LOC104897818	LOC104901307		LOC104896153
	LOC104898255		LOC104892118	LOC104896546		LOC104904833	LOC104894099	LOC104896715	LOC104892088	LOC104889234	LOC104908219		LOC104896108	LOC104907958	LOC104898005	LOC104901642		LOC104896241
	LOC104898536		LOC104892125	LOC104896587		LOC104905122	LOC104894347	LOC104896805	LOC104892125	LOC104889235	LOC109134859		LOC104896218	LOC104908393	LOC104898009	LOC104902120		LOC104896302
	LOC104898545		LOC104892227	LOC104896610		LOC104906146	LOC104894356	LOC104896888	LOC104892623	LOC104889236	LOC109135016		LOC104896219	LOC104908416	LOC104898058	LOC104902232		LOC104896351
	LOC104898546		LOC104892239	LOC104896612		LOC104906149	LOC104894420	LOC104897072	LOC104892781	LOC104889243	LOC109136138		LOC104896333	LOC104908702	LOC104898186	LOC104902331		LOC104896437
	LOC104898547		LOC104892338	LOC104896868		LOC104906635	LOC104894547	LOC104897316	LOC104892799	LOC104889314	LOC109136230		LOC104896551	LOC109133531	LOC104898210	LOC104902623		LOC104896713
	LOC104898553		LOC104892504	LOC104897098		LOC104906730	LOC104894688	LOC104897517	LOC104893320	LOC104889458	LOC109136561		LOC104896553	LOC109134712	LOC104898671	LOC104902969		LOC104896735
	LOC104898554		LOC104892563	LOC104897123		LOC104906824	LOC104895242	LOC104897569	LOC104893499	LOC104889576			LOC104897569	LOC109136002	LOC104898948	LOC104903185		LOC104897396
	LOC104898555		LOC104892626	LOC104897127		LOC104907333	LOC104895284	LOC104897576	LOC104894341	LOC104889648			LOC104897680	LOC109136457	LOC104898950	LOC104903186		LOC104897489
	LOC104898556		LOC104892913	LOC104897132		LOC104908190	LOC104895383	LOC104897680	LOC104894525	LOC104889682			LOC104897876		LOC104898951	LOC104903774		LOC104897492
	LOC104898557		LOC104892967	LOC104897390		LOC104908276	LOC104895410	LOC104897752	LOC104894642	LOC104889808			LOC104898318		LOC104898966	LOC104903892		LOC104897507
	LOC104898559		LOC104893092	LOC104897483		LOC104908615	LOC104895585	LOC104897818	LOC104894964	LOC104889898			LOC104899214		LOC104899214	LOC104904096		LOC104897532
	LOC104899283		LOC104893209	LOC104897806		LOC109133691	LOC104895807	LOC104897876	LOC104895001	LOC104889921			LOC104899454		LOC104899296	LOC104904123		LOC104897680
	LOC104899691		LOC104893570	LOC104897876		LOC109133773	LOC104896066	LOC104897898	LOC104895083	LOC104889924			LOC104899693		LOC104899340	LOC104904268		LOC104897745
	LOC104899699		LOC104893675	LOC104898035		LOC109134584	LOC104896068	LOC104898210	LOC104895137	LOC104889926			LOC104899699		LOC104899693	LOC104904269		LOC104897756
	LOC104899738		LOC104894301	LOC104898255		LOC109134699	LOC104896368	LOC104898917	LOC104895148	LOC104890041			LOC104899742		LOC104899694	LOC104904300		LOC104897992
	LOC104899866		LOC104894302	LOC104898318		LOC109134704	LOC104896958	LOC104899296	LOC104895154	LOC104890043			LOC104900049		LOC104899742	LOC104904338		LOC104898016
	LOC104899973		LOC104894346	LOC104899283		LOC109134872	LOC104897290	LOC104899307	LOC104895334	LOC104890049			LOC104900339		LOC104899854	LOC104904444		LOC104898144
	LOC104900025		LOC104894981	LOC104899593		LOC109135297	LOC104897876	LOC104899454	LOC104895554	LOC104890086			LOC104900572		LOC104899896	LOC104904624		LOC104898152
	LOC104900138		LOC104895016	LOC104899710		LOC109135346	LOC104897898	LOC104899694	LOC104895749	LOC104890100			LOC104900768		LOC104900257	LOC104905102		LOC104898219
	LOC104900406		LOC104895065	LOC104899837		LOC109135372	LOC104898186	LOC104899742	LOC104895846	LOC104890153			LOC104900771		LOC104900375	LOC104905244		LOC104898324
	LOC104900550		LOC104895109	LOC104900138		LOC109135478	LOC104898210	LOC104899920	LOC104895921	LOC104890164			LOC104900838		LOC104900944	LOC104905320		LOC104898964
	LOC104900551		LOC104895110	LOC104900144		LOC109135542	LOC104898259	LOC104900759	LOC104896004	LOC104890185			LOC104901040		LOC104901040	LOC104905720		LOC104899266
	LOC104900552		LOC104895153	LOC104900287		LOC109135727	LOC104898265	LOC104900761	LOC104896006	LOC104890294			LOC104901218		LOC104901305	LOC104905737		LOC104899339
	LOC104900553		LOC104895176	LOC104900660		LOC109135761	LOC104898318	LOC104900762	LOC104896191	LOC104890337			LOC104901305		LOC104901307	LOC104907021		LOC104899540
	LOC104900571		LOC104895242	LOC104900768		LOC109135778	LOC104898337	LOC104900768	LOC104896200	LOC104890474			LOC104901307		LOC104901331	LOC104907127		LOC104899593
	LOC104900586		LOC104895284	LOC104900960		LOC109135835	LOC104898385	LOC104901331	LOC104896205	LOC104890477			LOC104901437		LOC104901386	LOC104907433		LOC104899610
	LOC104900944		LOC104895554	LOC104901331		LOC109136522	LOC104898602	LOC104901386	LOC104896291	LOC104890532			LOC104901489		LOC104901409	LOC104907439		LOC104899611
	LOC104901040		LOC104895559	LOC104901573		LOC109136561	LOC104898939	LOC104901595	LOC104896888	LOC104890658			LOC104901573		LOC104901489	LOC104907457		LOC104899615
	LOC104901489		LOC104896021	LOC104901769			LOC104899062	LOC104901700	LOC104897316	LOC104890674			LOC104901642		LOC104902079	LOC104908558		LOC104899617
	LOC104901609		LOC104896141	LOC104901976			LOC104899147	LOC104901756	LOC104897569	LOC104890675			LOC104901816		LOC104902081	LOC104908576		LOC104899618
	LOC104901769		LOC104896302	LOC104902020			LOC104899431	LOC104901893	LOC104897576	LOC104890676			LOC104901956		LOC104902156	LOC104908690		LOC104899628
	LOC104902245		LOC104896311	LOC104902028			LOC104899684	LOC104901924	LOC104897750	LOC104891207			LOC104902335		LOC104902198	LOC104908702		LOC104899632
	LOC104902335		LOC104896336	LOC104902848			LOC104899686	LOC104901961	LOC104897752	LOC104891226			LOC104902364		LOC104902364	LOC104908747		LOC104899633
	LOC104902979		LOC104896351	LOC104902871			LOC104899776	LOC104902156	LOC104897755	LOC104891287			LOC104902369		LOC104902678	LOC104908785		LOC104899638
	LOC104903113		LOC104896437	LOC104902931			LOC104899794	LOC104902334	LOC104897756	LOC104891407			LOC104902434		LOC104902931	LOC109133531		LOC104899820
	LOC104903234		LOC104897300	LOC104903692			LOC104899857	LOC104902335	LOC104897773	LOC104891602			LOC104902610		LOC104902957	LOC109133600		LOC104900223
	LOC104903491		LOC104897480	LOC104903774			LOC104899965	LOC104902419	LOC104897818	LOC104891604			LOC104902687		LOC104903040	LOC109133792		LOC104900259
	LOC104903853		LOC104897489	LOC104903925			LOC104900118	LOC104902597	LOC104898030	LOC104891605			LOC104902969		LOC104903122	LOC109134559		LOC104900287
	LOC104903935		LOC104897492	LOC104903930			LOC104900142	LOC104902678	LOC104898031	LOC104891681			LOC104903185		LOC104904169	LOC109134929		LOC104900506
	LOC104903936		LOC104897532	LOC104903965			LOC104900147	LOC104902721	LOC104898032	LOC104891682			LOC104903193		LOC104904401	LOC109135297		LOC104900515
	LOC104904101		LOC104897537	LOC104904101			LOC104900182	LOC104902885	LOC104898089	LOC104891705			LOC104903252		LOC104904812	LOC109135478		LOC104900529
	LOC104904172		LOC104897812	LOC104904337			LOC104900768	LOC104902931	LOC104898096	LOC104891728			LOC104903936		LOC104905130	LOC109135778		LOC104900650
	LOC104904218		LOC104897816	LOC104904381			LOC104900830	LOC104902969	LOC104898186	LOC104891829			LOC104903965		LOC104905754	LOC109135835		LOC104900751
	LOC104904381		LOC104897818	LOC104904748			LOC104900967	LOC104903040	LOC104898207	LOC104891898			LOC104904019		LOC104906088	LOC109136228		LOC104900960
	LOC104904424		LOC104897819	LOC104904750			LOC104901314	LOC104903128	LOC104898208	LOC104891936			LOC104904268		LOC104907107	LOC109136400		LOC104900967
	LOC104904507		LOC104897821	LOC104904761			LOC104901444	LOC104903261	LOC104898210	LOC104892005			LOC104904269		LOC104907127			LOC104901402
	LOC104904669		LOC104897898	LOC104904782			LOC104901573	LOC104903537	LOC104898298	LOC104892015			LOC104904349		LOC104907164			LOC104901408
	LOC104904782		LOC104898016	LOC104904969			LOC104901828	LOC104903815	LOC104898302	LOC104892160			LOC104904395		LOC104907361			LOC104902109
	LOC104904812		LOC104898144	LOC104905052			LOC104901936	LOC104903964	LOC104898395	LOC104892164			LOC104904771		LOC104907580			LOC104902336
	LOC104905143		LOC104898152	LOC104905072			LOC104901944	LOC104903965	LOC104898948	LOC104892202			LOC104905102		LOC104907677			LOC104902393
	LOC104905665		LOC104898244	LOC104905776			LOC104901977	LOC104904079	LOC104898950	LOC104892252			LOC104905112		LOC104907724			LOC104902519
	LOC104906016		LOC104898517	LOC104905783			LOC104902168	LOC104904169	LOC104898951	LOC104892637			LOC104905397		LOC104907858			LOC104902552
	LOC104906444		LOC104898602	LOC104905792			LOC104902198	LOC104905143	LOC104899296	LOC104892644			LOC104905703		LOC104908898			LOC104902773
	LOC104906515		LOC104898720	LOC104906153			LOC104902317	LOC104905171	LOC104899307	LOC104892768			LOC104905776		LOC104909107			LOC104902829
	LOC104906526		LOC104898873	LOC104906228			LOC104902331	LOC104905444	LOC104899375	LOC104892769			LOC104906153		LOC104909120			LOC104903106
	LOC104906579		LOC104899258	LOC104906333			LOC104902336	LOC104905754	LOC104899473	LOC104892965			LOC104906228		LOC109134460			LOC104903671
	LOC104907065		LOC104899266	LOC104906416			LOC104902714	LOC104906016	LOC104899693	LOC104892967			LOC104906311		LOC109134491			LOC104903722
	LOC104907127		LOC104899446	LOC104906990			LOC104902741	LOC104906311	LOC104899896	LOC104893000			LOC104906333		LOC109134548			LOC104903832
	LOC104907337		LOC104899453	LOC104907065			LOC104902829	LOC104906385	LOC104899920	LOC104893170			LOC104906526		LOC109134555			LOC104904288
	LOC104907429		LOC104899495	LOC104907558			LOC104902931	LOC104906391	LOC104900118	LOC104893210			LOC104906532		LOC109134712			LOC104904344
	LOC104907585		LOC104899593	LOC104907853			LOC104903012	LOC104906416	LOC104900234	LOC104893320			LOC104906579		LOC109135022			LOC104904402
	LOC104908018		LOC104899726	LOC104908018			LOC104903412	LOC104906530	LOC104900269	LOC104893499			LOC104906734		LOC109135243			LOC104904543
	LOC104908284		LOC104899949	LOC104908468			LOC104903439	LOC104906879	LOC104900274	LOC104893526			LOC104907063		LOC109135775			LOC104904544
	LOC104908336		LOC104899950	LOC104908730			LOC104903535	LOC104907337	LOC104900375	LOC104893633			LOC104907127		LOC109136038			LOC104904647
	LOC104908624		LOC104899951	LOC109134704			LOC104903958	LOC104907724	LOC104900540	LOC104893774			LOC104907429		LOC109136457			LOC104904651
	LOC104908969		LOC104900029	LOC109134978			LOC104903965	LOC104907870	LOC104900562	LOC104893967			LOC104907435					LOC104904805
	LOC109134704		LOC104900051	LOC109135016			LOC104904050	LOC104908219	LOC104900732	LOC104894011			LOC104907757					LOC104904823
	LOC109134990		LOC104900072	LOC109135372			LOC104904218	LOC104908658	LOC104900750	LOC104894044			LOC104907858					LOC104904829
	LOC109135022		LOC104900090	LOC109135727			LOC104904320	LOC109133600	LOC104900759	LOC104894356			LOC104908025					LOC104904876
	LOC109135301		LOC104900094	LOC109135761			LOC104904424	LOC109133615	LOC104900761	LOC104894525			LOC104908460					LOC104904970
	LOC109135328		LOC104900259	LOC109136522			LOC104904558	LOC109133748	LOC104900762	LOC104894561			LOC104908468					LOC104904980
	LOC109135372		LOC104900318	LOC109136561			LOC104904605	LOC109134460	LOC104900804	LOC104894712			LOC104908654					LOC104905013
	LOC109135727		LOC104900399				LOC104904688	LOC109134491	LOC104900996	LOC104894790			LOC104908794					LOC104905040
	LOC109135761		LOC104900447				LOC104904918	LOC109134548	LOC104901022	LOC104894821			LOC109133531					LOC104905339
	LOC109135775		LOC104900497				LOC104904980	LOC109134555	LOC104901038	LOC104894836			LOC109133877					LOC104905636
	LOC109136038		LOC104900506				LOC104905111	LOC109134559	LOC104901305	LOC104894893			LOC109134491					LOC104905712
	LOC109136138		LOC104900515				LOC104905122	LOC109134712	LOC104901307	LOC104894916			LOC109134872					LOC104905770
	LOC109136355		LOC104900647				LOC104905238	LOC109135016	LOC104901331	LOC104894936			LOC109134990					LOC104906455
	LOC109136457		LOC104900967				LOC104905276	LOC109135243	LOC104901409	LOC104894943			LOC109134995					LOC104906650
	LOC109136522		LOC104901402				LOC104905459	LOC109135301	LOC104901795	LOC104894964			LOC109135022					LOC104906830
	LOC109136561		LOC104901489				LOC104905776	LOC109136138	LOC104901862	LOC104895061			LOC109135301					LOC104906955
			LOC104901671				LOC104905986	LOC109136371	LOC104901929	LOC104895065			LOC109135346					LOC104906977
			LOC104902024				LOC104906080	LOC109136457	LOC104901931	LOC104895097			LOC109135775					LOC104907254
			LOC104902119				LOC104906119		LOC104901933	LOC104895148			LOC109136038					LOC104907781
			LOC104902125				LOC104906153		LOC104902079	LOC104895152			LOC109136133					LOC104907931
			LOC104902336				LOC104906163		LOC104902080	LOC104895153			LOC109136457					LOC104908147
			LOC104902434				LOC104906228		LOC104902081	LOC104895166								LOC104908190
			LOC104902552				LOC104906322		LOC104902198	LOC104895169								LOC104908648
			LOC104902829				LOC104906324		LOC104902232	LOC104895335								LOC104908659
			LOC104902931				LOC104906486		LOC104902419	LOC104895371								LOC109133748
			LOC104902989				LOC104906746		LOC104902884	LOC104895563								LOC109133773
			LOC104903075				LOC104907095		LOC104902885	LOC104895574								LOC109134704
			LOC104903106				LOC104907347		LOC104902931	LOC104895650								LOC109134859
			LOC104903337				LOC104907602		LOC104903040	LOC104895698								LOC109135574
			LOC104903521				LOC104907816		LOC104903279	LOC104895712								LOC109135727
			LOC104903722				LOC104907817		LOC104903392	LOC104895771								LOC109136371
			LOC104903949				LOC104907818		LOC104903407	LOC104895832								LOC109136522
			LOC104904384				LOC104907860		LOC104903440	LOC104895851								LOC109136561
			LOC104904543				LOC104908064		LOC104903818	LOC104895921
			LOC104904544				LOC104908615		LOC104903870	LOC104896086
			LOC104904637				LOC104908992		LOC104904167	LOC104896184
			LOC104904647				LOC104909061		LOC104904169	LOC104896587
			LOC104904740				LOC109134670		LOC104904333	LOC104896686
			LOC104904802				LOC109135322		LOC104904444	LOC104896688
			LOC104904823				LOC109136526		LOC104904449	LOC104896715
			LOC104904829						LOC104904580	LOC104896749
			LOC104904876						LOC104904812	LOC104896822
			LOC104904970						LOC104905116	LOC104896888
			LOC104904975						LOC104905430	LOC104897316
			LOC104904980						LOC104905433	LOC104897360
			LOC104904994						LOC104905575	LOC104897431
			LOC104905122						LOC104905720	LOC104897516
			LOC104905329						LOC104905737	LOC104897680
			LOC104905339						LOC104905754	LOC104897773
			LOC104905410						LOC104906005	LOC104897809
			LOC104905439						LOC104906385	LOC104897818
			LOC104905734						LOC104907107	LOC104897876
			LOC104905770						LOC104907127	LOC104897971
			LOC104905779						LOC104907164	LOC104898089
			LOC104905784						LOC104907457	LOC104898109
			LOC104905832						LOC104907506	LOC104898135
			LOC104905852						LOC104907765	LOC104898186
			LOC104905951						LOC104908145	LOC104898351
			LOC104906570						LOC104908227	LOC104898363
			LOC104906650						LOC104908259	LOC104898454
			LOC104907103						LOC104908277	LOC104898517
			LOC104907113						LOC104908318	LOC104898773
			LOC104907189						LOC104908326	LOC104898873
			LOC104907439						LOC104908395	LOC104898913
			LOC104907931						LOC104908460	LOC104898919
			LOC104907953						LOC104908558	LOC104898948
			LOC104908108						LOC104908786	LOC104898950
			LOC104908127						LOC104909107	LOC104898951
			LOC104908675						LOC104909120	LOC104898975
			LOC104908724						LOC109133748	LOC104899005
			LOC104908780						LOC109133792	LOC104899148
			LOC104909081						LOC109134460	LOC104899296
			LOC109133748						LOC109134548	LOC104899447
			LOC109134859						LOC109134555	LOC104899454
			LOC109134990						LOC109134559	LOC104899677
			LOC109135022						LOC109134929	LOC104899691
			LOC109135297						LOC109135243	LOC104899693
			LOC109135478						LOC109136371	LOC104899738
			LOC109135574						LOC109136400	LOC104899742
			LOC109135727							LOC104899809
			LOC109135775							LOC104899896
			LOC109135778							LOC104899909
			LOC109135822							LOC104899949
			LOC109135835							LOC104899950
			LOC109136038							LOC104899951
			LOC109136371							LOC104900011
			LOC109136457							LOC104900225
			LOC109136512							LOC104900311
			LOC109136561							LOC104900316
										LOC104900375
										LOC104900406
										LOC104900588
										LOC104900768
										LOC104900784
										LOC104900900
										LOC104900944
										LOC104900977
										LOC104900993
										LOC104901012
										LOC104901022
										LOC104901218
										LOC104901305
										LOC104901307
										LOC104901314
										LOC104901331
										LOC104901386
										LOC104901409
										LOC104901437
										LOC104901559
										LOC104901562
										LOC104901698
										LOC104901753
										LOC104901778
										LOC104901797
										LOC104901861
										LOC104901893
										LOC104902043
										LOC104902052
										LOC104902148
										LOC104902156
										LOC104902198
										LOC104902315
										LOC104902320
										LOC104902327
										LOC104902335
										LOC104902359
										LOC104902368
										LOC104902429
										LOC104902848
										LOC104902931
										LOC104902969
										LOC104902986
										LOC104903071
										LOC104903081
										LOC104903122
										LOC104903193
										LOC104903221
										LOC104903252
										LOC104903337
										LOC104903806
										LOC104903859
										LOC104903936
										LOC104903965
										LOC104904019
										LOC104904169
										LOC104904172
										LOC104904258
										LOC104904364
										LOC104904384
										LOC104905102
										LOC104905112
										LOC104905122
										LOC104905143
										LOC104905251
										LOC104905390
										LOC104905734
										LOC104905754
										LOC104905912
										LOC104905913
										LOC104905914
										LOC104905985
										LOC104906022
										LOC104906163
										LOC104906295
										LOC104906399
										LOC104906444
										LOC104906530
										LOC104906579
										LOC104906608
										LOC104906645
										LOC104906815
										LOC104906953
										LOC104907107
										LOC104907127
										LOC104907144
										LOC104907164
										LOC104907189
										LOC104907337
										LOC104907343
										LOC104907429
										LOC104907439
										LOC104907558
										LOC104907782
										LOC104907843
										LOC104907844
										LOC104908025
										LOC104908127
										LOC104908132
										LOC104908406
										LOC104908460
										LOC104908556
										LOC104908764
										LOC104908838
										LOC104908898
										LOC104909043
										LOC104909084
										LOC104909107
										LOC104909120
										LOC109133531
										LOC109133748
										LOC109133792
										LOC109134460
										LOC109134491
										LOC109134548
										LOC109134555
										LOC109134559
										LOC109134712
										LOC109134859
										LOC109134929
										LOC109135016
										LOC109135301
										LOC109135727
										LOC109136002
										LOC109136230
										LOC109136371
										LOC109136400
										LOC109136457
										LOC109136512
										LOC109136561

## Sheet: 5C, 40 d
Sugarbeet genome identifiers for differentially expressed genes in highly populated KEGG pathways for roots stored for 40 days at 5°C relative to roots on day of harvest
Pathway, level 1	Cellular Processes	Environmental Information Processing		Genetic Information Processing				Metabolism										Organismal Systems
Pathway, level 2	Transport and catabolism	Membrane transport	Signal transduction	Folding, sorting and degradation	Replication and repair	Transcription	Translation	Amino acid metabolism	Biosynthesis of other secondary metabolites	Carbohydrate metabolism	Energy metabolism	Glycan biosynthesis and metabolism	Lipid metabolism	Metabolism of cofactors and vitamins	Metabolism of other amino acids	Metabolism of terpenoids and polyketides	Nucleotide metabolism	Environmental adaptation
Number of genes	186	36	264	175	91	127	219	210	235	442	99	63	209	92	165	134	80	203
	LOC104882926	LOC104882808	LOC104882859	LOC104882907	LOC104882803	LOC104883216	LOC104882911	LOC104882911	LOC104883009	LOC104882911	LOC104883503	LOC104882804	LOC104882911	LOC104883216	LOC104882905	LOC104883247	LOC104883216	LOC104882827
	LOC104883013	LOC104883099	LOC104882908	LOC104883341	LOC104882911	LOC104883289	LOC104882986	LOC104883009	LOC104883093	LOC104883182	LOC104883662	LOC104883565	LOC104883002	LOC104883759	LOC104883009	LOC104883725	LOC104883734	LOC104882859
	LOC104883251	LOC104883146	LOC104883407	LOC104883350	LOC104882922	LOC104883632	LOC104883071	LOC104883300	LOC104883247	LOC104883247	LOC104883872	LOC104883599	LOC104883298	LOC104883988	LOC104883407	LOC104883753	LOC104883988	LOC104882908
	LOC104883426	LOC104883734	LOC104883663	LOC104883369	LOC104883544	LOC104883714	LOC104883342	LOC104883407	LOC104883300	LOC104883333	LOC104883981	LOC104884234	LOC104883369	LOC104884513	LOC104883880	LOC104883854	LOC104884098	LOC104883057
	LOC104883445	LOC104884804	LOC104883883	LOC104883407	LOC104884098	LOC104883734	LOC104883363	LOC104883415	LOC104883407	LOC104883407	LOC104884197	LOC104884691	LOC104883438	LOC104884901	LOC104884007	LOC104884034	LOC104884390	LOC104883071
	LOC104883447	LOC104885409	LOC104884362	LOC104883552	LOC104884120	LOC104883988	LOC104883369	LOC104883503	LOC104883421	LOC104883415	LOC104884601	LOC104885215	LOC104883528	LOC104884985	LOC104884237	LOC104884316	LOC104884513	LOC104883074
	LOC104883451	LOC104886468	LOC104884363	LOC104883629	LOC104884415	LOC104884063	LOC104883382	LOC104883596	LOC104883880	LOC104883503	LOC104884621	LOC104886342	LOC104883596	LOC104884989	LOC104884293	LOC104884621	LOC104884524	LOC104883276
	LOC104883453	LOC104886491	LOC104884465	LOC104883974	LOC104884822	LOC104884176	LOC104883553	LOC104883598	LOC104883953	LOC104883596	LOC104884892	LOC104886631	LOC104883598	LOC104886493	LOC104884430	LOC104885388	LOC104884601	LOC104883663
	LOC104883481	LOC104886957	LOC104884467	LOC104884325	LOC104885037	LOC104884413	LOC104883743	LOC104883758	LOC104884022	LOC104883598	LOC104886350	LOC104886632	LOC104883948	LOC104886500	LOC104884449	LOC104886566	LOC104886468	LOC104883766
	LOC104883612	LOC104888343	LOC104884540	LOC104884412	LOC104885178	LOC104884691	LOC104883880	LOC104883880	LOC104884430	LOC104883725	LOC104886639	LOC104886953	LOC104884234	LOC104886748	LOC104884540	LOC104887407	LOC104887546	LOC104883869
	LOC104883949	LOC104889149	LOC104884843	LOC104884426	LOC104886674	LOC104884808	LOC104884041	LOC104883953	LOC104884449	LOC104883734	LOC104886763	LOC104887001	LOC104884336	LOC104887935	LOC104884601	LOC104888376	LOC104888329	LOC104884405
	LOC104883974	LOC104891418	LOC104884870	LOC104884691	LOC104887287	LOC104884998	LOC104884876	LOC104884237	LOC104884522	LOC104883754	LOC104886989	LOC104889201	LOC104884450	LOC104888555	LOC104884621	LOC104888541	LOC104888941	LOC104884465
	LOC104884052	LOC104891981	LOC104884986	LOC104884897	LOC104887427	LOC104886418	LOC104884894	LOC104884391	LOC104884601	LOC104883822	LOC104887036	LOC104889372	LOC104884524	LOC104889223	LOC104884643	LOC104888542	LOC104889149	LOC104884884
	LOC104884184	LOC104892207	LOC104885301	LOC104885237	LOC104888114	LOC104886442	LOC104885037	LOC104884449	LOC104884643	LOC104883911	LOC104887199	LOC104889434	LOC104884540	LOC104889354	LOC104884685	LOC104888543	LOC104889971	LOC104884942
	LOC104884293	LOC104892371	LOC104885389	LOC104885303	LOC104888941	LOC104886468	LOC104886232	LOC104884551	LOC104884717	LOC104883974	LOC104887897	LOC104889658	LOC104884856	LOC104889423	LOC104884717	LOC104888941	LOC104890075	LOC104885117
	LOC104884325	LOC104894164	LOC104885461	LOC104885329	LOC104889014	LOC104886570	LOC104886251	LOC104884643	LOC104884726	LOC104884034	LOC104888175	LOC104890004	LOC104885037	LOC104889698	LOC104884856	LOC104889287	LOC104890733	LOC104885224
	LOC104884336	LOC104896619	LOC104885633	LOC104885440	LOC104889119	LOC104886824	LOC104886612	LOC104884717	LOC104884890	LOC104884158	LOC104888263	LOC104890032	LOC104885178	LOC104889848	LOC104885130	LOC104889376	LOC104891453	LOC104886506
	LOC104884398	LOC104897284	LOC104886203	LOC104886342	LOC104889223	LOC104887001	LOC104886675	LOC104884845	LOC104885064	LOC104884184	LOC104888560	LOC104890057	LOC104885301	LOC104889901	LOC104885301	LOC104889380	LOC104891455	LOC104886592
	LOC104884540	LOC104898642	LOC104886244	LOC104886528	LOC104889803	LOC104887216	LOC104886687	LOC104884856	LOC104886595	LOC104884197	LOC104888710	LOC104890160	LOC104885329	LOC104890004	LOC104885374	LOC104889383	LOC104891530	LOC104886596
	LOC104885301	LOC104898686	LOC104886350	LOC104886748	LOC104890812	LOC104887253	LOC104886729	LOC104884901	LOC104886619	LOC104884234	LOC104888980	LOC104890666	LOC104885374	LOC104890167	LOC104885487	LOC104889407	LOC104892045	LOC104886889
	LOC104885374	LOC104898769	LOC104886455	LOC104887416	LOC104892311	LOC104887690	LOC104886835	LOC104885037	LOC104886828	LOC104884363	LOC104889149	LOC104892261	LOC104885453	LOC104890474	LOC104885489	LOC104889540	LOC104892511	LOC104887002
	LOC104885487	LOC104899084	LOC104886506	LOC104887865	LOC104892319	LOC104888329	LOC104886840	LOC104885487	LOC104886914	LOC104884409	LOC104889481	LOC104892435	LOC104886244	LOC104890477	LOC104886244	LOC104889583	LOC104892965	LOC104887088
	LOC104885489	LOC104899086	LOC104886569	LOC104887900	LOC104892320	LOC104888941	LOC104886970	LOC104886350	LOC104887004	LOC104884430	LOC104889545	LOC104893021	LOC104886631	LOC104890854	LOC104886272	LOC104889868	LOC104893056	LOC104887095
	LOC104886244	LOC104899110	LOC104886592	LOC104887929	LOC104892347	LOC104889149	LOC104887024	LOC104886455	LOC104887188	LOC104884436	LOC104889648	LOC104893145	LOC104886632	LOC104891135	LOC104886455	LOC104890004	LOC104893266	LOC104887168
	LOC104886455	LOC104899303	LOC104886598	LOC104888037	LOC104892556	LOC104889324	LOC104887163	LOC104886493	LOC104887822	LOC104884449	LOC104889751	LOC104893378	LOC104886750	LOC104891147	LOC104886493	LOC104890234	LOC104893282	LOC104887170
	LOC104886468	LOC104902295	LOC104886687	LOC104888128	LOC104892622	LOC104889658	LOC104887199	LOC104886828	LOC104887861	LOC104884543	LOC104890433	LOC104893978	LOC104886798	LOC104891259	LOC104886750	LOC104890474	LOC104893496	LOC104887537
	LOC104886750	LOC104902345	LOC104886750	LOC104888209	LOC104893050	LOC104889667	LOC104887427	LOC104887188	LOC104887862	LOC104884643	LOC104891163	LOC104894050	LOC104886908	LOC104891389	LOC104887001	LOC104890477	LOC104893990	LOC104887661
	LOC104887001	LOC104902880	LOC104887001	LOC104888241	LOC104893526	LOC104890027	LOC104887447	LOC104887430	LOC104887906	LOC104884717	LOC104891227	LOC104894191	LOC104887001	LOC104891592	LOC104887188	LOC104890532	LOC104894140	LOC104887687
	LOC104887053	LOC104904052	LOC104887086	LOC104888372	LOC104893811	LOC104890075	LOC104887481	LOC104887726	LOC104887915	LOC104884856	LOC104892005	LOC104895097	LOC104887086	LOC104891609	LOC104887726	LOC104890578	LOC104894593	LOC104887695
	LOC104887086	LOC104904507	LOC104887088	LOC104888462	LOC104894208	LOC104890321	LOC104887539	LOC104887861	LOC104887955	LOC104885043	LOC104892347	LOC104895178	LOC104887199	LOC104891737	LOC104887955	LOC104891026	LOC104895358	LOC104887697
	LOC104887540	LOC104905624	LOC104887168	LOC104888941	LOC104894253	LOC104890348	LOC104887687	LOC104887906	LOC104888061	LOC104885147	LOC104892622	LOC104895278	LOC104887238	LOC104892042	LOC104888234	LOC104891339	LOC104895620	LOC104887710
	LOC104887795	LOC104906200	LOC104887199	LOC104889014	LOC104894345	LOC104890469	LOC104887935	LOC104887915	LOC104888140	LOC104885259	LOC104892890	LOC104896296	LOC104887258	LOC104892057	LOC104888332	LOC104891377	LOC104895879	LOC104887718
	LOC104887797	LOC109134596	LOC104887216	LOC104889251	LOC104894489	LOC104890676	LOC104888225	LOC104888034	LOC104888149	LOC104885430	LOC104893266	LOC104897146	LOC104887444	LOC104892441	LOC104888979	LOC104891890	LOC104895934	LOC104887961
	LOC104887858	LOC109136138	LOC104887398	LOC104889416	LOC104895103	LOC104890733	LOC104888244	LOC104888263	LOC104888151	LOC104885487	LOC104893362	LOC104897149	LOC104887587	LOC104892470	LOC104888982	LOC104892116	LOC104896498	LOC104888159
	LOC104887903	LOC109136398	LOC104887596	LOC104889650	LOC104895185	LOC104891005	LOC104888254	LOC104888332	LOC104888234	LOC104886350	LOC104893633	LOC104897264	LOC104887673	LOC104893034	LOC104889168	LOC104892441	LOC104897123	LOC104888229
	LOC104888395	LOC109136553	LOC104887710	LOC104889658	LOC104895620	LOC104891430	LOC104888335	LOC104888348	LOC104888332	LOC104886455	LOC104894044	LOC104897722	LOC104887726	LOC104893282	LOC104889235	LOC104892458	LOC104897464	LOC104888301
	LOC104888396		LOC104887718	LOC104889719	LOC104896450	LOC104891453	LOC104888448	LOC104888513	LOC104888344	LOC104886491	LOC104894547	LOC104898191	LOC104887822	LOC104893496	LOC104889236	LOC104892623	LOC104897515	LOC104888329
	LOC104888555		LOC104887822	LOC104889887	LOC104896463	LOC104891455	LOC104888482	LOC104888555	LOC104888345	LOC104886493	LOC104894936	LOC104898193	LOC104888101	LOC104893514	LOC104889537	LOC104893352	LOC104897571	LOC104888372
	LOC104888878		LOC104887961	LOC104890198	LOC104896864	LOC104891469	LOC104888720	LOC104888710	LOC104888348	BIN46	LOC104895406	LOC104898605	LOC104889201	LOC104895655	LOC104889608	LOC104893395	LOC104897713	LOC104888598
	LOC104888879		LOC104888273	LOC104890301	LOC104896939	LOC104891530	LOC104888997	LOC104888979	LOC104888443	LOC104886631	LOC104895692	LOC104898708	LOC104889474	LOC104896104	LOC104889855	LOC104893811	LOC104898058	LOC104888780
	LOC104889096		LOC104888366	LOC104890348	LOC104896992	LOC104892763	LOC104889223	LOC104888982	LOC104888555	LOC104886632	LOC104896319	LOC104899667	LOC104889537	LOC104896749	LOC104889921	LOC104894810	LOC104898858	LOC104888804
	LOC104889115		LOC104888370	LOC104890383	LOC104897123	LOC104892882	LOC104889530	LOC104889149	LOC104888557	LOC104886639	LOC104897513	LOC104899673	LOC104889705	LOC104897233	LOC104889924	LOC104894986	LOC104898882	LOC104888829
	LOC104889130		LOC104888780	LOC104890450	LOC104897252	LOC104893056	LOC104889532	LOC104889168	LOC104888979	LOC104886671	LOC104897680	LOC104899693	LOC104889706	LOC104897553	LOC104890004	LOC104895094	LOC104899169	LOC104888895
	LOC104889246		LOC104888990	LOC104890469	LOC104897389	LOC104893266	LOC104889667	LOC104889398	LOC104888982	LOC104886787	LOC104898109	LOC104899699	LOC104889901	LOC104897751	LOC104890260	LOC104895230	LOC104899275	LOC104888896
	LOC104889522		LOC104889061	LOC104890553	LOC104897464	LOC104893344	LOC104889807	LOC104889608	LOC104889168	LOC104886953	LOC104898656	LOC104900399	LOC104889934	LOC104897752	LOC104890532	LOC104895620	LOC104899800	LOC104888990
	LOC104889971		LOC104889235	LOC104890571	LOC104897483	LOC104893626	LOC104889880	LOC104889667	LOC104889235	LOC104887726	LOC104898772	LOC104900400	LOC104890004	LOC104897881	LOC104891026	LOC104895677	LOC104901227	LOC104889235
	LOC104890063		LOC104889236	LOC104890572	LOC104898151	LOC104893627	LOC104890002	LOC104889855	LOC104889236	LOC104887734	LOC104898975	LOC104900747	LOC104890086	LOC104897889	LOC104891163	LOC104895851	LOC104901343	LOC104889236
	LOC104890108		LOC104889240	LOC104890574	LOC104899021	LOC104893780	LOC104890085	LOC104889885	LOC104889268	LOC104887935	LOC104899026	LOC104901305	LOC104890108	LOC104898045	LOC104891169	LOC104895859	LOC104901827	LOC104889240
	LOC104890120		LOC104889241	LOC104890575	LOC104899191	LOC104893923	LOC104890087	LOC104890063	LOC104889287	LOC104887955	LOC104899260	LOC104901307	LOC104890177	LOC104898636	LOC104891240	LOC104895879	LOC104902079	LOC104889241
	LOC104890198		LOC104889251	LOC104890651	LOC104899222	LOC104894072	LOC104890203	LOC104890108	LOC104889289	LOC104888008	LOC104900039	LOC104901437	LOC104890332	LOC104898811	LOC104891605	LOC104895969	LOC104902081	LOC104889251
	LOC104890332		LOC104889445	LOC104890698	LOC104899227	LOC104894399	LOC104890221	LOC104890167	LOC104889292	LOC104888036	LOC104900108	LOC104901937	LOC104890532	LOC104898882	LOC104891681	LOC104896429	LOC104903774	LOC104889519
	LOC104890348		LOC104889491	LOC104890965	LOC104899260	LOC104895620	LOC104890260	LOC104890260	LOC104889459	LOC104888158	LOC104900217	LOC104902028	LOC104890829	LOC104899169	LOC104891682	LOC104896430	LOC104903796	LOC104889679
	LOC104890469		LOC104889569	LOC104890984	LOC104899612	LOC104895744	LOC104890347	LOC104890265	LOC104889540	LOC104888175	LOC104900783	LOC104902450	LOC104890854	LOC104899693	LOC104891829	LOC104896665	LOC104905257	LOC104889951
	LOC104890854		LOC104889570	LOC104891013	LOC104899720	LOC104895879	LOC104890367	LOC104890532	LOC104889608	LOC104888234	LOC104901086	LOC104902889	LOC104891026	LOC104899800	LOC104891936	LOC104896939	LOC104905467	LOC104890218
	LOC104891207		LOC104889624	LOC104891338	LOC104901343	LOC104896263	LOC104890469	LOC104890926	LOC104889682	LOC104888246	LOC104901778	LOC104903912	LOC104891107	LOC104899952	LOC104892042	LOC104897123	LOC104905758	LOC104890465
	LOC104891338		LOC104889667	LOC104891424	LOC104902624	LOC104896546	LOC104890518	LOC104891026	LOC104889728	LOC104888323	LOC104901915	LOC104903991	LOC104891602	LOC104899992	LOC104892057	LOC104897295	LOC104905788	LOC104890566
	LOC104891430		LOC104889690	LOC104891429	LOC104903639	LOC104896597	LOC104890524	LOC104891045	LOC104889855	LOC104888349	LOC104901946	LOC104903993	LOC104891749	LOC104900289	LOC104892088	LOC104897464	LOC104905793	LOC104890611
	LOC104891469		LOC104889951	LOC104891430	LOC104903774	LOC104896945	LOC104890542	LOC104891064	LOC104889856	LOC104888351	LOC104902079	LOC104906581	LOC104891799	LOC104901305	LOC104892116	LOC104897512	LOC104906088	LOC104890944
	LOC104891510		LOC104889963	LOC104891469	LOC104903947	LOC104896968	LOC104890813	LOC104891169	LOC104889921	LOC104888366	LOC104902081	LOC104907144	LOC104891814	LOC104901307	LOC104892441	LOC104897569	LOC104906299	LOC104890954
	LOC104891621		LOC104890218	LOC104891566	LOC104904191	LOC104897123	LOC104890855	LOC104891217	LOC104889924	LOC104888375	LOC104902141	LOC104909076	LOC104892116	LOC104901459	LOC104892621	LOC104897680	LOC104906635	LOC104891141
	LOC104891736		LOC104890537	LOC104891602	LOC104904306	LOC104897390	LOC104891010	LOC104891259	LOC104889971	LOC104888401	LOC104902605	LOC109135356	LOC104892261	LOC104901595	LOC104892827	LOC104897731	LOC104906636	LOC104891212
	LOC104891851		LOC104890611	LOC104891683	LOC104905276	LOC104897571	LOC104891295	LOC104891441	LOC104890004	LOC104888560	LOC104902624	LOC109135685	LOC104892281	LOC104901827	LOC104893418	LOC104898089	LOC104906696	LOC104891303
	LOC104892292		LOC104890934	LOC104891695	LOC104905956	LOC104897580	LOC104891325	LOC104891516	LOC104890260	LOC104888571	LOC104903050	LOC109135779	LOC104892421	LOC104901847	LOC104893441	LOC104898122	LOC104906935	LOC104891422
	LOC104892502		LOC104890935	LOC104891851	LOC104906031	LOC104897612	LOC104891602	LOC104891602	LOC104890325	LOC104888680	LOC104903946		LOC104892502	LOC104902204	LOC104893499	LOC104898202	LOC104907316	LOC104891424
	LOC104892935		LOC104891169	LOC104892125	LOC104906143	LOC104897713	LOC104891657	LOC104891737	LOC104890494	LOC104888690	LOC104904172		LOC104892637	LOC104902333	LOC104893774	LOC104898283	LOC104908190	LOC104891430
	LOC104893441		LOC104891207	LOC104892347	LOC104906299	LOC104897806	LOC104891667	LOC104891936	LOC104890854	LOC104888731	LOC104904177		LOC104892758	LOC104902334	LOC104894059	LOC104898699	LOC104908724	LOC104891529
	LOC104893638		LOC104891212	LOC104892358	LOC104906696	LOC104897898	LOC104891686	LOC104891963	LOC104891169	LOC104888732	LOC104904258		LOC104893054	LOC104902388	LOC104894060	LOC104898873	LOC104908881	LOC104891576
	LOC104893780		LOC104891430	LOC104892435	LOC104906820	LOC104898151	LOC104891812	LOC104892047	LOC104891259	LOC104888738	LOC104904507		LOC104893145	LOC104902419	LOC104894140	LOC104899057	LOC104908922	LOC104891589
	LOC104893923		LOC104891460	LOC104892622	LOC104906922	LOC104898308	LOC104891863	LOC104892088	LOC104891377	LOC104888823	LOC104905230		LOC104893170	LOC104902687	LOC104894341	LOC104899504	LOC104908975	LOC104891611
	LOC104894165		LOC104891496	LOC104892637	LOC104907119	LOC104898454	LOC104891980	LOC104892244	LOC104891466	LOC104888980	LOC104905265		LOC104893438	LOC104902885	LOC104894525	LOC104899693	LOC109133670	LOC104891632
	LOC104894261		LOC104891498	LOC104892639	LOC104907316	LOC104899169	LOC104891989	LOC104892381	LOC104891605	LOC104889014	LOC104905530		LOC104893441	LOC104903022	LOC104894936	LOC104899921	LOC109133773	LOC104891637
	LOC104894356		LOC104891529	LOC104892686	LOC104907896	LOC104899275	LOC104891996	LOC104892604	LOC104891675	LOC104889056	LOC104905788		LOC104893505	LOC104903537	LOC104894992	LOC104899964	LOC109134690	LOC104891661
	LOC104894820		LOC104891599	LOC104893157	LOC104908089	LOC104899283	LOC104892033	LOC104892621	LOC104891681	LOC104889061	LOC104905791		LOC104893514	LOC104903589	LOC104895166	LOC104900082	LOC109135297	LOC104891682
	LOC104895020		LOC104891682	LOC104893158	LOC104908186	LOC104899375	LOC104892138	LOC104892637	LOC104891682	LOC104889127	LOC104905793		LOC104893526	LOC104903666	LOC104895169	LOC104900732	LOC109135359	LOC104891939
	LOC104895153		LOC104891749	LOC104893556	LOC104908549	LOC104899943	LOC104892181	LOC104892801	LOC104891936	LOC104889135	LOC104905944		LOC104893605	LOC104904401	LOC104895172	LOC104900852	LOC109135478	LOC104891970
	LOC104895242		LOC104891820	LOC104893811	LOC104908881	LOC104900138	LOC104892224	LOC104893204	LOC104892088	LOC104889168	LOC104906053		LOC104893780	LOC104905092	LOC104895291	LOC104900853	LOC109135727	LOC104891975
	LOC104895554		LOC104891939	LOC104893923	LOC104908991	LOC104901227	LOC104892230	LOC104894044	LOC104892125	LOC104889201	LOC104906349		LOC104893797	LOC104905143	LOC104895358	LOC104901022	LOC109135766	LOC104891976
	LOC104895574		LOC104891955	LOC104893934	LOC109133670	LOC104901343	LOC104892319	LOC104894102	LOC104892623	LOC104889235	LOC104906366		LOC104893839	LOC104905387	LOC104895554	LOC104901069	LOC109135835	LOC104892239
	LOC104895783		LOC104891970	LOC104894023	LOC109134354	LOC104901718	LOC104892320	LOC104894341	LOC104892781	LOC104889236	LOC104906385		LOC104894023	LOC104905655	LOC104895655	LOC104901305	LOC109136023	LOC104892432
	LOC104895843		LOC104891975	LOC104894162	LOC109134881	LOC104901769	LOC104892367	LOC104894547	LOC104893418	LOC104889314	LOC104906598		LOC104894615	LOC104905758	LOC104895921	LOC104901307	LOC109136398	LOC104892528
	LOC104896390		LOC104891976	LOC104894189	LOC109135219	LOC104901834	LOC104892544	LOC104894660	LOC104893499	LOC104889410	LOC104906765		LOC104894986	LOC104906088	LOC104895934	LOC104901343		LOC104892914
	LOC104896525		LOC104892125	LOC104894253	LOC109135297	LOC104902079	LOC104892602	LOC104894712	LOC104894341	LOC104889481	LOC104907333		LOC104895064	LOC104906935	LOC104896594	LOC104901642		LOC104893570
	LOC104896546		LOC104892159	LOC104894261	LOC109135316	LOC104902329	LOC104892637	LOC104894834	LOC104894525	LOC104889545	LOC104907336		LOC104895097	LOC104907127	LOC104896888	LOC104902120		LOC104893939
	LOC104896576		LOC104892227	LOC104894547	LOC109135372	LOC104902401	LOC104892833	LOC104895128	LOC104894642	LOC104889608	LOC104907596		LOC104895128	LOC104907337	LOC104896997	LOC104902232		LOC104893982
	LOC104896577		LOC104892239	LOC104894828	LOC109135478	LOC104902462	LOC104892868	LOC104895291	LOC104894931	LOC104889634	LOC104907718		LOC104895222	LOC104907593	LOC104897316	LOC104902600		LOC104894013
	LOC104896594		LOC104892338	LOC104895128	LOC109135740	LOC104902734	LOC104893167	LOC104895371	LOC104894992	LOC104889648	LOC104908449		LOC104895242	LOC104908017	LOC104897373	LOC104902623		LOC104894182
	LOC104896691		LOC104892432	LOC104895410	LOC109135761	LOC104903090	LOC104893526	LOC104895418	LOC104895079	LOC104889682	LOC104908840		LOC104895278	LOC104908393	LOC104897680	LOC104902969		LOC104894280
	LOC104897132		LOC104892504	LOC104895449	LOC109135835	LOC104903267	LOC104893583	LOC104895749	LOC104895081	LOC104889751	LOC104909053		LOC104895404	LOC104908416	LOC104897773	LOC104903185		LOC104894301
	LOC104897390		LOC104892551	LOC104895554	LOC109136032	LOC104903774	LOC104893822	LOC104895754	LOC104895083	LOC104889782	LOC109134462		LOC104895516	LOC104908702	LOC104897818	LOC104903186		LOC104894302
	LOC104897460		LOC104892563	LOC104895562	LOC109136230	LOC104904782	LOC104894023	LOC104895921	LOC104895154	LOC104889808	LOC109134859		LOC104895554	LOC104908971	LOC104897891	LOC104903459		LOC104894420
	LOC104897723		LOC104892626	LOC104895834	LOC109136482	LOC104904833	LOC104894099	LOC104896117	LOC104895196	LOC104889859	LOC109134880		LOC104895562	LOC109133531	LOC104898058	LOC104903774		LOC104894981
	LOC104897806		LOC104892827	LOC104896153		LOC104905122	LOC104894347	LOC104896805	LOC104895262	LOC104889860	LOC109135244		LOC104895655	LOC109134325	LOC104898186	LOC104904096		LOC104895109
	LOC104898193		LOC104892838	LOC104896372		LOC104906051	LOC104894356	LOC104896888	LOC104895474	LOC104889921	LOC109135248		LOC104895953		LOC104898210	LOC104904268		LOC104895497
	LOC104898255		LOC104892913	LOC104896546		LOC104906146	LOC104894420	LOC104897072	LOC104895554	LOC104889924	LOC109135359		LOC104896078		LOC104898480	LOC104904300		LOC104895535
	LOC104898372		LOC104893209	LOC104896587		LOC104906299	LOC104894527	LOC104897316	LOC104895671	LOC104890004	LOC109135992		LOC104896108		LOC104898890	LOC104904338		LOC104895597
	LOC104898559		LOC104893266	LOC104896610		LOC104906635	LOC104894547	LOC104897321	LOC104895749	LOC104890036	LOC109136023		LOC104896218		LOC104898948	LOC104904444		LOC104895602
	LOC104898699		LOC104893441	LOC104896612		LOC104906636	LOC104894688	LOC104897373	LOC104895846	LOC104890040	LOC109136138		LOC104896219		LOC104898950	LOC104904516		LOC104896153
	LOC104899026		LOC104893507	LOC104896868		LOC104906730	LOC104894771	LOC104897497	LOC104895921	LOC104890041	LOC109136230		LOC104896333		LOC104898951	LOC104904624		LOC104896241
	LOC104899283		LOC104893508	LOC104896999		LOC104906889	LOC104894952	LOC104897517	LOC104895969	LOC104890042	LOC109136254		LOC104896463		LOC104898966	LOC104904745		LOC104896302
	LOC104899598		LOC104893570	LOC104897123		LOC104906923	LOC104895055	LOC104897553	LOC104896002	LOC104890043			LOC104896594		LOC104899026	LOC104905092		LOC104896351
	LOC104899691		LOC104893939	LOC104897127		LOC104907215	LOC104895128	LOC104897569	LOC104896004	LOC104890049			LOC104896654		LOC104899214	LOC104905244		LOC104896428
	LOC104899699		LOC104893982	LOC104897132		LOC104907316	LOC104895185	LOC104897680	LOC104896006	LOC104890063			LOC104896922		LOC104899340	LOC104905320		LOC104896437
	LOC104899720		LOC104894301	LOC104897218		LOC104907333	LOC104895242	LOC104897751	LOC104896191	LOC104890086			LOC104897218		LOC104899342	LOC104905720		LOC104896713
	LOC104899738		LOC104894302	LOC104897264		LOC104908190	LOC104895284	LOC104897752	LOC104896205	LOC104890100			LOC104897497		LOC104899693	LOC104905737		LOC104896981
	LOC104899866		LOC104894345	LOC104897390		LOC104908276	LOC104895410	LOC104897818	LOC104896315	LOC104890108			LOC104897569		LOC104899694	LOC104906276		LOC104897396
	LOC104899973		LOC104894399	LOC104897483		LOC104908881	LOC104895449	LOC104897876	LOC104896595	LOC104890153			LOC104897680		LOC104899742	LOC104906299		LOC104897492
	LOC104900025		LOC104894531	LOC104897497		LOC104908922	LOC104895585	LOC104897891	LOC104896665	LOC104890160			LOC104897751		LOC104899896	LOC104906803		LOC104897525
	LOC104900138		LOC104894592	LOC104897528		LOC104909010	LOC104896066	LOC104897898	LOC104896888	LOC104890161			LOC104897876		LOC104900257	LOC104907021		LOC104897532
	LOC104900406		LOC104894883	LOC104897780		LOC109133691	LOC104896353	LOC104898210	LOC104897316	LOC104890164			LOC104897881		LOC104900282	LOC104907100		LOC104897680
	LOC104900516		LOC104894957	LOC104897806		LOC109133773	LOC104896368	LOC104898480	LOC104897373	LOC104890167			LOC104898318		LOC104900375	LOC104907120		LOC104897745
	LOC104900551		LOC104894981	LOC104897825		LOC109134699	LOC104896372	LOC104898673	LOC104897553	LOC104890185			LOC104898708		LOC104900944	LOC104907127		LOC104897756
	LOC104900552		LOC104895016	LOC104897876		LOC109134872	LOC104896446	LOC104899026	LOC104897569	LOC104890271			LOC104899021		LOC104901305	LOC104907316		LOC104897940
	LOC104900553		LOC104895109	LOC104898035		LOC109135244	LOC104896958	LOC104899191	LOC104897750	LOC104890337			LOC104899191		LOC104901307	LOC104907355		LOC104897961
	LOC104900571		LOC104895153	LOC104898255		LOC109135297	LOC104897137	LOC104899410	LOC104897751	LOC104890474			LOC104899211		LOC104901342	LOC104907439		LOC104897965
	LOC104900586		LOC104895242	LOC104898318		LOC109135324	LOC104897290	LOC104899454	LOC104897752	LOC104890477			LOC104899214		LOC104901386	LOC104908558		LOC104897992
	LOC104900599		LOC104895284	LOC104898706		LOC109135346	LOC104897497	LOC104899694	LOC104897755	LOC104890532			LOC104899227		LOC104901404	LOC104908576		LOC104898016
	LOC104900766		LOC104895497	LOC104899260		LOC109135359	LOC104897574	LOC104899742	LOC104897756	LOC104890675			LOC104899242		LOC104901489	LOC104908690		LOC104898061
	LOC104900792		LOC104895554	LOC104899283		LOC109135372	LOC104897876	LOC104899746	LOC104897773	LOC104890676			LOC104899454		LOC104902079	LOC104908702		LOC104898062
	LOC104900794		LOC104895559	LOC104899593		LOC109135478	LOC104897898	LOC104899920	LOC104897818	LOC104890733			LOC104899693		LOC104902081	LOC104908747		LOC104898144
	LOC104900944		LOC104896021	LOC104899710		LOC109135727	LOC104897966	LOC104899976	LOC104897891	LOC104891013			LOC104899699		LOC104902116	LOC104908785		LOC104898152
	LOC104901342		LOC104896302	LOC104899824		LOC109135761	LOC104898186	LOC104900289	LOC104898030	LOC104891026			LOC104899742		LOC104902156	LOC104908881		LOC104898964
	LOC104901489		LOC104896311	LOC104900138		LOC109135766	LOC104898210	LOC104900758	LOC104898031	LOC104891163			LOC104899745		LOC104902198	LOC104909096		LOC104899223
	LOC104901718		LOC104896351	LOC104900203		LOC109135835	LOC104898259	LOC104900759	LOC104898032	LOC104891169			LOC104899746		LOC104902678	LOC109133531		LOC104899269
	LOC104901742		LOC104896437	LOC104900660		LOC109136023	LOC104898265	LOC104900761	LOC104898045	LOC104891207			LOC104899821		LOC104902931	LOC109133600		LOC104899329
	LOC104901769		LOC104896594	LOC104900768		LOC109136254	LOC104898318	LOC104900762	LOC104898052	LOC104891226			LOC104900049		LOC104903122	LOC109133670		LOC104899339
	LOC104902074		LOC104896981	LOC104900960		LOC109136398	LOC104898337	LOC104900768	LOC104898089	LOC104891227			LOC104900216		LOC104903323	LOC109133792		LOC104899593
	LOC104902245		LOC104897464	LOC104901573		LOC109136522	LOC104898385	LOC104900981	LOC104898096	LOC104891360			LOC104900339		LOC104904040	LOC109134371		LOC104899609
	LOC104902335		LOC104897480	LOC104901718			LOC104898602	LOC104901228	LOC104898186	LOC104891407			LOC104900572		LOC104904169	LOC109134577		LOC104899615
	LOC104902516		LOC104897492	LOC104901769			LOC104898699	LOC104901234	LOC104898210	LOC104891530			LOC104900768		LOC104904401	LOC109134633		LOC104899617
	LOC104903034		LOC104897532	LOC104901976			LOC104898939	LOC104901265	LOC104898283	LOC104891602			LOC104900838		LOC104904812	LOC109135232		LOC104899628
	LOC104903113		LOC104897537	LOC104902028			LOC104899062	LOC104901386	LOC104898302	LOC104891605			LOC104901218		LOC104904816	LOC109135297		LOC104899633
	LOC104903427		LOC104897580	LOC104902624			LOC104899110	LOC104901595	LOC104898395	LOC104891621			LOC104901305		LOC104905130	LOC109135478		LOC104899634
	LOC104903491		LOC104897778	LOC104902636			LOC104899147	LOC104901700	LOC104898480	LOC104891681			LOC104901307		LOC104905788	LOC109135835		LOC104899638
	LOC104903525		LOC104897812	LOC104902931			LOC104899405	LOC104901702	LOC104898673	LOC104891682			LOC104901342		LOC104905793	LOC109136228		LOC104899820
	LOC104903589		LOC104897816	LOC104903774			LOC104899655	LOC104901756	LOC104898948	LOC104891705			LOC104901437		LOC104906088			LOC104900223
	LOC104903885		LOC104897818	LOC104903885			LOC104899672	LOC104901893	LOC104898950	LOC104891829			LOC104901489		LOC104906664			LOC104900388
	LOC104903935		LOC104897819	LOC104903925			LOC104899686	LOC104901924	LOC104898951	LOC104891898			LOC104901567		LOC104906825			LOC104900506
	LOC104903936		LOC104897821	LOC104904337			LOC104899781	LOC104901961	LOC104899375	LOC104891936			LOC104901573		LOC104907107			LOC104900650
	LOC104904172		LOC104897898	LOC104904381			LOC104899794	LOC104902116	LOC104899473	LOC104891955			LOC104901642		LOC104907127			LOC104900751
	LOC104904218		LOC104897961	LOC104904499			LOC104899857	LOC104902156	LOC104899693	LOC104892005			LOC104901816		LOC104907361			LOC104900960
	LOC104904381		LOC104897965	LOC104904563			LOC104899981	LOC104902333	LOC104899746	LOC104892042			LOC104901847		LOC104907677			LOC104900967
	LOC104904421		LOC104898016	LOC104904626			LOC104900118	LOC104902334	LOC104899896	LOC104892057			LOC104901954		LOC104908858			LOC104901402
	LOC104904424		LOC104898144	LOC104904748			LOC104900182	LOC104902335	LOC104899920	LOC104892160			LOC104901956		LOC104908956			LOC104901405
	LOC104904507		LOC104898152	LOC104904782			LOC104900203	LOC104902399	LOC104900118	LOC104892164			LOC104901962		LOC104909107			LOC104901408
	LOC104904566		LOC104898244	LOC104904969			LOC104900282	LOC104902413	LOC104900234	LOC104892252			LOC104902115		LOC104909120			LOC104901666
	LOC104904669		LOC104898517	LOC104905052			LOC104900587	LOC104902419	LOC104900269	LOC104892261			LOC104902335		LOC109134325			LOC104901959
	LOC104904782		LOC104898602	LOC104905072			LOC104900768	LOC104902678	LOC104900282	LOC104892347			LOC104902369		LOC109134368			LOC104901985
	LOC104904812		LOC104898845	LOC104905136			LOC104900967	LOC104902721	LOC104900289	LOC104892381			LOC104902450		LOC109134460			LOC104902336
	LOC104904964		LOC104898873	LOC104905336			LOC104901444	LOC104902885	LOC104900295	LOC104892441			LOC104902610		LOC109134462			LOC104902474
	LOC104905120		LOC104898976	LOC104905691			LOC104901573	LOC104902931	LOC104900375	LOC104892622			LOC104902687		LOC109134491			LOC104902552
	LOC104905143		LOC104899026	LOC104905776			LOC104901828	LOC104902969	LOC104900450	LOC104892630			LOC104902969		LOC109134548			LOC104903106
	LOC104905336		LOC104899191	LOC104906051			LOC104901944	LOC104903261	LOC104900732	LOC104892637			LOC104903185		LOC109134555			LOC104903140
	LOC104905650		LOC104899223	LOC104906153			LOC104902004	LOC104903537	LOC104900750	LOC104892644			LOC104903193		LOC109134880			LOC104903159
	LOC104905665		LOC104899258	LOC104906205			LOC104902168	LOC104903589	LOC104900758	LOC104892649			LOC104903503		LOC109135022			LOC104903278
	LOC104906016		LOC104899453	LOC104906228			LOC104902198	LOC104903657	LOC104900759	LOC104892739			LOC104903519		LOC109135030			LOC104903671
	LOC104906444		LOC104899495	LOC104906333			LOC104902313	LOC104903732	LOC104900761	LOC104892768			LOC104903936		LOC109135200			LOC104903832
	LOC104906499		LOC104899593	LOC104906355			LOC104902317	LOC104903964	LOC104900762	LOC104892769			LOC104904177		LOC109135613			LOC104904344
	LOC104906515		LOC104899726	LOC104906416			LOC104902336	LOC104904079	LOC104900996	LOC104892965			LOC104904191		LOC109135685			LOC104904543
	LOC104906526		LOC104899949	LOC104906990			LOC104902474	LOC104904169	LOC104901022	LOC104893000			LOC104904268		LOC109135689			LOC104904544
	LOC104907065		LOC104899950	LOC104907065			LOC104902714	LOC104904493	LOC104901038	LOC104893170			LOC104904349		LOC109135732			LOC104904647
	LOC104907127		LOC104899951	LOC104907698			LOC104902741	LOC104904717	LOC104901305	LOC104893304			LOC104904395		LOC109135779			LOC104904651
	LOC104907337		LOC104900051	LOC104907853			LOC104902753	LOC104904817	LOC104901307	LOC104893362			LOC104904421		LOC109136024			LOC104904805
	LOC104907585		LOC104900318	LOC104908340			LOC104902931	LOC104905143	LOC104901795	LOC104893418			LOC104904566		LOC109136032			LOC104904823
	LOC104908049		LOC104900388	LOC104908730			LOC104903012	LOC104905406	LOC104901862	LOC104893438			LOC104904601		LOC109136038			LOC104904827
	LOC104908100		LOC104900399	LOC104908839			LOC104903412	LOC104905408	LOC104901929	LOC104893499			LOC104904604		LOC109136390			LOC104904829
	LOC104908340		LOC104900400	LOC109133872			LOC104903439	LOC104905444	LOC104901931	LOC104893512			LOC104904771					LOC104904876
	LOC104908624		LOC104900447	LOC109134462			LOC104903717	LOC104905650	LOC104901933	LOC104893526			LOC104905184					LOC104904980
	LOC104908956		LOC104900497	LOC109134978			LOC104903943	LOC104905655	LOC104902079	LOC104893633			LOC104905397					LOC104905013
	LOC104908969		LOC104900506	LOC109135372			LOC104903947	LOC104906016	LOC104902081	LOC104893774			LOC104905570					LOC104905339
	LOC109134325		LOC104900543	LOC109135689			LOC104903958	LOC104906205	LOC104902157	LOC104893967			LOC104905703					LOC104905367
	LOC109134368		LOC104900647	LOC109135705			LOC104903985	LOC104906385	LOC104902198	LOC104894011			LOC104905776					LOC104905712
	LOC109134880		LOC104900967	LOC109135727			LOC104904049	LOC104906391	LOC104902232	LOC104894044			LOC104906153					LOC104906014
	LOC109135022		LOC104901342	LOC109135761			LOC104904050	LOC104906416	LOC104902419	LOC104894193			LOC104906205					LOC104906051
	LOC109135328		LOC104901402	LOC109136023			LOC104904177	LOC104906530	LOC104902885	LOC104894356			LOC104906228					LOC104906277
	LOC109135372		LOC104901405	LOC109136522			LOC104904218	LOC104906687	LOC104902931	LOC104894525			LOC104906256					LOC104906428
	LOC109135685		LOC104901489				LOC104904320	LOC104906765	LOC104903279	LOC104894531			LOC104906333					LOC104906499
	LOC109135727		LOC104901654				LOC104904424	LOC104906879	LOC104903392	LOC104894712			LOC104906499					LOC104906650
	LOC109135732		LOC104901666				LOC104904516	LOC104907099	LOC104903440	LOC104894790			LOC104906526					LOC104906801
	LOC109135761		LOC104901671				LOC104904558	LOC104907162	LOC104903870	LOC104894821			LOC104906532					LOC104906830
	LOC109135779		LOC104901959				LOC104904688	LOC104907337	LOC104904040	LOC104894836			LOC104906734					LOC104906923
	LOC109135992		LOC104902119				LOC104904918	LOC104907698	LOC104904167	LOC104894936			LOC104906922					LOC104906977
	LOC109136023		LOC104902336				LOC104904980	LOC104907820	LOC104904169	LOC104894943			LOC104906923					LOC104907254
	LOC109136038		LOC104902474				LOC104905122	LOC104908017	LOC104904444	LOC104894992			LOC104907099					LOC104907781
	LOC109136138		LOC104902552				LOC104905217	LOC104908186	LOC104904499	LOC104895055			LOC104907127					LOC104908033
	LOC109136390		LOC104902931				LOC104905238	LOC104908254	LOC104904812	LOC104895061			LOC104907435					LOC104908147
	LOC109136522		LOC104902989				LOC104905276	LOC104908658	LOC104904816	LOC104895097			LOC104907698					LOC104908190
			LOC104903075				LOC104905459	LOC104908858	LOC104904853	LOC104895128			LOC104907757					LOC104908567
			LOC104903106				LOC104905776	LOC104908924	LOC104904880	LOC104895153			LOC104908025					LOC104908648
			LOC104903159				LOC104905944	LOC104909053	LOC104905116	LOC104895166			LOC104908186					LOC104908659
			LOC104903337				LOC104905986	LOC109133600	LOC104905367	LOC104895169			LOC104908654					LOC109133748
			LOC104903408				LOC104906080	LOC109133748	LOC104905430	LOC104895172			LOC104908794					LOC109133773
			LOC104903521				LOC104906119	LOC109134325	LOC104905433	LOC104895278			LOC104908956					LOC109134859
			LOC104903949				LOC104906153	LOC109134460	LOC104905575	LOC104895291			LOC104908991					LOC109134876
			LOC104904177				LOC104906205	LOC109134490	LOC104905655	LOC104895371			LOC109133531					LOC109135244
			LOC104904384				LOC104906206	LOC109134491	LOC104905720	LOC104895418			LOC109133877					LOC109135245
			LOC104904543				LOC104906228	LOC109134548	LOC104905737	LOC104895440			LOC109134325					LOC109135248
			LOC104904544				LOC104906322	LOC109134555	LOC104905788	LOC104895441			LOC109134382					LOC109135324
			LOC104904637				LOC104906324	LOC109134880	LOC104905793	LOC104895574			LOC109134491					LOC109135359
			LOC104904647				LOC104906486	LOC109135030	LOC104906385	LOC104895609			LOC109134872					LOC109135727
			LOC104904740				LOC104907347	LOC109135232	LOC104906405	LOC104895655			LOC109134995					LOC109136060
			LOC104904802				LOC104907593	LOC109135245	LOC104906406	LOC104895692			LOC109135022					LOC109136371
			LOC104904823				LOC104907602	LOC109135689	LOC104906740	LOC104895707			LOC109135219					LOC109136522
			LOC104904827				LOC104907698	LOC109135732	LOC104907099	LOC104895754			LOC109135244
			LOC104904829				LOC104907816	LOC109135992	LOC104907107	LOC104895771			LOC109135324
			LOC104904876				LOC104907817	LOC109136024	LOC104907127	LOC104895815			LOC109135346
			LOC104904922				LOC104907860	LOC109136032	LOC104907506	LOC104895851			LOC109135685
			LOC104904975				LOC104908064	LOC109136060	LOC104907765	LOC104895921			LOC109135779
			LOC104904980				LOC104908991	LOC109136138	LOC104908227	LOC104895966			LOC109136038
			LOC104904994				LOC104908992	LOC109136254	LOC104908254	LOC104896086			LOC109136390
			LOC104905122				LOC104909030	LOC109136371	LOC104908259	LOC104896184
			LOC104905257				LOC104909061		LOC104908267	LOC104896319
			LOC104905339				LOC104909073		LOC104908277	LOC104896587
			LOC104905410				LOC109133761		LOC104908326	LOC104896665
			LOC104905650				LOC109133994		LOC104908395	LOC104896688
			LOC104905691				LOC109134734		LOC104908558	LOC104896749
			LOC104905734				LOC109135244		LOC104908858	LOC104896822
			LOC104905759				LOC109135992		LOC104909106	LOC104896888
			LOC104905779				LOC109136254		LOC104909107	LOC104897088
			LOC104905784				LOC109136526		LOC104909120	LOC104897316
			LOC104905852						LOC109133748	LOC104897360
			LOC104905951						LOC109133792	LOC104897497
			LOC104906009						LOC109134371	LOC104897680
			LOC104906299						LOC109134460	LOC104897713
			LOC104906570						LOC109134548	LOC104897773
			LOC104906571						LOC109134555	LOC104897818
			LOC104906650						LOC109134577	LOC104897825
			LOC104907103						LOC109135030	LOC104897876
			LOC104907113						LOC109135245	LOC104897891
			LOC104907439						LOC109135613	LOC104897971
			LOC104907621						LOC109135689	LOC104898033
			LOC104907971						LOC109136024	LOC104898089
			LOC104908033						LOC109136032	LOC104898109
			LOC104908110						LOC109136060	LOC104898135
			LOC104908127						LOC109136371	LOC104898186
			LOC104908174						LOC109136521	LOC104898190
			LOC104908567							LOC104898283
			LOC104908612							LOC104898363
			LOC104908675							LOC104898454
			LOC104908724							LOC104898517
			LOC104908881							LOC104898580
			LOC104908956							LOC104898656
			LOC109133748							LOC104898708
			LOC109133872							LOC104898773
			LOC109134485							LOC104898873
			LOC109134859							LOC104898910
			LOC109134876							SBSS1
			LOC109135022							LOC104898913
			LOC109135244							LOC104898916
			LOC109135245							LOC104898919
			LOC109135248							LOC104898948
			LOC109135297							LOC104898950
			LOC109135359							LOC104898951
			LOC109135478							LOC104898975
			LOC109135685							LOC104899005
			LOC109135727							LOC104899026
			LOC109135779							LOC104899146
			LOC109135822							LOC104899148
			LOC109135835							LOC104899260
			LOC109136038							LOC104899447
			LOC109136060							LOC104899452
			LOC109136369							LOC104899454
			LOC109136371							LOC104899582
			LOC109136390							LOC104899677
			LOC109136512							LOC104899685
										LOC104899691
										LOC104899693
										LOC104899720
										LOC104899738
										LOC104899742
										LOC104899804
										LOC104899896
										LOC104899909
										LOC104899949
										LOC104899950
										LOC104899951
										LOC104900108
										LOC104900282
										LOC104900375
										LOC104900406
										LOC104900588
										LOC104900636
										LOC104900768
										LOC104900784
										LOC104900900
										LOC104900933
										LOC104900944
										LOC104900977
										LOC104901012
										LOC104901022
										LOC104901173
										LOC104901218
										LOC104901228
										LOC104901305
										LOC104901307
										LOC104901386
										LOC104901437
										LOC104901458
										LOC104901556
										LOC104901578
										LOC104901698
										LOC104901753
										LOC104901757
										LOC104901778
										LOC104901797
										LOC104901861
										LOC104901893
										LOC104902116
										LOC104902148
										LOC104902156
										LOC104902198
										LOC104902315
										LOC104902320
										LOC104902327
										LOC104902335
										LOC104902349
										LOC104902359
										LOC104902367
										LOC104902368
										LOC104902376
										LOC104902429
										LOC104902450
										LOC104902624
										LOC104902930
										LOC104902931
										LOC104902951
										LOC104902969
										LOC104903050
										LOC104903071
										LOC104903081
										LOC104903122
										LOC104903193
										LOC104903221
										LOC104903337
										LOC104903421
										LOC104903589
										LOC104903806
										LOC104903859
										LOC104903936
										LOC104904169
										LOC104904172
										LOC104904258
										LOC104904329
										LOC104904364
										LOC104904384
										LOC104904516
										LOC104904585
										LOC104904721
										LOC104904816
										LOC104905092
										LOC104905122
										LOC104905143
										LOC104905184
										LOC104905251
										LOC104905341
										LOC104905390
										LOC104905621
										LOC104905650
										LOC104905663
										LOC104905734
										LOC104905759
										LOC104905913
										LOC104905914
										LOC104905944
										LOC104906053
										LOC104906170
										LOC104906205
										LOC104906276
										LOC104906295
										LOC104906366
										LOC104906399
										LOC104906444
										LOC104906530
										LOC104906608
										LOC104906664
										LOC104906815
										LOC104906922
										LOC104906953
										LOC104907087
										LOC104907107
										LOC104907127
										LOC104907144
										LOC104907162
										LOC104907337
										LOC104907343
										LOC104907439
										LOC104907621
										LOC104907698
										LOC104907820
										LOC104907843
										LOC104907844
										LOC104908017
										LOC104908025
										LOC104908081
										LOC104908110
										LOC104908127
										LOC104908132
										LOC104908406
										LOC104908556
										LOC104908764
										LOC104908805
										LOC104908838
										LOC104908858
										LOC104909043
										LOC104909107
										LOC104909120
										LOC109133531
										LOC109133686
										LOC109133748
										LOC109133792
										LOC109133872
										LOC109134325
										LOC109134371
										LOC109134382
										LOC109134460
										LOC109134490
										LOC109134491
										LOC109134548
										LOC109134555
										LOC109134577
										LOC109134859
										LOC109134876
										LOC109134880
										LOC109135030
										LOC109135244
										LOC109135245
										LOC109135248
										LOC109135359
										LOC109135613
										LOC109135689
										LOC109135727
										LOC109135732
										LOC109135766
										LOC109135992
										LOC109136023
										LOC109136024
										LOC109136032
										LOC109136060
										LOC109136079
										LOC109136230
										LOC109136254
										LOC109136371
										LOC109136512

## Sheet: 5C, 120 d
Sugarbeet genome identifiers for differentially expressed genes in highly populated KEGG pathways for roots stored for 120 days at 5°C relative to roots on day of harvest
Pathway, level 1	Cellular Processes	Environmental Information Processing		Genetic Information Processing				Metabolism										Organismal Systems
Pathway, level 2	Transport and catabolism	Membrane transport	Signal transduction	Folding, sorting and degradation	Replication and repair	Transcription	Translation	Amino acid metabolism	Biosynthesis of other secondary metabolites	Carbohydrate metabolism	Energy metabolism	Glycan biosynthesis and metabolism	Lipid metabolism	Metabolism of cofactors and vitamins	Metabolism of other amino acids	Metabolism of terpenoids and polyketides	Nucleotide metabolism	Environmental adaptation
Number of genes	201	47	310	210	111	118	242	248	265	474	130	72	256	93	204	133	73	244
	LOC104882926	LOC104882808	LOC104882908	LOC104882843	LOC104882803	LOC104883216	LOC104882986	LOC104883009	LOC104882918	LOC104883100	LOC104883048	LOC104882804	LOC104882874	LOC104883216	LOC104883009	LOC104883052	LOC104883216	LOC104882875
	LOC104883029	LOC104883099	LOC104883029	LOC104883039	LOC104882874	LOC104883632	LOC104883043	LOC104883260	LOC104883009	LOC104883143	LOC104883143	LOC104883565	LOC104882875	LOC104883740	LOC104883029	LOC104883128	LOC104883988	LOC104882908
	LOC104883251	LOC104884024	LOC104883127	LOC104883043	LOC104882875	LOC104883714	LOC104883071	LOC104883415	LOC104883093	LOC104883182	LOC104883503	LOC104883599	LOC104883002	LOC104883749	LOC104883048	LOC104883247	LOC104884098	LOC104883039
	LOC104883445	LOC104884355	LOC104883373	LOC104883100	LOC104883544	LOC104883988	LOC104883181	LOC104883459	LOC104883247	LOC104883247	LOC104883662	LOC104884234	LOC104883029	LOC104883759	LOC104883294	LOC104883475	LOC104884240	LOC104883071
	LOC104883451	LOC104885306	LOC104883663	LOC104883181	LOC104884098	LOC104883989	LOC104883342	LOC104883503	LOC104883373	LOC104883333	LOC104883672	LOC104884478	LOC104883298	LOC104883988	LOC104883373	LOC104883919	LOC104884390	LOC104883074
	LOC104883453	LOC104885409	LOC104883883	LOC104883189	LOC104884279	LOC104884413	LOC104883357	LOC104883509	LOC104883421	LOC104883373	LOC104883872	LOC104884691	LOC104883369	LOC104884435	LOC104883509	LOC104884034	LOC104884420	LOC104883181
	LOC104883481	LOC104886468	LOC104883895	LOC104883192	LOC104884415	LOC104884550	LOC104883363	LOC104883598	LOC104883475	LOC104883415	LOC104883981	LOC104885215	LOC104883438	LOC104884513	LOC104883740	LOC104884302	LOC104884513	LOC104883192
	LOC104883573	LOC104886491	LOC104884020	LOC104883198	LOC104884669	LOC104884691	LOC104883369	LOC104883758	LOC104883509	LOC104883459	LOC104884024	LOC104886632	LOC104883586	LOC104884901	LOC104883880	LOC104884316	LOC104884562	LOC104883586
	LOC104883823	LOC104886919	LOC104884362	LOC104883341	LOC104884822	LOC104884808	LOC104883573	LOC104883880	LOC104883880	LOC104883475	LOC104884197	LOC104886953	LOC104883598	LOC104886493	LOC104884007	LOC104884621	LOC104884601	LOC104883663
	LOC104883949	LOC104886985	LOC104884363	LOC104883350	LOC104884846	LOC104884809	LOC104883880	LOC104883950	LOC104883919	LOC104883503	LOC104884302	LOC104887001	LOC104883749	LOC104886776	LOC104884024	LOC104885388	LOC104884919	LOC104883869
	LOC104883974	LOC104888312	LOC104884465	LOC104883369	LOC104884956	LOC104884885	LOC104883973	LOC104883953	LOC104883950	LOC104883509	LOC104884435	LOC104887650	LOC104883823	LOC104887935	LOC104884153	LOC104886566	LOC104886468	LOC104883895
	LOC104884052	LOC104888314	LOC104884467	LOC104883552	LOC104884973	LOC104884973	LOC104884041	LOC104884024	LOC104883953	LOC104883562	LOC104884601	LOC104889201	LOC104883948	LOC104888087	LOC104884237	LOC104887043	LOC104886642	LOC104883989
	LOC104884293	LOC104888315	LOC104884530	LOC104883974	LOC104884987	LOC104884998	LOC104884056	LOC104884237	LOC104884022	LOC104883598	LOC104884621	LOC104889372	LOC104884132	LOC104888555	LOC104884240	LOC104887132	LOC104887546	LOC104884405
	LOC104884325	LOC104888343	LOC104884540	LOC104884024	LOC104885142	LOC104885046	LOC104884279	LOC104884302	LOC104884024	LOC104883785	LOC104884846	LOC104889434	LOC104884234	LOC104889223	LOC104884293	LOC104887407	LOC104888329	LOC104884465
	LOC104884357	LOC104892207	LOC104884642	LOC104884325	LOC104885336	LOC104886442	LOC104884400	LOC104884435	LOC104884435	LOC104883868	LOC104886325	LOC104889658	LOC104884279	LOC104889226	LOC104884302	LOC104887446	LOC104888677	LOC104884481
	LOC104884540	LOC104892371	LOC104884709	LOC104884426	LOC104886674	LOC104886468	LOC104884876	LOC104884449	LOC104884449	LOC104883901	LOC104886350	LOC104890004	LOC104884302	LOC104889354	LOC104884357	LOC104887603	LOC104888709	LOC104884495
	LOC104885241	LOC104892668	LOC104884843	LOC104884478	LOC104887122	LOC104886570	LOC104884894	LOC104884551	LOC104884522	LOC104883911	LOC104886763	LOC104890032	LOC104884357	LOC104889423	LOC104884388	LOC104887896	LOC104888752	LOC104884530
	LOC104885301	LOC104896406	LOC104884846	LOC104884665	LOC104887287	LOC104886824	LOC104884987	LOC104884717	LOC104884601	LOC104883919	LOC104886989	LOC104890324	LOC104884450	LOC104889697	LOC104884420	LOC104888265	LOC104889472	LOC104884942
	LOC104885487	LOC104896659	LOC104884986	LOC104884691	LOC104887304	LOC104887001	LOC104886232	LOC104884856	LOC104884717	LOC104883974	LOC104887036	LOC104890666	LOC104884453	LOC104889700	LOC104884435	LOC104888541	LOC104889628	LOC104884999
	LOC104885489	LOC104897162	LOC104884988	LOC104884846	LOC104887378	LOC104887216	LOC104886612	LOC104884901	LOC104884726	LOC104884024	LOC104887564	LOC104892335	LOC104884540	LOC104889848	LOC104884449	LOC104888542	LOC104889732	LOC104885117
	LOC104886244	LOC104897169	LOC104884999	LOC104884897	LOC104887427	LOC104887253	LOC104886675	LOC104884990	LOC104884890	LOC104884034	LOC104887958	LOC104893021	LOC104884856	LOC104890004	LOC104884540	LOC104889287	LOC104890075	LOC104885224
	LOC104886269	LOC104897250	LOC104885241	LOC104885046	LOC104888046	LOC104887336	LOC104886687	LOC104885487	LOC104886283	LOC104884158	LOC104887965	LOC104894050	LOC104885241	LOC104890124	LOC104884575	LOC104889380	LOC104891098	LOC104886506
	LOC104886455	LOC104897284	LOC104885301	LOC104885237	LOC104888052	LOC104887638	LOC104886729	LOC104886350	LOC104886595	LOC104884197	LOC104888081	LOC104894191	LOC104885301	LOC104890474	LOC104884601	LOC104889381	LOC104891530	LOC104886592
	LOC104886468	LOC104898642	LOC104885389	LOC104885282	LOC104888114	LOC104887690	LOC104886840	LOC104886455	LOC104886619	LOC104884217	LOC104888263	LOC104894905	LOC104885325	LOC104890854	LOC104884621	LOC104889407	LOC104891601	LOC104886596
	LOC104886750	LOC104898686	LOC104885461	LOC104885303	LOC104889014	LOC104888261	LOC104886930	LOC104886493	LOC104886776	LOC104884234	LOC104888503	LOC104895097	LOC104885336	LOC104890878	LOC104884685	LOC104889538	LOC104891899	LOC104886634
	LOC104887001	LOC104898769	LOC104885633	LOC104885325	LOC104889119	LOC104888329	LOC104886985	LOC104886585	LOC104886828	LOC104884279	LOC104888560	LOC104895148	LOC104885453	LOC104891135	LOC104884717	LOC104889539	LOC104892045	LOC104887002
	LOC104887053	LOC104899084	LOC104886244	LOC104885458	LOC104889120	LOC104888446	LOC104887024	LOC104886776	LOC104886914	LOC104884302	LOC104888709	LOC104895178	LOC104886244	LOC104891329	LOC104884856	LOC104889540	LOC104892267	LOC104887088
	LOC104887086	LOC104899086	LOC104886350	LOC104886283	LOC104889174	LOC104889210	LOC104887144	LOC104886828	LOC104886930	LOC104884363	LOC104888710	LOC104895666	LOC104886269	LOC104892057	LOC104885130	LOC104889580	LOC104893056	LOC104887095
	LOC104887540	LOC104899110	LOC104886455	LOC104886528	LOC104889223	LOC104889472	LOC104887427	LOC104887198	LOC104887004	LOC104884409	LOC104888980	LOC104896296	LOC104886632	LOC104893034	LOC104885241	LOC104889583	LOC104893266	LOC104887168
	LOC104887795	LOC104900612	LOC104886463	LOC104886590	LOC104889312	LOC104889628	LOC104887447	LOC104887861	LOC104887198	LOC104884436	LOC104889458	LOC104896659	LOC104886750	LOC104893235	LOC104885257	LOC104889868	LOC104893496	LOC104887445
	LOC104887797	LOC104902130	LOC104886469	LOC104887416	LOC104889803	LOC104889658	LOC104887481	LOC104887896	LOC104887604	LOC104884449	LOC104889481	LOC104896941	LOC104886798	LOC104893496	LOC104885285	LOC104890004	LOC104894140	LOC104887537
	LOC104887853	LOC104902295	LOC104886506	LOC104887420	LOC104890179	LOC104889732	LOC104887539	LOC104887958	LOC104887822	LOC104884562	LOC104889648	LOC104897146	LOC104886908	LOC104893514	LOC104885301	LOC104890092	LOC104894492	LOC104887661
	LOC104887858	LOC104902345	LOC104886569	LOC104887507	LOC104890725	LOC104889783	LOC104887935	LOC104888034	LOC104887861	LOC104884717	LOC104889751	LOC104897149	LOC104886910	LOC104895148	LOC104885487	LOC104890474	LOC104896498	LOC104887695
	LOC104887884	LOC104902738	LOC104886592	LOC104887853	LOC104890812	LOC104890027	LOC104887954	LOC104888081	LOC104887896	LOC104884856	LOC104889776	LOC104897300	LOC104886930	LOC104895655	LOC104885489	LOC104890532	LOC104897155	LOC104887697
	LOC104888395	LOC104902880	LOC104886598	LOC104887865	LOC104892311	LOC104890075	LOC104887958	LOC104888263	LOC104887971	LOC104885043	LOC104889953	LOC104897566	LOC104887001	LOC104895722	LOC104886244	LOC104890578	LOC104897515	LOC104887710
	LOC104888503	LOC104903620	LOC104886687	LOC104887900	LOC104892320	LOC104890348	LOC104888081	LOC104888348	LOC104888061	LOC104885147	LOC104890380	LOC104897673	LOC104887086	LOC104896854	LOC104886269	LOC104890940	LOC104897571	LOC104887718
	LOC104888555	LOC104904052	LOC104886750	LOC104887929	LOC104892328	LOC104890752	LOC104888129	LOC104888513	LOC104888084	LOC104885262	LOC104891227	LOC104897722	LOC104887238	LOC104897233	LOC104886455	LOC104891098	LOC104897713	LOC104887961
	LOC104888878	LOC104904507	LOC104886784	LOC104887958	LOC104892347	LOC104891005	LOC104888244	LOC104888555	LOC104888149	LOC104885487	LOC104891239	LOC104898191	LOC104887258	LOC104897673	LOC104886493	LOC104891339	LOC104898058	LOC104888159
	LOC104888879	LOC104905624	LOC104886930	LOC104888046	LOC104892556	LOC104891098	LOC104888254	LOC104888686	LOC104888151	LOC104886350	LOC104891532	LOC104898193	LOC104887444	LOC104897752	LOC104886642	LOC104891520	LOC104898631	LOC104888229
	LOC104889037	LOC104907629	LOC104886985	LOC104888052	LOC104892622	LOC104891469	LOC104888257	LOC104888710	LOC104888345	LOC104886366	LOC104891587	LOC104898391	LOC104887587	LOC104897881	LOC104886750	LOC104891890	LOC104898841	LOC104888257
	LOC104889096	LOC104907630	LOC104887001	LOC104888081	LOC104893050	LOC104891530	LOC104888448	LOC104888982	LOC104888348	LOC104886455	LOC104891845	LOC104899571	LOC104887650	LOC104897889	LOC104886930	LOC104892116	LOC104898858	LOC104888329
	LOC104889115	LOC104907861	LOC104887086	LOC104888129	LOC104893686	LOC104892130	LOC104888482	LOC104889210	LOC104888555	LOC104886491	LOC104892005	LOC104899693	LOC104887673	LOC104898045	LOC104887001	LOC104892623	LOC104898882	LOC104888361
	LOC104889130	LOC104907937	LOC104887088	LOC104888241	LOC104893751	LOC104892763	LOC104888686	LOC104889226	LOC104888557	LOC104886493	LOC104892347	LOC104899699	LOC104887764	LOC104898631	LOC104887198	LOC104892629	LOC104898901	LOC104888465
	LOC104889224	LOC109134596	LOC104887092	LOC104888303	LOC104893787	LOC104893056	LOC104888720	LOC104889303	LOC104888982	BIN46	LOC104892615	LOC104899812	LOC104887822	LOC104898811	LOC104888982	LOC104892989	LOC104899169	LOC104888598
	LOC104889246	LOC109135626	LOC104887166	LOC104888462	LOC104893811	LOC104893092	LOC104888736	LOC104889398	LOC104889235	LOC104886632	LOC104892622	LOC104900327	LOC104888129	LOC104898841	LOC104889235	LOC104893352	LOC104899275	LOC104888714
	LOC104889522	LOC109136138	LOC104887168	LOC104888686	LOC104893867	LOC104893116	LOC104888855	LOC104889608	LOC104889236	LOC104886671	LOC104893060	LOC104900374	LOC104888686	LOC104898882	LOC104889236	LOC104893395	LOC104899323	LOC104888757
	LOC104889841	LOC109136553	LOC104887216	LOC104888989	LOC104894253	LOC104893266	LOC104888997	LOC104889855	LOC104889268	LOC104886787	LOC104893266	LOC104900399	LOC104888751	LOC104899169	LOC104889303	LOC104893811	LOC104899800	LOC104888767
	LOC104890063		LOC104887398	LOC104889014	LOC104894345	LOC104893344	LOC104889210	LOC104889885	LOC104889287	LOC104886930	LOC104893633	LOC104900400	LOC104888767	LOC104899662	LOC104889537	LOC104894077	LOC104900079	LOC104888780
	LOC104890108		LOC104887413	LOC104889251	LOC104894489	LOC104893923	LOC104889223	LOC104890063	LOC104889289	LOC104886953	LOC104893901	LOC104900810	LOC104889201	LOC104899693	LOC104889608	LOC104894577	LOC104901314	LOC104888804
	LOC104890120		LOC104887545	LOC104889297	LOC104894721	LOC104895065	LOC104889312	LOC104890108	LOC104889292	LOC104887198	LOC104894032	LOC104901090	LOC104889224	LOC104899800	LOC104889855	LOC104894825	LOC104901461	LOC104888829
	LOC104890198		LOC104887596	LOC104889416	LOC104895103	LOC104896038	LOC104889807	LOC104890179	LOC104889293	LOC104887650	LOC104894044	LOC104901305	LOC104889312	LOC104899944	LOC104889925	LOC104894945	LOC104901827	LOC104888895
	LOC104890348		LOC104887710	LOC104889650	LOC104896043	LOC104896393	LOC104889880	LOC104890294	LOC104889303	LOC104887784	LOC104894547	LOC104901307	LOC104889474	LOC104899952	LOC104889926	LOC104894986	LOC104902079	LOC104888896
	LOC104890854		LOC104887718	LOC104889658	LOC104896146	LOC104896546	LOC104890085	LOC104890338	LOC104889538	LOC104887863	LOC104894936	LOC104901673	LOC104889537	LOC104900289	LOC104890004	LOC104895148	LOC104902081	LOC104889235
	LOC104891207		LOC104887784	LOC104889847	LOC104896732	LOC104896597	LOC104890221	LOC104890529	LOC104889539	LOC104887935	LOC104895363	LOC104901937	LOC104889705	LOC104901305	LOC104890294	LOC104895230	LOC104903115	LOC104889236
	LOC104891338		LOC104887822	LOC104889887	LOC104896864	LOC104897155	LOC104890239	LOC104890532	LOC104889540	LOC104887965	LOC104895406	LOC104902028	LOC104889706	LOC104901307	LOC104890429	LOC104895334	LOC104903796	LOC104889239
	LOC104891443		LOC104887961	LOC104890124	LOC104897389	LOC104897300	LOC104890367	LOC104890634	LOC104889608	LOC104887991	LOC104895692	LOC104902279	LOC104889707	LOC104901478	LOC104890532	LOC104895677	LOC104905758	LOC104889240
	LOC104891469		LOC104887991	LOC104890198	LOC104897483	LOC104897523	LOC104890483	LOC104890725	LOC104889682	LOC104887992	LOC104896319	LOC104902785	LOC104889756	LOC104901595	LOC104890663	LOC104895859	LOC104905788	LOC104889241
	LOC104891510		LOC104887992	LOC104890301	LOC104898151	LOC104897571	LOC104890524	LOC104890735	LOC104889855	LOC104888036	LOC104896615	LOC104902889	LOC104889845	LOC104901714	LOC104890735	LOC104895969	LOC104905793	LOC104889251
	LOC104891736		LOC104888273	LOC104890348	LOC104898280	LOC104897580	LOC104890529	LOC104890875	LOC104889861	LOC104888158	LOC104897285	LOC104903588	LOC104889932	LOC104901827	LOC104891240	LOC104896429	LOC104906088	LOC104889440
	LOC104891851		LOC104888361	LOC104890383	LOC104898489	LOC104897713	LOC104890542	LOC104890926	LOC104889925	LOC104888246	LOC104897513	LOC104903790	LOC104889934	LOC104901947	LOC104891520	LOC104896430	LOC104906299	LOC104889519
	LOC104891968		LOC104888366	LOC104890529	LOC104898787	LOC104897898	LOC104890725	LOC104890940	LOC104889926	LOC104888323	LOC104897637	LOC104903912	LOC104890004	LOC104902204	LOC104891605	LOC104896814	LOC104906635	LOC104889645
	LOC104892292		LOC104888465	LOC104890553	LOC104899101	LOC104898151	LOC104890813	LOC104891025	LOC104890004	LOC104888349	LOC104898109	LOC104903991	LOC104890086	LOC104902333	LOC104891681	LOC104897295	LOC104907010	LOC104889679
	LOC104892935		LOC104888714	LOC104890570	LOC104899191	LOC104898258	LOC104891010	LOC104891064	LOC104890017	LOC104888351	LOC104898358	LOC104903993	LOC104890108	LOC104902334	LOC104891682	LOC104897512	LOC104907861	LOC104890179
	LOC104893013		LOC104888764	LOC104890571	LOC104899222	LOC104898308	LOC104891025	LOC104891217	LOC104890092	LOC104888366	LOC104898772	LOC104905167	LOC104890177	LOC104902885	LOC104891829	LOC104897569	LOC104907937	LOC104890180
	LOC104893116		LOC104888780	LOC104890572	LOC104899227	LOC104898454	LOC104891091	LOC104891520	LOC104890294	LOC104888375	LOC104898975	LOC104906581	LOC104890179	LOC104903537	LOC104891936	LOC104897673	LOC104908190	LOC104890228
	LOC104893441		LOC104889061	LOC104890574	LOC104899260	LOC104898901	LOC104891092	LOC104891602	LOC104890325	LOC104888401	LOC104899026	LOC104907144	LOC104890324	LOC104903589	LOC104891937	LOC104897694	LOC104908922	LOC104890566
	LOC104893638		LOC104889210	LOC104890575	LOC104899720	LOC104899169	LOC104891093	LOC104891845	LOC104890492	LOC104888437	LOC104899112	LOC104907629	LOC104890529	LOC104903665	LOC104892057	LOC104897731	LOC109134461	LOC104890611
	LOC104893923		LOC104889235	LOC104890651	LOC104900079	LOC104899275	LOC104891295	LOC104891936	LOC104890494	LOC104888503	LOC104899134	LOC104909076	LOC104890532	LOC104903666	LOC104892088	LOC104898122	LOC109135297	LOC104890949
	LOC104894165		LOC104889236	LOC104890698	LOC104900142	LOC104899313	LOC104891602	LOC104891937	LOC104890735	LOC104888560	LOC104899137	LOC109133759	LOC104890552	LOC104903667	LOC104892116	LOC104898202	LOC109135359	LOC104890954
	LOC104894261		LOC104889239	LOC104890965	LOC104900458	LOC104899323	LOC104891667	LOC104891963	LOC104890854	LOC104888571	LOC104899260	LOC109135254	LOC104890725	LOC104903931	LOC104892124	LOC104898699	LOC109135727	LOC104891141
	LOC104894356		LOC104889240	LOC104891013	LOC104900914	LOC104899922	LOC104891812	LOC104892047	LOC104891466	LOC104888678	LOC104899678	LOC109135779	LOC104890829	LOC104904060	LOC104892267	LOC104898873	LOC109135778	LOC104891267
	LOC104894693		LOC104889241	LOC104891091	LOC104901283	LOC104899943	LOC104891863	LOC104892088	LOC104891605	LOC104888686	LOC104899944	LOC109136355	LOC104890834	LOC104904401	LOC104892286	LOC104899057	LOC109135835	LOC104891303
	LOC104894820		LOC104889251	LOC104891092	LOC104901364	LOC104900079	LOC104891980	LOC104892124	LOC104891681	LOC104888690	LOC104900039		LOC104890854	LOC104905092	LOC104892290	LOC104899504	LOC109136511	LOC104891327
	LOC104894916		LOC104889303	LOC104891093	LOC104902624	LOC104900138	LOC104891989	LOC104892244	LOC104891682	LOC104888738	LOC104900108		LOC104891602	LOC104905143	LOC104892827	LOC104899693		LOC104891424
	LOC104895020		LOC104889445	LOC104891338	LOC104902748	LOC104901309	LOC104891996	LOC104892604	LOC104891936	LOC104888823	LOC104900376		LOC104891749	LOC104905655	LOC104892836	LOC104899964		LOC104891439
	LOC104895177		LOC104889529	LOC104891424	LOC104903042	LOC104901525	LOC104892004	LOC104892637	LOC104891937	LOC104888888	LOC104900978		LOC104891800	LOC104905758	LOC104893292	LOC104900079		LOC104891520
	LOC104895242		LOC104889570	LOC104891469	LOC104903094	LOC104901718	LOC104892013	LOC104892805	LOC104892088	LOC104888980	LOC104901086		LOC104891814	LOC104906033	LOC104893418	LOC104900082		LOC104891576
	LOC104895554		LOC104889624	LOC104891532	LOC104903846	LOC104901769	LOC104892033	LOC104892823	LOC104892124	LOC104889014	LOC104901778		LOC104892116	LOC104906050	LOC104893441	LOC104900369		LOC104891611
	LOC104895574		LOC104889645	LOC104891564	LOC104903947	LOC104901834	LOC104892138	LOC104892903	LOC104892125	LOC104889056	LOC104901915		LOC104892421	LOC104906088	LOC104893499	LOC104900409		LOC104891637
	LOC104895722		LOC104889690	LOC104891567	LOC104904043	LOC104902079	LOC104892217	LOC104892947	LOC104892623	LOC104889061	LOC104902079		LOC104892637	LOC104906437	LOC104893774	LOC104900562		LOC104891662
	LOC104895905		LOC104889963	LOC104891602	LOC104904148	LOC104902329	LOC104892224	LOC104893052	LOC104892781	LOC104889135	LOC104902081		LOC104892696	LOC104906527	LOC104894060	LOC104901022		LOC104891682
	LOC104896072		LOC104890537	LOC104891851	LOC104904296	LOC104903030	LOC104892230	LOC104893204	LOC104892800	LOC104889201	LOC104902141		LOC104892758	LOC104907010	LOC104894061	LOC104901124		LOC104891774
	LOC104896390		LOC104890552	LOC104891968	LOC104904306	LOC104903297	LOC104892268	LOC104893292	LOC104892836	LOC104889226	LOC104902452		LOC104893054	LOC104907118	LOC104894140	LOC104901305		LOC104891901
	LOC104896525		LOC104890611	LOC104892125	LOC104904455	LOC104904037	LOC104892320	LOC104893751	LOC104893292	LOC104889235	LOC104902624		LOC104893305	LOC104907206	LOC104894341	LOC104901307		LOC104891913
	LOC104896546		LOC104890934	LOC104892134	LOC104904924	LOC104904101	LOC104892367	LOC104894044	LOC104893418	LOC104889236	LOC104902946		LOC104893366	LOC104907593	LOC104894936	LOC104901476		LOC104891939
	LOC104896576		LOC104890935	LOC104892347	LOC104905276	LOC104904417	LOC104892524	LOC104894102	LOC104893499	LOC104889303	LOC104903050		LOC104893368	LOC104908416	LOC104895148	LOC104901642		LOC104891970
	LOC104896577		LOC104890973	LOC104892622	LOC104906299	LOC104904441	LOC104892532	LOC104894202	LOC104894341	LOC104889314	LOC104903410		LOC104893441	LOC104908702	LOC104895166	LOC104902120		LOC104892432
	LOC104896659		LOC104891207	LOC104892637	LOC104906818	LOC104904782	LOC104892602	LOC104894341	LOC104894640	LOC104889410	LOC104903620		LOC104893484	LOC109134325	LOC104895172	LOC104902232		LOC104892528
	LOC104896691		LOC104891439	LOC104892639	LOC104906820	LOC104904833	LOC104892637	LOC104894536	LOC104894642	LOC104889458	LOC104903703		LOC104893505	LOC109134351	LOC104895554	LOC104902601		LOC104892696
	LOC104896916		LOC104891460	LOC104892686	LOC104906863	LOC104905731	LOC104892833	LOC104894547	LOC104894931	LOC104889481	LOC104904037		LOC104893514	LOC109134563	LOC104895644	LOC104902623		LOC104892914
	LOC104896941		LOC104891496	LOC104893013	LOC104907119	LOC104906051	LOC104893092	LOC104894712	LOC104894945	LOC104889608	LOC104904043		LOC104893751	LOC109136052	LOC104895655	LOC104902969		LOC104893368
	LOC104897132		LOC104891498	LOC104893116	LOC104907218	LOC104906299	LOC104893154	LOC104894916	LOC104895081	LOC104889634	LOC104904177		LOC104893787	LOC109136457	LOC104895731	LOC104903186		LOC104893939
	LOC104897767		LOC104891520	LOC104893154	LOC104907763	LOC104906597	LOC104893155	LOC104895128	LOC104895083	LOC104889648	LOC104904258		LOC104893797	LOC109136514	LOC104896916	LOC104903557		LOC104893982
	LOC104897934		LOC104891682	LOC104893158	LOC104907896	LOC104906635	LOC104893167	LOC104895143	LOC104895114	LOC104889682	LOC104904507		LOC104893839		LOC104896941	LOC104903903		LOC104894013
	LOC104898193		LOC104891749	LOC104893173	LOC104908089	LOC104906923	LOC104893583	LOC104895371	LOC104895137	LOC104889700	LOC104905530		LOC104893866		LOC104896997	LOC104904037		LOC104894039
	LOC104898255		LOC104891774	LOC104893409	LOC104908186	LOC104907215	LOC104893649	LOC104895578	LOC104895148	LOC104889751	LOC104905788		LOC104893867		LOC104897316	LOC104904096		LOC104894276
	LOC104898372		LOC104891820	LOC104893556	LOC104908405	LOC104907333	LOC104893821	LOC104895749	LOC104895154	LOC104889782	LOC104905791		LOC104894023		LOC104897550	LOC104904123		LOC104894277
	LOC104898559		LOC104891913	LOC104893693	LOC104908549	LOC104907861	LOC104894023	LOC104895754	LOC104895196	LOC104889925	LOC104905793		LOC104894615		LOC104897673	LOC104904268		LOC104894280
	LOC104898699		LOC104891939	LOC104893811	LOC109134354	LOC104907937	LOC104894099	LOC104896012	LOC104895261	LOC104889926	LOC104905944		LOC104894797		LOC104897773	LOC104904444		LOC104894301
	LOC104899026		LOC104891970	LOC104893894	LOC109134763	LOC104908190	LOC104894144	LOC104896117	LOC104895262	LOC104890004	LOC104906050		LOC104894916		LOC104897818	LOC104904624		LOC104894302
	LOC104899137		LOC104892118	LOC104893923	LOC109134889	LOC104908922	LOC104894356	LOC104896306	LOC104895334	LOC104890036	LOC104906053		LOC104894986		LOC104897891	LOC104904631		LOC104894420
	LOC104899408		LOC104892125	LOC104893934	LOC109135297	LOC109134461	LOC104894420	LOC104896805	LOC104895426	LOC104890038	LOC104906081		LOC104895097		LOC104898009	LOC104904745		LOC104894452
	LOC104899598		LOC104892159	LOC104894023	LOC109135316	LOC109134695	LOC104894527	LOC104896854	LOC104895531	LOC104890040	LOC104906471		LOC104895128		LOC104898057	LOC104905092		LOC104894791
	LOC104899691		LOC104892227	LOC104894253	LOC109135372	LOC109134699	LOC104894547	LOC104897072	LOC104895532	LOC104890041	LOC104906598		LOC104895143		LOC104898058	LOC104905244		LOC104894981
	LOC104899699		LOC104892338	LOC104894261	LOC109135761	LOC109134872	LOC104894617	LOC104897316	LOC104895554	LOC104890042	LOC104906765		LOC104895148		LOC104898391	LOC104905659		LOC104895497
	LOC104899720		LOC104892432	LOC104894547	LOC109135778	LOC109135244	LOC104894688	LOC104897321	LOC104895599	LOC104890043	LOC104906863		LOC104895222		LOC104898455	LOC104905720		LOC104895597
	LOC104899737		LOC104892471	LOC104894828	LOC109135835	LOC109135297	LOC104894771	LOC104897497	LOC104895731	LOC104890063	LOC104907206		LOC104895242		LOC104898480	LOC104905887		LOC104895602
	LOC104899738		LOC104892504	LOC104895128	LOC109136032	LOC109135324	LOC104894952	LOC104897517	LOC104895749	LOC104890086	LOC104907218		LOC104895404		LOC104898622	LOC104906276		LOC104895905
	LOC104899779		LOC104892532	LOC104895410	LOC109136133	LOC109135343	LOC104895055	LOC104897550	LOC104895846	LOC104890092	LOC104907333		LOC104895516		LOC104898951	LOC104906299		LOC104895970
	LOC104899866		LOC104892551	LOC104895449	LOC109136230	LOC109135346	LOC104895128	LOC104897569	LOC104895969	LOC104890100	LOC104907336		LOC104895517		LOC104898966	LOC104906803		LOC104896046
	LOC104900025		LOC104892563	LOC104895459	LOC109136482	LOC109135359	LOC104895242	LOC104897752	LOC104896002	LOC104890108	LOC104907596		LOC104895554		LOC104899026	LOC104907016		LOC104896153
	LOC104900138		LOC104892827	LOC104895554		LOC109135372	LOC104895284	LOC104897818	LOC104896005	LOC104890153	LOC104907630		LOC104895562		LOC104899212	LOC104907021		LOC104896241
	LOC104900406		LOC104892909	LOC104895562		LOC109135626	LOC104895360	LOC104897876	LOC104896191	LOC104890161	LOC104908449		LOC104895575		LOC104899214	LOC104907100		LOC104896393
	LOC104900479		LOC104892913	LOC104895834		LOC109135727	LOC104895383	LOC104897891	LOC104896200	LOC104890164	LOC104908544		LOC104895655		LOC104899340	LOC104907120		LOC104896428
	LOC104900551		LOC104892971	LOC104896153		LOC109135761	LOC104895410	LOC104897898	LOC104896205	LOC104890179	LOC104908840		LOC104895666		LOC104899408	LOC104907355		LOC104896437
	LOC104900552		LOC104893092	LOC104896393		LOC109135778	LOC104895449	LOC104898455	LOC104896291	LOC104890185	LOC104909053		LOC104895722		LOC104899693	LOC104907457		LOC104896601
	LOC104900553		LOC104893266	LOC104896546		LOC109135835	LOC104895459	LOC104898480	LOC104896502	LOC104890271	LOC104909075		LOC104895905		LOC104899694	LOC104908690		LOC104896981
	LOC104900586		LOC104893441	LOC104896587		LOC109136511	LOC104895585	LOC104898518	LOC104897316	LOC104890294	LOC109133687		LOC104895953		LOC104899742	LOC104908702		LOC104897491
	LOC104900599		LOC104893507	LOC104896612			LOC104895807	LOC104898622	LOC104897569	LOC104890336	LOC109134572		LOC104895964		LOC104899896	LOC104908884		LOC104897492
	LOC104900766		LOC104893508	LOC104896640			LOC104895833	LOC104898673	LOC104897651	LOC104890337	LOC109134763		LOC104896078		LOC104899944	LOC104909096		LOC104897525
	LOC104900806		LOC104893939	LOC104896999			LOC104896066	LOC104899026	LOC104897673	LOC104890380	LOC109134859		LOC104896108		LOC104900257	LOC109133600		LOC104897532
	LOC104900944		LOC104893982	LOC104897127			LOC104896353	LOC104899134	LOC104897694	LOC104890474	LOC109134861		LOC104896218		LOC104900282	LOC109133792		LOC104897651
	LOC104901242		LOC104894301	LOC104897129			LOC104896446	LOC104899137	LOC104897717	LOC104890529	LOC109134880		LOC104896219		LOC104900412	LOC109134371		LOC104897725
	LOC104901438		LOC104894302	LOC104897132			LOC104896958	LOC104899191	LOC104897750	LOC104890532	LOC109134887		LOC104896300		LOC104900439	LOC109134546		LOC104897745
	LOC104901489		LOC104894345	LOC104897162			LOC104897137	LOC104899336	LOC104897752	LOC104890639	LOC109135244		LOC104896333		LOC104900858	LOC109134577		LOC104897756
	LOC104901718		LOC104894592	LOC104897483			LOC104897290	LOC104899408	LOC104897755	LOC104890663	LOC109135359		LOC104896565		LOC104900944	LOC109134633		LOC104897896
	LOC104901742		LOC104894791	LOC104897497			LOC104897419	LOC104899410	LOC104897756	LOC104890674	LOC109135555		LOC104896654		LOC104901242	LOC109134929		LOC104897940
	LOC104901769		LOC104894883	LOC104897566			LOC104897497	LOC104899454	LOC104897773	LOC104890735	LOC109136138		LOC104896659		LOC104901305	LOC109135264		LOC104897961
	LOC104901947		LOC104894957	LOC104897825			LOC104897574	LOC104899678	LOC104897818	LOC104890875	LOC109136230		LOC104896661		LOC104901307	LOC109135297		LOC104898016
	LOC104902031		LOC104894981	LOC104897876			LOC104897876	LOC104899694	LOC104897891	LOC104890878	LOC109136353		LOC104896732		LOC104901386	LOC109135483		LOC104898019
	LOC104902074		LOC104895065	LOC104898057			LOC104897898	LOC104899742	LOC104898030	LOC104891013			LOC104896941		LOC104901404	LOC109135493		LOC104898152
	LOC104902245		LOC104895242	LOC104898255			LOC104898253	LOC104899746	LOC104898031	LOC104891098			LOC104897497		LOC104901476	LOC109135778		LOC104898166
	LOC104902335		LOC104895284	LOC104898495			LOC104898259	LOC104899920	LOC104898032	LOC104891207			LOC104897569		LOC104901489	LOC109135835		LOC104898964
	LOC104902516		LOC104895497	LOC104898900			LOC104898265	LOC104899944	LOC104898045	LOC104891226			LOC104897649		LOC104901498			LOC104899223
	LOC104902785		LOC104895554	LOC104898981			LOC104898384	LOC104899976	LOC104898052	LOC104891227			LOC104897673		LOC104902079			LOC104899266
	LOC104903034		LOC104895559	LOC104899260			LOC104898385	LOC104900289	LOC104898096	LOC104891407			LOC104897717		LOC104902081			LOC104899269
	LOC104903234		LOC104895588	LOC104899709			LOC104898602	LOC104900412	LOC104898258	LOC104891530			LOC104897876		LOC104902116			LOC104899609
	LOC104903491		LOC104896021	LOC104899824			LOC104898699	LOC104900439	LOC104898302	LOC104891532			LOC104897881		LOC104902156			LOC104899611
	LOC104903525		LOC104896311	LOC104899837			LOC104898939	LOC104900756	LOC104898391	LOC104891602			LOC104898217		LOC104902198			LOC104899614
	LOC104903589		LOC104896437	LOC104899899			LOC104899110	LOC104900759	LOC104898395	LOC104891605			LOC104898391		LOC104902785			LOC104899615
	LOC104903691		LOC104896601	LOC104899900			LOC104899522	LOC104900761	LOC104898455	LOC104891681			LOC104898518		LOC104903040			LOC104899617
	LOC104903931		LOC104896659	LOC104900138			LOC104899672	LOC104900762	LOC104898480	LOC104891682			LOC104899191		LOC104903122			LOC104899618
	LOC104903935		LOC104896788	LOC104900203			LOC104899781	LOC104900764	LOC104898518	LOC104891705			LOC104899211		LOC104904037			LOC104899621
	LOC104903936		LOC104896941	LOC104900287			LOC104899794	LOC104900843	LOC104898586	LOC104891728			LOC104899214		LOC104904040			LOC104899623
	LOC104904037		LOC104896981	LOC104900660			LOC104899857	LOC104900858	LOC104898622	LOC104891829			LOC104899227		LOC104904169			LOC104899628
	LOC104904101		LOC104897300	LOC104901714			LOC104899967	LOC104900902	LOC104898673	LOC104891898			LOC104899454		LOC104904219			LOC104899631
	LOC104904218		LOC104897492	LOC104901718			LOC104899981	LOC104900929	LOC104898951	LOC104891936			LOC104899521		LOC104904401			LOC104899633
	LOC104904381		LOC104897532	LOC104901769			LOC104900047	LOC104901228	LOC104899693	LOC104891937			LOC104899693		LOC104904781			LOC104899638
	LOC104904417		LOC104897537	LOC104901976			LOC104900118	LOC104901234	LOC104899746	LOC104892005			LOC104899699		LOC104904812			LOC104899820
	LOC104904421		LOC104897568	LOC104902028			LOC104900142	LOC104901265	LOC104899896	LOC104892015			LOC104899742		LOC104904816			LOC104900223
	LOC104904424		LOC104897580	LOC104902624			LOC104900182	LOC104901386	LOC104899920	LOC104892057			LOC104899746		LOC104905130			LOC104900259
	LOC104904507		LOC104897732	LOC104902636			LOC104900203	LOC104901476	LOC104899944	LOC104892143			LOC104899812		LOC104905147			LOC104900287
	LOC104904664		LOC104897778	LOC104902748			LOC104900282	LOC104901595	LOC104900118	LOC104892160			LOC104899938		LOC104905167			LOC104900382
	LOC104904669		LOC104897812	LOC104902946			LOC104900555	LOC104901700	LOC104900234	LOC104892164			LOC104900049		LOC104905625			LOC104900383
	LOC104904782		LOC104897816	LOC104903025			LOC104900587	LOC104901702	LOC104900269	LOC104892252			LOC104900327		LOC104905756			LOC104900388
	LOC104904812		LOC104897818	LOC104903424			LOC104900806	LOC104901893	LOC104900272	LOC104892347			LOC104900339		LOC104905788			LOC104900486
	LOC104905120		LOC104897821	LOC104903620			LOC104900830	LOC104901924	LOC104900282	LOC104892526			LOC104900374		LOC104905793			LOC104900506
	LOC104905143		LOC104897898	LOC104903714			LOC104900949	LOC104901947	LOC104900289	LOC104892603			LOC104900382		LOC104906050			LOC104900515
	LOC104905167		LOC104897961	LOC104904037			LOC104900967	LOC104902116	LOC104900295	LOC104892615			LOC104900771		LOC104906088			LOC104900650
	LOC104905336		LOC104898016	LOC104904101			LOC104901314	LOC104902156	LOC104900409	LOC104892622			LOC104900838		LOC104906288			LOC104900967
	LOC104905650		LOC104898019	LOC104904242			LOC104901444	LOC104902333	LOC104900412	LOC104892630			LOC104901242		LOC104906342			LOC104901405
	LOC104905665		LOC104898152	LOC104904293			LOC104901478	LOC104902334	LOC104900439	LOC104892637			LOC104901305		LOC104906471			LOC104901408
	LOC104905756		LOC104898455	LOC104904337			LOC104901828	LOC104902335	LOC104900540	LOC104892644			LOC104901307		LOC104906541			LOC104901467
	LOC104905934		LOC104898517	LOC104904381			LOC104901944	LOC104902399	LOC104900562	LOC104892649			LOC104901489		LOC104906825			LOC104901666
	LOC104906499		LOC104898602	LOC104904417			LOC104901977	LOC104902721	LOC104900750	LOC104892739			LOC104901567		LOC104906963			LOC104901734
	LOC104906515		LOC104898845	LOC104904428			LOC104902004	LOC104902885	LOC104900756	LOC104892768			LOC104901642		LOC104907206			LOC104901959
	LOC104906526		LOC104898873	LOC104904626			LOC104902104	LOC104902969	LOC104900759	LOC104892769			LOC104901816		LOC104907361			LOC104901985
	LOC104906527		LOC104898976	LOC104904681			LOC104902198	LOC104903040	LOC104900761	LOC104892836			LOC104901839		LOC104907576			LOC104902336
	LOC104906579		LOC104899026	LOC104904747			LOC104902313	LOC104903094	LOC104900762	LOC104892903			LOC104901952		LOC104907577			LOC104902431
	LOC104907065		LOC104899137	LOC104904748			LOC104902336	LOC104903128	LOC104900764	LOC104892947			LOC104901954		LOC104907630			LOC104902474
	LOC104907585		LOC104899191	LOC104904782			LOC104902474	LOC104903167	LOC104900843	LOC104893000			LOC104901956		LOC104907665			LOC104902503
	LOC104908049		LOC104899223	LOC104904969			LOC104902714	LOC104903261	LOC104900858	LOC104893038			LOC104901957		LOC104907677			LOC104902519
	LOC104908100		LOC104899258	LOC104905310			LOC104902717	LOC104903410	LOC104900996	LOC104893292			LOC104901962		LOC104907724			LOC104902552
	LOC104908430		LOC104899266	LOC104905336			LOC104902741	LOC104903537	LOC104901022	LOC104893372			LOC104902031		LOC104907858			LOC104902631
	LOC104908624		LOC104899453	LOC104905493			LOC104902798	LOC104903589	LOC104901038	LOC104893418			LOC104902335		LOC104908982			LOC104903095
	LOC104909110		LOC104899651	LOC104905625			LOC104903012	LOC104903620	LOC104901305	LOC104893499			LOC104902369		LOC104909107			LOC104903140
	LOC109133552		LOC104899951	LOC104905691			LOC104903409	LOC104903732	LOC104901307	LOC104893633			LOC104902434		LOC109133557			LOC104903278
	LOC109133687		LOC104900051	LOC104905731			LOC104903412	LOC104903931	LOC104901795	LOC104893774			LOC104902610		LOC109133759			LOC104903395
	LOC109133759		LOC104900079	LOC104905776			LOC104903439	LOC104903964	LOC104901929	LOC104893929			LOC104902785		LOC109133859			LOC104903468
	LOC109134325		LOC104900088	LOC104905783			LOC104903535	LOC104904037	LOC104901933	LOC104893967			LOC104902969		LOC109134292			LOC104903671
	LOC109134328		LOC104900259	LOC104906051			LOC104903714	LOC104904079	LOC104902079	LOC104894011			LOC104903094		LOC109134325			LOC104903940
	LOC109134351		LOC104900318	LOC104906153			LOC104903788	LOC104904169	LOC104902081	LOC104894044			LOC104903095		LOC109134328			LOC104903995
	LOC109134374		LOC104900388	LOC104906205			LOC104903931	LOC104904219	LOC104902198	LOC104894193			LOC104903130		LOC109134351			LOC104904254
	LOC109134695		LOC104900399	LOC104906228			LOC104903943	LOC104904246	LOC104902232	LOC104894247			LOC104903503		LOC109134460			LOC104904344
	LOC109134713		LOC104900400	LOC104906355			LOC104903947	LOC104904717	LOC104902885	LOC104894356			LOC104903714		LOC109134548			LOC104904406
	LOC109134880		LOC104900439	LOC104906416			LOC104903958	LOC104904817	LOC104903040	LOC104894400			LOC104903936		LOC109134563			LOC104904442
	LOC109135022		LOC104900506	LOC104906982			LOC104903985	LOC104905143	LOC104903167	LOC104894598			LOC104904037		LOC109134695			LOC104904541
	LOC109135254		LOC104900515	LOC104907065			LOC104904049	LOC104905171	LOC104903279	LOC104894685			LOC104904125		LOC109134713			LOC104904543
	LOC109135301		LOC104900543	LOC104907093			LOC104904050	LOC104905398	LOC104903391	LOC104894712			LOC104904148		LOC109134880			LOC104904544
	LOC109135328		LOC104900616	LOC104907183			LOC104904112	LOC104905408	LOC104903392	LOC104894814			LOC104904177		LOC109135022			LOC104904647
	LOC109135372		LOC104900647	LOC104907296			LOC104904177	LOC104905444	LOC104903405	LOC104894821			LOC104904268		LOC109135030			LOC104904651
	LOC109135509		LOC104900668	LOC104907630			LOC104904218	LOC104905447	LOC104903407	LOC104894836			LOC104904322		LOC109135150			LOC104904823
	LOC109135727		LOC104900825	LOC104907701			LOC104904302	LOC104905650	LOC104903410	LOC104894916			LOC104904349		LOC109135613			LOC104904826
	LOC109135732		LOC104900967	LOC104907730			LOC104904424	LOC104905655	LOC104903557	LOC104894936			LOC104904396		LOC109135689			LOC104904827
	LOC109135761		LOC104901087	LOC104907853			LOC104904442	LOC104905967	LOC104903818	LOC104894943			LOC104904421		LOC109135732			LOC104904828
	LOC109135779		LOC104901242	LOC104908468			LOC104904455	LOC104906050	LOC104903870	LOC104895055			LOC104904428		LOC109135770			LOC104904829
	LOC109136138		LOC104901405	LOC104908604			LOC104904558	LOC104906205	LOC104903914	LOC104895061			LOC104904604		LOC109135779			LOC104904876
	LOC109136343		LOC104901467	LOC104908839			LOC104904688	LOC104906342	LOC104903995	LOC104895065			LOC104904771		LOC109135783			LOC104904980
	LOC109136355		LOC104901489	LOC109133859			LOC104904918	LOC104906416	LOC104904040	LOC104895097			LOC104905147		LOC109136029			LOC104905040
	LOC109136457		LOC104901666	LOC109133872			LOC104904980	LOC104906471	LOC104904169	LOC104895128			LOC104905167		LOC109136032			LOC104905317
	LOC109136514		LOC104901671	LOC109134429			LOC104905238	LOC104906541	LOC104904219	LOC104895143			LOC104905184		LOC109136052			LOC104905339
			LOC104901734	LOC109134773			LOC104905276	LOC104906687	LOC104904332	LOC104895148			LOC104905397		LOC109136343			LOC104905608
			LOC104901889	LOC109134861			LOC104905459	LOC104906765	LOC104904333	LOC104895166			LOC104905570		LOC109136457			LOC104905636
			LOC104901959	LOC109134889			LOC104905776	LOC104906963	LOC104904444	LOC104895172			LOC104905656		LOC109136514			LOC104905750
			LOC104902024	LOC109134978			LOC104905826	LOC104907206	LOC104904450	LOC104895371			LOC104905756					LOC104905770
			LOC104902119	LOC109135372			LOC104905936	LOC104907296	LOC104904781	LOC104895440			LOC104905776					LOC104906051
			LOC104902125	LOC109135626			LOC104905944	LOC104907630	LOC104904812	LOC104895441			LOC104905850					LOC104906057
			LOC104902336	LOC109135689			LOC104905986	LOC104907665	LOC104904816	LOC104895574			LOC104905891					LOC104906222
			LOC104902434	LOC109135727			LOC104906033	LOC104907682	LOC104905116	LOC104895578			LOC104906153					LOC104906223
			LOC104902474	LOC109135761			LOC104906080	LOC104907701	LOC104905147	LOC104895650			LOC104906205					LOC104906277
			LOC104902503				LOC104906119	LOC104907724	LOC104905317	LOC104895655			LOC104906228					LOC104906428
			LOC104902552				LOC104906153	LOC104907820	LOC104905433	LOC104895666			LOC104906256					LOC104906499
			LOC104902929				LOC104906163	LOC104908186	LOC104905575	LOC104895692			LOC104906499					LOC104906592
			LOC104902989				LOC104906205	LOC104908254	LOC104905655	LOC104895712			LOC104906526					LOC104906650
			LOC104903075				LOC104906206	LOC104908451	LOC104905659	LOC104895731			LOC104906527					LOC104906830
			LOC104903260				LOC104906228	LOC104908823	LOC104905720	LOC104895754			LOC104906579					LOC104906923
			LOC104903337				LOC104906322	LOC104908982	LOC104905788	LOC104895771			LOC104906734					LOC104906955
			LOC104903395				LOC104906324	LOC104909053	LOC104905793	LOC104895832			LOC104906923					LOC104906977
			LOC104903468				LOC104906471	LOC109133600	LOC104905887	LOC104895966			LOC104907190					LOC104907296
			LOC104903517				LOC104906486	LOC109133687	LOC104906050	LOC104896086			LOC104907296					LOC104907775
			LOC104903521				LOC104906597	LOC109133748	LOC104906342	LOC104896184			LOC104907435					LOC104907781
			LOC104903949				LOC104906746	LOC109133859	LOC104906541	LOC104896319			LOC104907701					LOC104907861
			LOC104904177				LOC104906748	LOC109134325	LOC104906963	LOC104896587			LOC104907858					LOC104907937
			LOC104904219				LOC104907095	LOC109134351	LOC104907206	LOC104896615			LOC104908025					LOC104908147
			LOC104904442				LOC104907296	LOC109134429	LOC104907457	LOC104896686			LOC104908186					LOC104908190
			LOC104904541				LOC104907347	LOC109134460	LOC104907506	LOC104896688			LOC104908335					LOC104908316
			LOC104904543				LOC104907593	LOC109134490	LOC104907630	LOC104896822			LOC104908463					LOC104908648
			LOC104904544				LOC104907602	LOC109134548	LOC104907665	LOC104896854			LOC104908468					LOC104908659
			LOC104904637				LOC104907701	LOC109134563	LOC104907709	LOC104897285			LOC104908604					LOC104908893
			LOC104904647				LOC104907775	LOC109134572	LOC104908171	LOC104897316			LOC104908654					LOC104909055
			LOC104904740				LOC104907816	LOC109134861	LOC104908227	LOC104897360			LOC104908794					LOC109133748
			LOC104904802				LOC104907818	LOC109134880	LOC104908254	LOC104897497			LOC104908884					LOC109134461
			LOC104904823				LOC104908064	LOC109134887	LOC104908259	LOC104897568			LOC109133552					LOC109134472
			LOC104904826				LOC104908992	LOC109135030	LOC104908267	LOC104897637			LOC109133759					LOC109134802
			LOC104904827				LOC104909061	LOC109135150	LOC104908277	LOC104897673			LOC109133877					LOC109134859
			LOC104904828				LOC104909073	LOC109135301	LOC104908395	LOC104897694			LOC109134325					LOC109134876
			LOC104904829				LOC104909112	LOC109135509	LOC104908451	LOC104897713			LOC109134328					LOC109134887
			LOC104904876				LOC109133761	LOC109135688	LOC104908463	LOC104897732			LOC109134351					LOC109135244
			LOC104904975				LOC109135244	LOC109135689	LOC104908982	LOC104897773			LOC109134382					LOC109135324
			LOC104904980				LOC109135483	LOC109135732	LOC104909106	LOC104897818			LOC109134695					LOC109135359
			LOC104904994				LOC109136309	LOC109135783	LOC104909107	LOC104897825			LOC109134713					LOC109135614
			LOC104905074				LOC109136526	LOC109136029	LOC109133557	LOC104897876			LOC109134872					LOC109135727
			LOC104905099					LOC109136032	LOC109133748	LOC104897891			LOC109134889					LOC109136060
			LOC104905147					LOC109136052	LOC109133792	LOC104897971			LOC109134995
			LOC104905167					LOC109136060	LOC109133859	LOC104898033			LOC109135022
			LOC104905178					LOC109136138	LOC109134371	LOC104898057			LOC109135244
			LOC104905339					LOC109136457	LOC109134460	LOC104898109			LOC109135254
			LOC104905410					LOC109136514	LOC109134548	LOC104898363			LOC109135301
			LOC104905437						LOC109134572	LOC104898391			LOC109135324
			LOC104905650						LOC109134577	LOC104898454			LOC109135346
			LOC104905691						LOC109134887	LOC104898455			LOC109135626
			LOC104905734						LOC109134929	LOC104898495			LOC109135779
			LOC104905756						LOC109135030	LOC104898517			LOC109136133
			LOC104905759						LOC109135150	LOC104898622			LOC109136343
			LOC104905770						LOC109135254	LOC104898773			LOC109136457
			LOC104905779						LOC109135264	LOC104898873			LOC109136514
			LOC104905784						LOC109135613	LOC104898910
			LOC104905852						LOC109135688	LOC104898913
			LOC104905951						LOC109135689	LOC104898919
			LOC104906223						LOC109135770	LOC104898951
			LOC104906299						LOC109135783	LOC104898975
			LOC104906471						LOC109136029	LOC104899026
			LOC104906568						LOC109136032	LOC104899112
			LOC104906569						LOC109136060	LOC104899137
			LOC104906570						LOC109136521	LOC104899148
			LOC104906571							LOC104899260
			LOC104906597							LOC104899389
			LOC104906650							LOC104899408
			LOC104906963							LOC104899452
			LOC104907103							LOC104899454
			LOC104907113							LOC104899677
			LOC104907629							LOC104899691
			LOC104908110							LOC104899693
			LOC104908174							LOC104899720
			LOC104908192							LOC104899737
			LOC104908428							LOC104899738
			LOC104908612							LOC104899742
			LOC104908675							LOC104899812
			LOC104908780							LOC104899896
			LOC104908884							LOC104899951
			LOC104909011							LOC104900011
			LOC109133552							LOC104900089
			LOC109133748							LOC104900108
			LOC109133759							LOC104900282
			LOC109133872							LOC104900311
			LOC109134328							LOC104900327
			LOC109134461							LOC104900374
			LOC109134485							LOC104900406
			LOC109134563							LOC104900409
			LOC109134695							LOC104900412
			LOC109134713							LOC104900439
			LOC109134859							LOC104900588
			LOC109134861							LOC104900636
			LOC109134876							LOC104900784
			LOC109134887							LOC104900858
			LOC109135022							LOC104900900
			LOC109135244							LOC104900933
			LOC109135254							LOC104900944
			LOC109135297							LOC104900977
			LOC109135359							LOC104901022
			LOC109135727							LOC104901173
			LOC109135778							LOC104901228
			LOC109135779							LOC104901305
			LOC109135822							LOC104901307
			LOC109135835							LOC104901314
			LOC109136052							LOC104901386
			LOC109136060							LOC104901458
			LOC109136343							LOC104901562
			LOC109136457							LOC104901578
			LOC109136512							LOC104901698
										LOC104901699
										LOC104901753
										LOC104901768
										LOC104901778
										LOC104901861
										LOC104901893
										LOC104901947
										LOC104902011
										LOC104902058
										LOC104902116
										LOC104902148
										LOC104902156
										LOC104902198
										LOC104902315
										LOC104902320
										LOC104902327
										LOC104902335
										LOC104902349
										LOC104902359
										LOC104902368
										LOC104902452
										LOC104902624
										LOC104902946
										LOC104902951
										LOC104902969
										LOC104903050
										LOC104903081
										LOC104903122
										LOC104903337
										LOC104903421
										LOC104903505
										LOC104903557
										LOC104903589
										LOC104903606
										LOC104903620
										LOC104903807
										LOC104903859
										LOC104903931
										LOC104903936
										LOC104904037
										LOC104904043
										LOC104904063
										LOC104904169
										LOC104904219
										LOC104904258
										LOC104904329
										LOC104904560
										LOC104904721
										LOC104904781
										LOC104904816
										LOC104904916
										LOC104905092
										LOC104905143
										LOC104905147
										LOC104905184
										LOC104905251
										LOC104905341
										LOC104905390
										LOC104905625
										LOC104905650
										LOC104905653
										LOC104905734
										LOC104905759
										LOC104905887
										LOC104905944
										LOC104905967
										LOC104905971
										LOC104906053
										LOC104906081
										LOC104906163
										LOC104906170
										LOC104906205
										LOC104906276
										LOC104906342
										LOC104906399
										LOC104906471
										LOC104906541
										LOC104906579
										LOC104906597
										LOC104906607
										LOC104906608
										LOC104906815
										LOC104906863
										LOC104906953
										LOC104906963
										LOC104907016
										LOC104907020
										LOC104907144
										LOC104907218
										LOC104907296
										LOC104907343
										LOC104907420
										LOC104907629
										LOC104907630
										LOC104907665
										LOC104907701
										LOC104907820
										LOC104907843
										LOC104907844
										LOC104908025
										LOC104908081
										LOC104908110
										LOC104908132
										LOC104908406
										LOC104908463
										LOC104908556
										LOC104908764
										LOC104908805
										LOC104908806
										LOC104908823
										LOC104908838
										LOC104908982
										LOC104909043
										LOC104909084
										LOC104909107
										LOC109133686
										LOC109133687
										LOC109133702
										LOC109133748
										LOC109133792
										LOC109133859
										LOC109133872
										LOC109134325
										LOC109134351
										LOC109134371
										LOC109134382
										LOC109134429
										LOC109134460
										LOC109134461
										LOC109134490
										LOC109134548
										LOC109134563
										LOC109134572
										LOC109134577
										LOC109134763
										LOC109134859
										LOC109134861
										LOC109134876
										LOC109134880
										LOC109134887
										LOC109134929
										LOC109135030
										LOC109135150
										LOC109135244
										LOC109135264
										LOC109135301
										LOC109135359
										LOC109135483
										LOC109135509
										LOC109135555
										LOC109135613
										LOC109135689
										LOC109135727
										LOC109135732
										LOC109135770
										LOC109135783
										LOC109136029
										LOC109136032
										LOC109136052
										LOC109136060
										LOC109136230
										LOC109136457
										LOC109136512
										LOC109136514

## Sheet: 12C, 12 d
Sugarbeet genome identifiers for differentially expressed genes in highly populated KEGG pathways for roots stored for 12 days at 12°C relative to roots on day of harvest
Pathway, level 1	Cellular Processes	Environmental Information Processing		Genetic Information Processing				Metabolism										Organismal Systems
Pathway, level 2	Transport and catabolism	Membrane transport	Signal transduction	Folding, sorting and degradation	Replication and repair	Transcription	Translation	Amino acid metabolism	Biosynthesis of other secondary metabolites	Carbohydrate metabolism	Energy metabolism	Glycan biosynthesis and metabolism	Lipid metabolism	Metabolism of cofactors and vitamins	Metabolism of other amino acids	Metabolism of terpenoids and polyketides	Nucleotide metabolism	Environmental adaptation
Number of genes	129	21	186	111	61	66	134	144	166	307	59	45	160	62	101	99	52	137
	LOC104882926	LOC104883734	LOC104883663	LOC104882843	LOC104882803	LOC104883216	LOC104882911	LOC104882911	LOC104882918	LOC104882911	LOC104883503	LOC104882804	LOC104882875	LOC104883216	LOC104882905	LOC104883247	LOC104883216	LOC104882875
	LOC104883251	LOC104884804	LOC104883883	LOC104883341	LOC104882875	LOC104883578	LOC104882986	LOC104883009	LOC104883009	LOC104883182	LOC104884302	LOC104883565	LOC104882911	LOC104883390	LOC104883009	LOC104883390	LOC104883734	LOC104883071
	LOC104883390	LOC104888165	LOC104884363	LOC104883350	LOC104882911	LOC104883632	LOC104883071	LOC104883415	LOC104883093	LOC104883247	LOC104885693	LOC104883599	LOC104883002	LOC104883749	LOC104883390	LOC104883854	LOC104883988	LOC104883276
	LOC104883447	LOC104888343	LOC104884467	LOC104883552	LOC104883739	LOC104883734	LOC104883342	LOC104883503	LOC104883169	LOC104883390	LOC104886350	LOC104884234	LOC104883390	LOC104883988	LOC104884007	LOC104884034	LOC104884513	LOC104883663
	LOC104883451	LOC104892207	LOC104884530	LOC104883974	LOC104884661	LOC104883988	LOC104883357	LOC104883596	LOC104883247	LOC104883415	LOC104886639	LOC104884691	LOC104883438	LOC104884513	LOC104884237	LOC104884302	LOC104884562	LOC104884530
	LOC104883453	LOC104894164	LOC104884540	LOC104884325	LOC104884966	LOC104884413	LOC104883382	LOC104883758	LOC104883390	LOC104883503	LOC104886763	LOC104886632	LOC104883596	LOC104884901	LOC104884302	LOC104885388	LOC104884565	LOC104884884
	LOC104883481	LOC104897250	LOC104884565	LOC104884691	LOC104886674	LOC104884691	LOC104884041	LOC104884118	LOC104884022	LOC104883596	LOC104886958	LOC104886953	LOC104883749	LOC104886252	LOC104884388	LOC104886566	LOC104884919	LOC104885117
	LOC104883949	LOC104897486	LOC104885079	LOC104885325	LOC104887427	LOC104884809	LOC104884071	LOC104884137	LOC104884118	LOC104883734	LOC104887036	LOC104889201	LOC104883948	LOC104887250	LOC104884430	LOC104887407	LOC104886252	LOC104885224
	LOC104883974	LOC104897638	LOC104885301	LOC104885440	LOC104888114	LOC104886252	LOC104884118	LOC104884237	LOC104884430	LOC104883754	LOC104887958	LOC104889434	LOC104884234	LOC104887935	LOC104884449	LOC104888541	LOC104887546	LOC104886353
	LOC104884325	LOC104898642	LOC104885389	LOC104887251	LOC104889119	LOC104886570	LOC104884894	LOC104884302	LOC104884449	LOC104883835	LOC104887965	LOC104890057	LOC104884302	LOC104887957	LOC104884540	LOC104888542	LOC104888165	LOC104886506
	LOC104884540	LOC104899084	LOC104885461	LOC104887749	LOC104889120	LOC104886824	LOC104886251	LOC104884391	LOC104884522	LOC104883911	LOC104888175	LOC104890160	LOC104884450	LOC104888724	LOC104884685	LOC104889287	LOC104888329	LOC104886592
	LOC104885301	LOC104899533	LOC104885740	LOC104887865	LOC104889223	LOC104887216	LOC104886612	LOC104884449	LOC104884890	LOC104883974	LOC104888560	LOC104890666	LOC104884540	LOC104888915	LOC104884856	LOC104889376	LOC104889971	LOC104886667
	LOC104885489	LOC104902295	LOC104886203	LOC104887900	LOC104889420	LOC104888165	LOC104886675	LOC104884551	LOC104885064	LOC104884034	LOC104888980	LOC104893021	LOC104884661	LOC104889223	LOC104885301	LOC104889383	LOC104890075	LOC104886959
	LOC104887053	LOC104902345	LOC104886350	LOC104887958	LOC104890951	LOC104888329	LOC104886687	LOC104884856	LOC104886619	LOC104884137	LOC104889545	LOC104893145	LOC104884856	LOC104889354	LOC104885489	LOC104889407	LOC104892045	LOC104887002
	LOC104887247	LOC104902738	LOC104886463	LOC104888241	LOC104892312	LOC104890027	LOC104886729	LOC104884901	LOC104886828	LOC104884158	LOC104889648	LOC104893978	LOC104884966	LOC104889423	LOC104887955	LOC104889583	LOC104892334	LOC104887168
	LOC104887540	LOC104902880	LOC104886506	LOC104888372	LOC104892319	LOC104890075	LOC104886970	LOC104886350	LOC104886918	LOC104884234	LOC104889751	LOC104894050	LOC104885301	LOC104889778	LOC104887957	LOC104889870	LOC104892511	LOC104887710
	LOC104887797	LOC104903742	LOC104886569	LOC104889251	LOC104892320	LOC104890321	LOC104887226	LOC104886797	LOC104886934	LOC104884302	LOC104890196	LOC104895097	LOC104885325	LOC104889848	LOC104888979	LOC104890234	LOC104892965	LOC104887718
	LOC104888396	LOC104904507	LOC104886592	LOC104889416	LOC104892347	LOC104890469	LOC104887427	LOC104886828	LOC104887004	LOC104884363	LOC104890225	LOC104895178	LOC104885453	LOC104889901	LOC104889235	LOC104890532	LOC104893056	LOC104887961
	LOC104888878	LOC104904628	LOC104886687	LOC104889847	LOC104893526	LOC104891005	LOC104887481	LOC104887861	LOC104887628	LOC104884409	LOC104890433	LOC104896296	LOC104886632	LOC104890235	LOC104889236	LOC104890578	LOC104893086	LOC104888159
	LOC104888879	LOC104905624	LOC104886959	LOC104889887	LOC104893686	LOC104891430	LOC104887539	LOC104887906	LOC104887861	LOC104884430	LOC104891122	LOC104897146	LOC104886908	LOC104891135	LOC104889537	LOC104891339	LOC104893124	LOC104888301
	LOC104889096	LOC104906200	LOC104887168	LOC104890198	LOC104894208	LOC104892245	LOC104887686	LOC104887957	LOC104887906	LOC104884436	LOC104891249	LOC104897149	LOC104887238	LOC104891259	LOC104889608	LOC104891377	LOC104893282	LOC104888329
	LOC104889115		LOC104887216	LOC104890301	LOC104895620	LOC104892882	LOC104887935	LOC104887958	LOC104887955	LOC104884449	LOC104892347	LOC104897826	LOC104887258	LOC104891329	LOC104889778	LOC104891890	LOC104893496	LOC104888372
	LOC104889511		LOC104887398	LOC104890383	LOC104896043	LOC104893056	LOC104887958	LOC104888034	LOC104887971	LOC104884562	LOC104892615	LOC104898191	LOC104888253	LOC104891389	LOC104889921	LOC104892092	LOC104895358	LOC104888598
	LOC104889522		LOC104887596	LOC104890469	LOC104896513	LOC104893344	LOC104888254	LOC104888513	LOC104888061	LOC104884856	LOC104893633	LOC104898193	LOC104888688	LOC104891609	LOC104889924	LOC104892116	LOC104895620	LOC104888780
	LOC104889660		LOC104887710	LOC104890529	LOC104896864	LOC104893923	LOC104888335	LOC104888979	LOC104888140	LOC104885043	LOC104894032	LOC104898391	LOC104888724	LOC104891737	LOC104890532	LOC104892360	LOC104895879	LOC104888795
	LOC104889971		LOC104887718	LOC104890536	LOC104896939	LOC104894399	LOC104888720	LOC104889373	LOC104888149	LOC104885147	LOC104894547	LOC104899667	LOC104889201	LOC104892106	LOC104891240	LOC104892441	LOC104897123	LOC104888804
	LOC104890063		LOC104887905	LOC104890572	LOC104896992	LOC104895065	LOC104888997	LOC104889511	LOC104888151	LOC104885430	LOC104895363	LOC104899693	LOC104889474	LOC104892441	LOC104891829	LOC104892458	LOC104897464	LOC104888896
	LOC104890108		LOC104887961	LOC104890574	LOC104897123	LOC104895620	LOC104889223	LOC104889608	LOC104888345	LOC104885693	LOC104896319	LOC104899699	LOC104889511	LOC104892470	LOC104892116	LOC104892623	LOC104898058	LOC104888990
	LOC104890120		LOC104888273	LOC104890575	LOC104897252	LOC104895744	LOC104889532	LOC104889777	LOC104888443	LOC104886350	LOC104896723	LOC104900327	LOC104889537	LOC104892740	LOC104892441	LOC104893395	LOC104899731	LOC104889235
	LOC104890198		LOC104888366	LOC104890651	LOC104897464	LOC104895879	LOC104889606	LOC104889778	LOC104888557	LOC104886632	LOC104897431	LOC104900399	LOC104889660	LOC104892974	LOC104892621	LOC104894249	LOC104899800	LOC104889236
	LOC104890469		LOC104888780	LOC104890670	LOC104897483	LOC104896138	LOC104889880	LOC104889885	LOC104888979	LOC104886639	LOC104897680	LOC104901090	LOC104889901	LOC104893246	LOC104892740	LOC104894986	LOC104900417	LOC104889240
	LOC104891207		LOC104888990	LOC104890965	LOC104899222	LOC104897123	LOC104890085	LOC104890063	LOC104889235	LOC104886671	LOC104898109	LOC104901305	LOC104889934	LOC104893282	LOC104893391	LOC104895620	LOC104901227	LOC104889241
	LOC104891258		LOC104889235	LOC104891429	LOC104899365	LOC104897390	LOC104890203	LOC104890108	LOC104889236	LOC104886953	LOC104901618	LOC104901307	LOC104890086	LOC104893496	LOC104893499	LOC104895677	LOC104901827	LOC104889251
	LOC104891430		LOC104889236	LOC104891430	LOC104899604	LOC104897806	LOC104890347	LOC104890529	LOC104889287	LOC104887734	LOC104901778	LOC104901937	LOC104890108	LOC104895655	LOC104893774	LOC104895859	LOC104902079	LOC104889951
	LOC104891510		LOC104889240	LOC104891602	LOC104899720	LOC104897898	LOC104890469	LOC104890532	LOC104889608	LOC104887935	LOC104901915	LOC104902028	LOC104890177	LOC104896104	LOC104894249	LOC104895879	LOC104902081	LOC104890218
	LOC104892292		LOC104889241	LOC104892347	LOC104900157	LOC104898258	LOC104890518	LOC104890926	LOC104889682	LOC104887955	LOC104902079	LOC104902889	LOC104890529	LOC104896749	LOC104894341	LOC104895969	LOC104903774	LOC104890465
	LOC104892408		LOC104889251	LOC104892637	LOC104900417	LOC104898454	LOC104890529	LOC104891028	LOC104889728	LOC104887957	LOC104902081	LOC104903252	LOC104890532	LOC104896854	LOC104894525	LOC104896939	LOC104905257	LOC104890566
	LOC104892502		LOC104889445	LOC104892639	LOC104900693	LOC104899943	LOC104891295	LOC104891259	LOC104889856	LOC104887965	LOC104902141	LOC104903442	LOC104890828	LOC104897752	LOC104894992	LOC104897123	LOC104905788	LOC104891141
	LOC104892935		LOC104889491	LOC104892686	LOC104901168	LOC104900138	LOC104891602	LOC104891441	LOC104889921	LOC104888008	LOC104902605	LOC104903912	LOC104890829	LOC104897889	LOC104895166	LOC104897464	LOC104906088	LOC104891303
	LOC104893923		LOC104889529	LOC104893158	LOC104901278	LOC104900417	LOC104891657	LOC104891516	LOC104889924	LOC104888158	LOC104903050	LOC104903991	LOC104891602	LOC104898811	LOC104895169	LOC104897512	LOC104906935	LOC104891430
	LOC104894163		LOC104889690	LOC104893556	LOC104901364	LOC104901227	LOC104891812	LOC104891602	LOC104889971	LOC104888175	LOC104903711	LOC104903993	LOC104891749	LOC104899693	LOC104895291	LOC104897680	LOC104908190	LOC104891576
	LOC104894165		LOC104889951	LOC104893923	LOC104902540	LOC104901769	LOC104891863	LOC104891737	LOC104890010	LOC104888246	LOC104903946	LOC104906581	LOC104891800	LOC104899800	LOC104895312	LOC104897731	LOC104908724	LOC104891637
	LOC104894261		LOC104889963	LOC104893934	LOC104903774	LOC104901834	LOC104891980	LOC104891963	LOC104890011	LOC104888349	LOC104904177	LOC104907144	LOC104891814	LOC104899916	LOC104895313	LOC104898122	LOC104908975	LOC104891862
	LOC104894305		LOC104890218	LOC104893952	LOC104903846	LOC104902079	LOC104892033	LOC104892244	LOC104890325	LOC104888351	LOC104904507	LOC104909076	LOC104892116	LOC104901305	LOC104895358	LOC104898423	LOC109133670	LOC104891970
	LOC104894820		LOC104890537	LOC104894016	LOC104904296	LOC104902329	LOC104892138	LOC104892360	LOC104890494	LOC104888366	LOC104905230	LOC109135685	LOC104892281	LOC104901307	LOC104895554	LOC104898566	LOC109133773	LOC104891975
	LOC104895020		LOC104890935	LOC104894261	LOC104905276	LOC104902462	LOC104892217	LOC104892381	LOC104891259	LOC104888375	LOC104905530		LOC104892360	LOC104901595	LOC104895655	LOC104898813	LOC109134551	LOC104891976
	LOC104895242		LOC104891207	LOC104894305	LOC104905956	LOC104903774	LOC104892224	LOC104892604	LOC104891377	LOC104888401	LOC104905788		LOC104892422	LOC104901827	LOC104895921	LOC104898873	LOC109134893	LOC104892974
	LOC104895247		LOC104891430	LOC104894547	LOC104906143	LOC104904782	LOC104892230	LOC104892621	LOC104891466	LOC104888451	LOC104905987		LOC104892502	LOC104902204	LOC104896594	LOC104899057	LOC109135297	LOC104893184
	LOC104895554		LOC104891460	LOC104895410	LOC104906707	LOC104904833	LOC104892312	LOC104892637	LOC104892623	LOC104888560	LOC104906053		LOC104892637	LOC104902388	LOC104896997	LOC104899504	LOC109135359	LOC104893368
	LOC104895574		LOC104891496	LOC104895449	LOC104907896	LOC104906600	LOC104892319	LOC104892681	LOC104892781	LOC104888571	LOC104906349		LOC104893012	LOC104902419	LOC104897014	LOC104899693	LOC109135478	LOC104893570
	LOC104895843		LOC104891498	LOC104895554	LOC104908089	LOC104906730	LOC104892320	LOC104892740	LOC104893499	LOC104888678	LOC104906366		LOC104893145	LOC104902597	LOC104897550	LOC104899916	LOC109135778	LOC104893939
	LOC104896138		LOC104891599	LOC104895562	LOC104908405	LOC104906824	LOC104892334	LOC104892801	LOC104894341	LOC104888732	LOC104906385		LOC104893170	LOC104902885	LOC104897680	LOC104899921	LOC109135835	LOC104893982
	LOC104896594		LOC104891749	LOC104895834	LOC104908549	LOC104908190	LOC104892367	LOC104892805	LOC104894525	LOC104888738	LOC104906598		LOC104893305	LOC104903589	LOC104897773	LOC104900417		LOC104894013
	LOC104897132		LOC104891862	LOC104895886	LOC109133670	LOC109133773	LOC104892544	LOC104894249	LOC104894642	LOC104888840	LOC104908449		LOC104893368	LOC104904860	LOC104897818	LOC104900852		LOC104894182
	LOC104897390		LOC104891970	LOC104896138	LOC109134354	LOC109134469	LOC104892637	LOC104894341	LOC104894931	LOC104888888	LOC104908840		LOC104893438	LOC104905112	LOC104898005	LOC104900853		LOC104894280
	LOC104897723		LOC104891975	LOC104896153	LOC109135297	LOC109134551	LOC104892673	LOC104894547	LOC104894992	LOC104888915	LOC109133718		LOC104893526	LOC104906088	LOC104898058	LOC104901305		LOC104894302
	LOC104897806		LOC104891976	LOC104896507	LOC109135478	LOC109134699	LOC104893053	LOC104894834	LOC104895079	LOC104888980	LOC109134551		LOC104893839	LOC104906935	LOC104898186	LOC104901307		LOC104894981
	LOC104898193		LOC104892227	LOC104896513	LOC109135778	LOC109134872	LOC104893167	LOC104895152	LOC104895081	LOC104889056	LOC109135359		LOC104894249	LOC104907127	LOC104898391	LOC104901642		LOC104895109
	LOC104898255		LOC104892245	LOC104896612	LOC109135835	LOC109135229	LOC104893526	LOC104895291	LOC104895083	LOC104889135	LOC109136481		LOC104894550	LOC104907337	LOC104898824	LOC104902120		LOC104895225
	LOC104898372		LOC104892338	LOC104896868	LOC109136133	LOC109135297	LOC104893583	LOC104895371	LOC104895114	LOC104889201			LOC104894986	LOC104908779	LOC104898890	LOC104902232		LOC104895497
	LOC104898559		LOC104892383	LOC104896999	LOC109136482	LOC109135359	LOC104893649	LOC104895630	LOC104895154	LOC104889235			LOC104895097	LOC109133531	LOC104898951	LOC104902331		LOC104895597
	LOC104899444		LOC104892504	LOC104897123		LOC109135478	LOC104893822	LOC104895749	LOC104895196	LOC104889236			LOC104895152	LOC109133539	LOC104899340	LOC104902600		LOC104895602
	LOC104899598		LOC104892551	LOC104897127		LOC109135778	LOC104894347	LOC104895754	LOC104895474	LOC104889314			LOC104895222		LOC104899533	LOC104902623		LOC104895970
	LOC104899691		LOC104892563	LOC104897132		LOC109135835	LOC104894547	LOC104895921	LOC104895554	LOC104889410			LOC104895242		LOC104899693	LOC104903185		LOC104895973
	LOC104899699		LOC104892626	LOC104897390		LOC109136394	LOC104894688	LOC104896117	LOC104895749	LOC104889511			LOC104895404		LOC104899694	LOC104903186		LOC104896153
	LOC104899720		LOC104892913	LOC104897483		LOC109136481	LOC104894771	LOC104896499	LOC104895846	LOC104889545			LOC104895507		LOC104899742	LOC104903774		LOC104896241
	LOC104899738		LOC104892941	LOC104897497			LOC104895242	LOC104896723	LOC104895921	LOC104889608			LOC104895516		LOC104899896	LOC104904096		LOC104896302
	LOC104899866		LOC104893209	LOC104897528			LOC104895284	LOC104896805	LOC104895969	LOC104889634			LOC104895554		LOC104900282	LOC104904268		LOC104896351
	LOC104899973		LOC104893570	LOC104897806			LOC104895383	LOC104896854	LOC104896004	LOC104889648			LOC104895562		LOC104900944	LOC104904300		LOC104896645
	LOC104900025		LOC104893939	LOC104897825			LOC104895410	LOC104897497	LOC104896006	LOC104889682			LOC104895655		LOC104901305	LOC104904338		LOC104897492
	LOC104900138		LOC104893982	LOC104897876			LOC104895449	LOC104897517	LOC104896200	LOC104889751			LOC104895953		LOC104901307	LOC104904624		LOC104897525
	LOC104900377		LOC104894302	LOC104898255			LOC104896168	LOC104897550	LOC104896315	LOC104889778			LOC104896078		LOC104901386	LOC104904745		LOC104897680
	LOC104900406		LOC104894399	LOC104899533			LOC104896446	LOC104897576	LOC104897576	LOC104889782			LOC104896138		LOC104901409	LOC104905320		LOC104897745
	LOC104900421		LOC104894654	LOC104899593			LOC104896958	LOC104897680	LOC104897752	LOC104889808			LOC104896218		LOC104901489	LOC104905737		LOC104897756
	LOC104900551		LOC104894655	LOC104899710			LOC104897290	LOC104897752	LOC104897755	LOC104889860			LOC104896219		LOC104901498	LOC104906707		LOC104897961
	LOC104900552		LOC104894957	LOC104900138			LOC104897419	LOC104897818	LOC104897756	LOC104889921			LOC104896300		LOC104901618	LOC104907021		LOC104897965
	LOC104900553		LOC104894981	LOC104900417			LOC104897497	LOC104897876	LOC104897773	LOC104889924			LOC104896333		LOC104902079	LOC104907100		LOC104897992
	LOC104900599		LOC104895065	LOC104900660			LOC104897574	LOC104897898	LOC104897818	LOC104890036			LOC104896551		LOC104902081	LOC104907120		LOC104898016
	LOC104900794		LOC104895109	LOC104900768			LOC104897876	LOC104898673	LOC104898030	LOC104890038			LOC104896594		LOC104902198	LOC104907127		LOC104898144
	LOC104900944		LOC104895176	LOC104901618			LOC104897898	LOC104899307	LOC104898031	LOC104890040			LOC104896654		LOC104902957	LOC104907163		LOC104898152
	LOC104901489		LOC104895242	LOC104901769			LOC104898186	LOC104899444	LOC104898032	LOC104890041			LOC104897014		LOC104903122	LOC104907439		LOC104898964
	LOC104901769		LOC104895284	LOC104902028			LOC104898259	LOC104899454	LOC104898096	LOC104890043			LOC104897497		LOC104904816	LOC104907457		LOC104899223
	LOC104901870		LOC104895497	LOC104902540			LOC104898265	LOC104899604	LOC104898186	LOC104890063			LOC104897680		LOC104905130	LOC104907811		LOC104899266
	LOC104902245		LOC104895554	LOC104903514			LOC104898337	LOC104899694	LOC104898206	LOC104890086			LOC104897876		LOC104905147	LOC104908558		LOC104899593
	LOC104902335		LOC104896021	LOC104903592			LOC104898385	LOC104899742	LOC104898208	LOC104890100			LOC104897982		LOC104905788	LOC104908576		LOC104899615
	LOC104902501		LOC104896302	LOC104903597			LOC104899405	LOC104899746	LOC104898258	LOC104890108			LOC104898085		LOC104906048	LOC104908690		LOC104899617
	LOC104902516		LOC104896311	LOC104903774			LOC104899604	LOC104899920	LOC104898302	LOC104890153			LOC104898391		LOC104906088	LOC104908747		LOC104899628
	LOC104902979		LOC104896351	LOC104903925			LOC104899672	LOC104900756	LOC104898391	LOC104890160			LOC104898824		LOC104906342	LOC104908785		LOC104899633
	LOC104903427		LOC104896594	LOC104903994			LOC104899794	LOC104900758	LOC104898395	LOC104890164			LOC104899242		LOC104906600	LOC109133531		LOC104899638
	LOC104903491		LOC104897464	LOC104904242			LOC104899965	LOC104900759	LOC104898673	LOC104890185			LOC104899365		LOC104907107	LOC109133670		LOC104899820
	LOC104903525		LOC104897492	LOC104904293			LOC104900118	LOC104900761	LOC104898951	LOC104890337			LOC104899444		LOC104907127	LOC109134371		LOC104900223
	LOC104903589		LOC104897537	LOC104904337			LOC104900182	LOC104900768	LOC104899307	LOC104890529			LOC104899454		LOC104907577	LOC109134633		LOC104900382
	LOC104903887		LOC104897778	LOC104904381			LOC104900282	LOC104900843	LOC104899533	LOC104890532			LOC104899604		LOC104907580	LOC109135232		LOC104900506
	LOC104903935		LOC104897812	LOC104904499			LOC104900768	LOC104900981	LOC104899693	LOC104891122			LOC104899693		LOC104909120	LOC109135297		LOC104900529
	LOC104903936		LOC104897816	LOC104904782			LOC104901278	LOC104901234	LOC104899746	LOC104891207			LOC104899699		LOC109133747	LOC109135478		LOC104900751
	LOC104904218		LOC104897818	LOC104904969			LOC104901444	LOC104901386	LOC104899896	LOC104891360			LOC104899742		LOC109134368	LOC109135778		LOC104901402
	LOC104904381		LOC104897819	LOC104905072			LOC104901828	LOC104901595	LOC104899920	LOC104891407			LOC104899745		LOC109134491	LOC109135835		LOC104901408
	LOC104904421		LOC104897821	LOC104905776			LOC104901977	LOC104901700	LOC104900118	LOC104891602			LOC104899746		LOC109135022	LOC109136027		LOC104901666
	LOC104904424		LOC104897898	LOC104905783			LOC104902198	LOC104901756	LOC104900269	LOC104891829			LOC104899821		LOC109135685	LOC109136228		LOC104902336
	LOC104904507		LOC104897961	LOC104905903			LOC104902331	LOC104901924	LOC104900273	LOC104891898			LOC104900049		LOC109136038			LOC104902474
	LOC104904782		LOC104897965	LOC104906333			LOC104902336	LOC104901961	LOC104900282	LOC104892160			LOC104900327		LOC109136390			LOC104902773
	LOC104905120		LOC104898016	LOC104906416			LOC104902474	LOC104902180	LOC104900295	LOC104892245			LOC104900382					LOC104903106
	LOC104905473		LOC104898144	LOC104906600			LOC104903012	LOC104902335	LOC104900750	LOC104892252			LOC104900693					LOC104903140
	LOC104905650		LOC104898152	LOC104906990			LOC104903439	LOC104902399	LOC104900756	LOC104892347			LOC104900768					LOC104903278
	LOC104905665		LOC104898873	LOC104907065			LOC104903717	LOC104902419	LOC104900758	LOC104892360			LOC104900838					LOC104903566
	LOC104906016		LOC104898976	LOC104907853			LOC104903958	LOC104902597	LOC104900759	LOC104892381			LOC104901218					LOC104903832
	LOC104906499		LOC104899223	LOC104908839			LOC104904177	LOC104902721	LOC104900761	LOC104892441			LOC104901278					LOC104904344
	LOC104906515		LOC104899266	LOC109133872			LOC104904218	LOC104902885	LOC104900843	LOC104892576			LOC104901305					LOC104904402
	LOC104906526		LOC104899453	LOC109134469			LOC104904303	LOC104903128	LOC104900996	LOC104892615			LOC104901307					LOC104904543
	LOC104906579		LOC104899593	LOC109134978			LOC104904424	LOC104903214	LOC104901305	LOC104892630			LOC104901489					LOC104904544
	LOC104906600		LOC104899731	LOC109135229			LOC104904558	LOC104903261	LOC104901307	LOC104892637			LOC104901540					LOC104904647
	LOC104907065		LOC104899950				LOC104904688	LOC104903589	LOC104901409	LOC104892644			LOC104901567					LOC104904651
	LOC104907127		LOC104900093				LOC104904918	LOC104903657	LOC104901795	LOC104892649			LOC104901642					LOC104904823
	LOC104907337		LOC104900318				LOC104904980	LOC104903732	LOC104901862	LOC104892681			LOC104901953					LOC104904826
	LOC104907585		LOC104900377				LOC104905238	LOC104903742	LOC104901929	LOC104892740			LOC104902335					LOC104904827
	LOC104908100		LOC104900399				LOC104905276	LOC104903964	LOC104901931	LOC104892768			LOC104902369					LOC104904828
	LOC104908624		LOC104900506				LOC104905293	LOC104904079	LOC104902079	LOC104892965			LOC104902610					LOC104904829
	LOC104908837		LOC104900647				LOC104905459	LOC104904312	LOC104902081	LOC104893000			LOC104903185					LOC104904980
	LOC104908969		LOC104901402				LOC104905776	LOC104904817	LOC104902157	LOC104893170			LOC104903252					LOC104905339
	LOC109133552		LOC104901489				LOC104906080	LOC104905226	LOC104902198	LOC104893246			LOC104903442					LOC104905367
	LOC109134368		LOC104901654				LOC104906119	LOC104905408	LOC104902232	LOC104893438			LOC104903519					LOC104905769
	LOC109134374		LOC104901666				LOC104906322	LOC104905444	LOC104902234	LOC104893499			LOC104903936					LOC104906014
	LOC109134990		LOC104901671				LOC104906324	LOC104905650	LOC104902419	LOC104893526			LOC104904125					LOC104906223
	LOC109135022		LOC104902119				LOC104906486	LOC104905695	LOC104902885	LOC104893633			LOC104904177					LOC104906499
	LOC109135229		LOC104902336				LOC104906746	LOC104906016	LOC104903258	LOC104893774			LOC104904268					LOC104906650
	LOC109135328		LOC104902474				LOC104906747	LOC104906048	LOC104903279	LOC104893952			LOC104904322					LOC104906801
	LOC109135685		LOC104902989				LOC104907347	LOC104906342	LOC104903440	LOC104894011			LOC104904349					LOC104906830
	LOC109136038		LOC104903106				LOC104907816	LOC104906385	LOC104903870	LOC104894193			LOC104904395					LOC104906955
	LOC109136390		LOC104903337				LOC104907817	LOC104906391	LOC104904167	LOC104894249			LOC104904421					LOC104907781
			LOC104903949				LOC104908064	LOC104906416	LOC104904332	LOC104894525			LOC104904683					LOC104908190
			LOC104904177				LOC104908992	LOC104906530	LOC104904499	LOC104894821			LOC104905112					LOC104908567
			LOC104904312				LOC104909061	LOC104907337	LOC104904816	LOC104894943			LOC104905147					LOC104908659
			LOC104904384				LOC109133761	LOC104907682	LOC104904880	LOC104894992			LOC104905703					LOC109133748
			LOC104904543				LOC109134469	LOC104907820	LOC104905116	LOC104895061			LOC104905776					LOC109133773
			LOC104904544					LOC104908254	LOC104905147	LOC104895065			LOC104906256					LOC109134674
			LOC104904637					LOC104908350	LOC104905367	LOC104895097			LOC104906333					LOC109135229
			LOC104904647					LOC104908697	LOC104905737	LOC104895152			LOC104906499					LOC109135359
			LOC104904802					LOC109133748	LOC104905788	LOC104895166			LOC104906526
			LOC104904823					LOC109134490	LOC104906048	LOC104895169			LOC104906532
			LOC104904826					LOC109134491	LOC104906342	LOC104895291			LOC104906579
			LOC104904827					LOC109134551	LOC104906385	LOC104895312			LOC104906734
			LOC104904828					LOC109134674	LOC104906600	LOC104895313			LOC104907127
			LOC104904829					LOC109135232	LOC104906740	LOC104895371			LOC104907190
			LOC104904914					LOC109135688	LOC104907107	LOC104895574			LOC104907279
			LOC104904975						LOC104907127	LOC104895609			LOC104908025
			LOC104904980						LOC104907457	LOC104895655			LOC104908654
			LOC104904994						LOC104907506	LOC104895707			LOC104908794
			LOC104905147						LOC104907765	LOC104895712			LOC104908837
			LOC104905257						LOC104908145	LOC104895754			LOC109133531
			LOC104905339						LOC104908227	LOC104895771			LOC109133552
			LOC104905410						LOC104908254	LOC104895815			LOC109133877
			LOC104905650						LOC104908259	LOC104895921			LOC109134491
			LOC104905759						LOC104908267	LOC104895966			LOC109134872
			LOC104905769						LOC104908277	LOC104896086			LOC109134990
			LOC104905784						LOC104908318	LOC104896184			LOC109134995
			LOC104905951						LOC104908558	LOC104896319			LOC109135022
			LOC104906223						LOC104908629	LOC104896688			LOC109135685
			LOC104906570						LOC104908786	LOC104896749			LOC109136038
			LOC104906600						LOC104908933	LOC104896822			LOC109136133
			LOC104906650						LOC104909120	LOC104896854			LOC109136390
			LOC104907001						LOC109133747	LOC104896855
			LOC104907103						LOC109133748	LOC104897360
			LOC104907439						LOC109133813	LOC104897431
			LOC104908127						LOC109134371	LOC104897497
			LOC104908350						LOC109134674	LOC104897680
			LOC104908567						LOC109135688	LOC104897773
			LOC104908612							LOC104897818
			LOC104908629							LOC104897825
			LOC104908724							LOC104897876
			LOC109133552							LOC104897971
			LOC109133748							LOC104898085
			LOC109133872							LOC104898109
			LOC109134674							LOC104898135
			LOC109134990							LOC104898186
			LOC109135022							LOC104898351
			LOC109135229							LOC104898391
			LOC109135297							LOC104898454
			LOC109135359							LOC104898873
			LOC109135478							LOC104898913
			LOC109135685							LOC104898916
			LOC109135778							LOC104898919
			LOC109135822							LOC104898951
			LOC109135835							LOC104899005
			LOC109136038							LOC104899148
			LOC109136390							LOC104899452
			LOC109136512							LOC104899454
										LOC104899533
										LOC104899582
										LOC104899604
										LOC104899685
										LOC104899691
										LOC104899693
										LOC104899720
										LOC104899738
										LOC104899742
										LOC104899896
										LOC104899950
										LOC104900282
										LOC104900327
										LOC104900377
										LOC104900406
										LOC104900768
										LOC104900784
										LOC104900900
										LOC104900933
										LOC104900944
										LOC104900977
										LOC104901218
										LOC104901305
										LOC104901307
										LOC104901386
										LOC104901409
										LOC104901458
										LOC104901561
										LOC104901562
										LOC104901698
										LOC104901753
										LOC104901778
										LOC104901797
										LOC104902198
										LOC104902315
										LOC104902320
										LOC104902326
										LOC104902327
										LOC104902335
										LOC104902359
										LOC104902368
										LOC104902376
										LOC104902429
										LOC104902930
										LOC104902951
										LOC104903050
										LOC104903071
										LOC104903081
										LOC104903122
										LOC104903221
										LOC104903252
										LOC104903337
										LOC104903421
										LOC104903442
										LOC104903589
										LOC104903606
										LOC104903806
										LOC104903859
										LOC104903936
										LOC104904312
										LOC104904364
										LOC104904384
										LOC104904583
										LOC104904721
										LOC104904816
										LOC104905112
										LOC104905147
										LOC104905183
										LOC104905251
										LOC104905341
										LOC104905390
										LOC104905473
										LOC104905650
										LOC104905663
										LOC104905759
										LOC104905987
										LOC104906048
										LOC104906053
										LOC104906315
										LOC104906342
										LOC104906366
										LOC104906530
										LOC104906579
										LOC104906600
										LOC104906608
										LOC104906800
										LOC104906815
										LOC104906953
										LOC104907087
										LOC104907107
										LOC104907127
										LOC104907144
										LOC104907337
										LOC104907439
										LOC104907700
										LOC104907820
										LOC104907843
										LOC104907844
										LOC104908025
										LOC104908081
										LOC104908127
										LOC104908132
										LOC104908406
										LOC104908556
										LOC104908805
										LOC104908838
										LOC104909043
										LOC104909120
										LOC109133531
										LOC109133748
										LOC109133872
										LOC109134371
										LOC109134469
										LOC109134490
										LOC109134491
										LOC109134674
										LOC109135227
										LOC109135229
										LOC109135359
										LOC109136481
										LOC109136512

## Sheet: 12C, 40 d
Sugarbeet genome identifiers for differentially expressed genes in highly populated KEGG pathways for roots stored for 40 days at 12°C relative to roots on day of harvest
Pathway, level 1	Cellular Processes	Environmental Information Processing		Genetic Information Processing				Metabolism										Organismal Systems
Pathway, level 2	Transport and catabolism	Membrane transport	Signal transduction	Folding, sorting and degradation	Replication and repair	Transcription	Translation	Amino acid metabolism	Biosynthesis of other secondary metabolites	Carbohydrate metabolism	Energy metabolism	Glycan biosynthesis and metabolism	Lipid metabolism	Metabolism of cofactors and vitamins	Metabolism of other amino acids	Metabolism of terpenoids and polyketides	Nucleotide metabolism	Environmental adaptation
Number of genes	139	22	239	140	73	88	162	157	214	348	89	60	178	66	130	113	57	193
	LOC104882926	LOC104883699	LOC104883118	LOC104882843	LOC104882803	LOC104883216	LOC104882986	LOC104883009	LOC104882918	LOC104883100	LOC104883168	LOC104882804	LOC104883002	LOC104883216	LOC104882905	LOC104883247	LOC104883216	LOC104883057
	LOC104883184	LOC104883799	LOC104883127	LOC104883043	LOC104883739	LOC104883632	LOC104883043	LOC104883415	LOC104883009	LOC104883182	LOC104883503	LOC104883565	LOC104883184	LOC104883390	LOC104883009	LOC104883390	LOC104883988	LOC104883071
	LOC104883251	LOC104884355	LOC104883140	LOC104883100	LOC104884415	LOC104883827	LOC104883071	LOC104883503	LOC104883093	LOC104883247	LOC104883662	LOC104883599	LOC104883390	LOC104883679	LOC104883184	LOC104883854	LOC104884524	LOC104883074
	LOC104883390	LOC104888312	LOC104883184	LOC104883189	LOC104884966	LOC104883922	LOC104883357	LOC104883596	LOC104883169	LOC104883333	LOC104883799	LOC104883907	LOC104883438	LOC104883749	LOC104883390	LOC104884034	LOC104884565	LOC104883276
	LOC104883445	LOC104888314	LOC104883663	LOC104883341	LOC104886674	LOC104883988	LOC104883553	LOC104883598	LOC104883247	LOC104883390	LOC104883872	LOC104884359	LOC104883596	LOC104883759	LOC104883880	LOC104884299	LOC104884601	LOC104883663
	LOC104883447	LOC104888343	LOC104883895	LOC104883350	LOC104886718	LOC104883989	LOC104883880	LOC104883758	LOC104883390	LOC104883415	LOC104883981	LOC104884691	LOC104883598	LOC104883988	LOC104883907	LOC104884302	LOC104884919	LOC104883766
	LOC104883451	LOC104892371	LOC104883907	LOC104883540	LOC104887287	LOC104884063	LOC104884041	LOC104883799	LOC104883880	LOC104883503	LOC104884302	LOC104885215	LOC104883749	LOC104884901	LOC104884007	LOC104884732	LOC104887468	LOC104883895
	LOC104883453	LOC104897284	LOC104884359	LOC104883799	LOC104887427	LOC104884413	LOC104884116	LOC104883880	LOC104883950	LOC104883596	LOC104884601	LOC104886632	LOC104883907	LOC104887250	LOC104884079	LOC104886566	LOC104887546	LOC104883989
	LOC104883481	LOC104897486	LOC104884362	LOC104883827	LOC104887468	LOC104884691	LOC104884118	LOC104883950	LOC104883953	LOC104883598	LOC104886325	LOC104886953	LOC104883948	LOC104888087	LOC104884237	LOC104887407	LOC104888329	LOC104884405
	LOC104883827	LOC104897638	LOC104884363	LOC104883974	LOC104887682	LOC104884998	LOC104884876	LOC104883953	LOC104884022	LOC104883799	LOC104886350	LOC104887650	LOC104884302	LOC104888555	LOC104884302	LOC104887446	LOC104889715	LOC104884834
	LOC104883907	LOC104898642	LOC104884467	LOC104884691	LOC104888046	LOC104886570	LOC104884894	LOC104884079	LOC104884079	LOC104883822	LOC104886958	LOC104888770	LOC104884359	LOC104888726	LOC104884359	LOC104887468	LOC104889971	LOC104884884
	LOC104883949	LOC104899084	LOC104884565	LOC104884834	LOC104888114	LOC104887253	LOC104886232	LOC104884116	LOC104884116	LOC104883868	LOC104886989	LOC104889159	LOC104884450	LOC104889223	LOC104884364	LOC104888376	LOC104892045	LOC104884999
	LOC104883974	LOC104899086	LOC104884642	LOC104884897	LOC104889119	LOC104887638	LOC104886251	LOC104884118	LOC104884118	LOC104883911	LOC104886999	LOC104889201	LOC104884524	LOC104889354	LOC104884388	LOC104888541	LOC104892511	LOC104885097
	LOC104884052	LOC104899110	LOC104884709	LOC104885097	LOC104889223	LOC104888329	LOC104886612	LOC104884237	LOC104884299	LOC104883923	LOC104887036	LOC104889372	LOC104884856	LOC104889700	LOC104884449	LOC104888542	LOC104892965	LOC104885117
	LOC104884359	LOC104902345	LOC104884843	LOC104886528	LOC104889803	LOC104888446	LOC104886675	LOC104884302	LOC104884364	LOC104883974	LOC104887463	LOC104889434	LOC104884966	LOC104889854	LOC104884601	LOC104889207	LOC104893056	LOC104886506
	LOC104885241	LOC104904507	LOC104884922	LOC104887251	LOC104890812	LOC104889658	LOC104886687	LOC104884364	LOC104884449	LOC104884034	LOC104887564	LOC104889658	LOC104885241	LOC104889901	LOC104884685	LOC104889287	LOC104893086	LOC104886592
	LOC104885301	LOC104905624	LOC104884986	LOC104887419	LOC104892312	LOC104890027	LOC104886840	LOC104884449	LOC104884601	LOC104884079	LOC104887706	LOC104889796	LOC104885301	LOC104890004	LOC104884717	LOC104889376	LOC104893266	LOC104886596
	LOC104885489	LOC104906200	LOC104884988	LOC104887749	LOC104892319	LOC104890321	LOC104887024	LOC104884551	LOC104884717	LOC104884158	LOC104887841	LOC104890004	LOC104885453	LOC104891135	LOC104884856	LOC104889380	LOC104893496	LOC104886959
	LOC104886750	LOC109134683	LOC104884999	LOC104887865	LOC104892320	LOC104890716	LOC104887427	LOC104884717	LOC104884726	LOC104884302	LOC104887958	LOC104890032	LOC104886288	LOC104891259	LOC104885241	LOC104889381	LOC104894492	LOC104887002
	LOC104887053	LOC109136398	LOC104885079	LOC104887900	LOC104892347	LOC104891005	LOC104887447	LOC104884856	LOC104884890	LOC104884363	LOC104888263	LOC104890057	LOC104886613	LOC104891389	LOC104885301	LOC104889383	LOC104895335	LOC104887095
	LOC104887086	LOC109136508	LOC104885241	LOC104887958	LOC104892402	LOC104891430	LOC104887481	LOC104884901	LOC104885064	LOC104884364	LOC104888980	LOC104890160	LOC104886632	LOC104891592	LOC104885489	LOC104889407	LOC104895358	LOC104887168
	LOC104887797	LOC109136553	LOC104885301	LOC104888046	LOC104892556	LOC104892245	LOC104887539	LOC104886350	LOC104886619	LOC104884409	LOC104889458	LOC104890666	LOC104886750	LOC104891616	LOC104886750	LOC104889540	LOC104895879	LOC104887537
	LOC104887884		LOC104885389	LOC104888241	LOC104894253	LOC104892661	LOC104887686	LOC104886828	LOC104886828	LOC104884436	LOC104889618	LOC104893021	LOC104886908	LOC104892057	LOC104887188	LOC104889583	LOC104895934	LOC104887687
	LOC104888395		LOC104885461	LOC104888372	LOC104894762	LOC104892763	LOC104887687	LOC104886999	LOC104886914	LOC104884449	LOC104889648	LOC104893378	LOC104887086	LOC104892441	LOC104887955	LOC104890004	LOC104897123	LOC104887697
	LOC104888555		LOC104885633	LOC104888462	LOC104895103	LOC104893056	LOC104887958	LOC104887188	LOC104886934	LOC104884543	LOC104889751	LOC104893978	LOC104887238	LOC104892470	LOC104888978	LOC104890532	LOC104897155	LOC104887718
	LOC104888878		LOC104885740	LOC104888686	LOC104896146	LOC104893116	LOC104888254	LOC104887861	LOC104887004	LOC104884717	LOC104889776	LOC104894050	LOC104887258	LOC104893496	LOC104888979	LOC104890578	LOC104897464	LOC104887961
	LOC104888879		LOC104886203	LOC104889251	LOC104896864	LOC104893266	LOC104888406	LOC104887906	LOC104887188	LOC104884856	LOC104889953	LOC104894191	LOC104887587	LOC104895655	LOC104889234	LOC104890716	LOC104897515	LOC104888159
	LOC104889096		LOC104886350	LOC104889416	LOC104896939	LOC104893344	LOC104888448	LOC104887958	LOC104887614	LOC104885043	LOC104890196	LOC104895097	LOC104887650	LOC104896749	LOC104889235	LOC104891339	LOC104897713	LOC104888229
	LOC104889115		LOC104886463	LOC104889650	LOC104897123	LOC104893626	LOC104888686	LOC104888034	LOC104887628	LOC104886288	LOC104890433	LOC104895178	LOC104887673	LOC104897673	LOC104889236	LOC104891890	LOC104898058	LOC104888301
	LOC104889500		LOC104886478	LOC104889658	LOC104897464	LOC104893627	LOC104888720	LOC104888263	LOC104887861	LOC104886350	LOC104890568	LOC104896296	LOC104888686	LOC104897752	LOC104889243	LOC104892092	LOC104898825	LOC104888329
	LOC104889522		LOC104886506	LOC104889847	LOC104897483	LOC104894152	LOC104888855	LOC104888513	LOC104887906	BIN46	LOC104890716	LOC104897146	LOC104888688	LOC104897889	LOC104889303	LOC104892116	LOC104898881	LOC104888372
	LOC104889660		LOC104886569	LOC104890198	LOC104898489	LOC104894732	LOC104889223	LOC104888555	LOC104887955	LOC104886632	LOC104891227	LOC104897149	LOC104888726	LOC104899693	LOC104889537	LOC104892360	LOC104898901	LOC104888598
	LOC104889841		LOC104886592	LOC104890301	LOC104898787	LOC104895065	LOC104889405	LOC104888686	LOC104887971	LOC104886671	LOC104891845	LOC104897673	LOC104889159	LOC104899800	LOC104889608	LOC104892441	LOC104899275	LOC104888714
	LOC104889971		LOC104886598	LOC104890383	LOC104899021	LOC104895744	LOC104889866	LOC104888978	LOC104888061	LOC104886953	LOC104892347	LOC104897722	LOC104889201	LOC104899944	LOC104890004	LOC104892623	LOC104899731	LOC104888780
	LOC104890063		LOC104886687	LOC104890450	LOC104899191	LOC104895879	LOC104889880	LOC104888979	LOC104888084	LOC104887463	LOC104892615	LOC104898191	LOC104889474	LOC104899952	LOC104890429	LOC104893395	LOC104899800	LOC104888793
	LOC104890108		LOC104886750	LOC104890553	LOC104899222	LOC104896263	LOC104890002	LOC104889303	LOC104888140	LOC104887470	LOC104892849	LOC104898193	LOC104889500	LOC104900584	LOC104890532	LOC104894945	LOC104900417	LOC104888804
	LOC104890120		LOC104886959	LOC104890572	LOC104899703	LOC104896546	LOC104890085	LOC104889500	LOC104888149	LOC104887650	LOC104892890	LOC104898708	LOC104889537	LOC104901305	LOC104890716	LOC104894986	LOC104901227	LOC104888829
	LOC104890198		LOC104887086	LOC104890574	LOC104899720	LOC104897123	LOC104890203	LOC104889608	LOC104888151	LOC104887734	LOC104893266	LOC104899667	LOC104889660	LOC104901307	LOC104891240	LOC104895094	LOC104901827	LOC104888896
	LOC104890716		LOC104887168	LOC104890575	LOC104900142	LOC104897155	LOC104890347	LOC104889618	LOC104888345	LOC104887784	LOC104893633	LOC104899671	LOC104889705	LOC104901478	LOC104891257	LOC104895230	LOC104903733	LOC104889234
	LOC104891207		LOC104887398	LOC104890651	LOC104900417	LOC104897390	LOC104890524	LOC104889885	LOC104888443	LOC104887955	LOC104893901	LOC104899673	LOC104889706	LOC104901595	LOC104891605	LOC104895677	LOC104903774	LOC104889235
	LOC104891430		LOC104887412	LOC104890716	LOC104901168	LOC104897713	LOC104890542	LOC104890063	LOC104888555	LOC104887991	LOC104894032	LOC104899693	LOC104889796	LOC104901827	LOC104891682	LOC104895859	LOC104905758	LOC104889236
	LOC104891510		LOC104887468	LOC104891013	LOC104901364	LOC104897806	LOC104890855	LOC104890108	LOC104888557	LOC104888008	LOC104894547	LOC104899699	LOC104889901	LOC104901947	LOC104891829	LOC104895879	LOC104905788	LOC104889240
	LOC104891736		LOC104887596	LOC104891093	LOC104902540	LOC104897898	LOC104891010	LOC104890532	LOC104888978	LOC104888158	LOC104895406	LOC104900327	LOC104889934	LOC104902204	LOC104892032	LOC104895969	LOC104906088	LOC104889241
	LOC104891851		LOC104887718	LOC104891350	LOC104902748	LOC104898258	LOC104891093	LOC104890634	LOC104888979	LOC104888170	LOC104895471	LOC104900374	LOC104890004	LOC104902333	LOC104892057	LOC104896939	LOC104906273	LOC104889243
	LOC104892292		LOC104887784	LOC104891424	LOC104903639	LOC104898454	LOC104891295	LOC104890716	LOC104889234	LOC104888246	LOC104895692	LOC104900399	LOC104890086	LOC104902597	LOC104892088	LOC104897123	LOC104906635	LOC104889251
	LOC104892362		LOC104887961	LOC104891429	LOC104903774	LOC104898825	LOC104891325	LOC104890926	LOC104889235	LOC104888283	LOC104896319	LOC104900400	LOC104890108	LOC104902694	LOC104892116	LOC104897196	LOC104908190	LOC104889645
	LOC104892935		LOC104887991	LOC104891430	LOC104903846	LOC104898881	LOC104891598	LOC104891045	LOC104889236	LOC104888349	LOC104897196	LOC104900747	LOC104890177	LOC104903589	LOC104892441	LOC104897197	LOC104908724	LOC104889679
	LOC104893116		LOC104888273	LOC104891602	LOC104903947	LOC104898901	LOC104891602	LOC104891257	LOC104889243	LOC104888351	LOC104897285	LOC104901305	LOC104890532	LOC104903666	LOC104892621	LOC104897464	LOC104908922	LOC104889951
	LOC104893638		LOC104888366	LOC104891683	LOC104904296	LOC104899275	LOC104891667	LOC104891259	LOC104889287	LOC104888366	LOC104897513	LOC104901307	LOC104890552	LOC104903667	LOC104892729	LOC104897512	LOC104908975	LOC104890228
	LOC104894152		LOC104888714	LOC104891851	LOC104904831	LOC104899361	LOC104891812	LOC104891516	LOC104889289	LOC104888375	LOC104898656	LOC104901937	LOC104890716	LOC104904401	LOC104893418	LOC104897569	LOC109133670	LOC104890915
	LOC104894163		LOC104888780	LOC104891872	LOC104905276	LOC104899943	LOC104891863	LOC104891602	LOC104889292	LOC104888401	LOC104898772	LOC104902028	LOC104890829	LOC104905758	LOC104893499	LOC104897673	LOC109135297	LOC104890924
	LOC104894165		LOC104889061	LOC104892125	LOC104905956	LOC104900138	LOC104891980	LOC104891845	LOC104889303	LOC104888678	LOC104899944	LOC104903252	LOC104891602	LOC104906050	LOC104893637	LOC104897731	LOC109135359	LOC104890944
	LOC104894261		LOC104889234	LOC104892347	LOC104906820	LOC104900417	LOC104891996	LOC104891903	LOC104889459	LOC104888680	LOC104900376	LOC104903442	LOC104891749	LOC104906055	LOC104893774	LOC104898122	LOC109135478	LOC104891141
	LOC104894305		LOC104889235	LOC104892637	LOC104907255	LOC104900662	LOC104892033	LOC104891963	LOC104889540	LOC104888686	LOC104900718	LOC104903912	LOC104891814	LOC104906088	LOC104894059	LOC104898202	LOC109135610	LOC104891303
	LOC104894820		LOC104889236	LOC104892639	LOC104907648	LOC104901227	LOC104892138	LOC104891964	LOC104889608	LOC104888690	LOC104901009	LOC104903991	LOC104891903	LOC104906273	LOC104894060	LOC104898380	LOC109135766	LOC104891312
	LOC104894998		LOC104889240	LOC104892686	LOC104907896	LOC104901718	LOC104892217	LOC104892047	LOC104889682	LOC104888731	LOC104901086	LOC104903993	LOC104892116	LOC104906527	LOC104894341	LOC104898527	LOC109135778	LOC104891327
	LOC104895020		LOC104889241	LOC104893116	LOC104907993	LOC104901769	LOC104892224	LOC104892088	LOC104889725	LOC104888738	LOC104901778	LOC104906581	LOC104892281	LOC104907206	LOC104894525	LOC104898699	LOC109136398	LOC104891424
	LOC104895242		LOC104889243	LOC104893157	LOC104908405	LOC104901834	LOC104892230	LOC104892244	LOC104889728	LOC104888823	LOC104901915	LOC104907144	LOC104892360	LOC104907593	LOC104894964	LOC104898873		LOC104891430
	LOC104895554		LOC104889251	LOC104893158	LOC104908524	LOC104902329	LOC104892268	LOC104892360	LOC104889856	LOC104888888	LOC104902141	LOC104909076	LOC104892362	LOC104907958	LOC104895166	LOC104899057		LOC104891576
	LOC104895574		LOC104889303	LOC104893556	LOC104908549	LOC104902462	LOC104892312	LOC104892381	LOC104889971	LOC104888980	LOC104902605	LOC109135254	LOC104892421	LOC104908393	LOC104895291	LOC104899504		LOC104891589
	LOC104895843		LOC104889445	LOC104893894	LOC104908991	LOC104903030	LOC104892319	LOC104892621	LOC104890004	LOC104889056	LOC104903050		LOC104892422	LOC104908702	LOC104895292	LOC104899693		LOC104891611
	LOC104896072		LOC104889529	LOC104893934	LOC109133670	LOC104903138	LOC104892320	LOC104892637	LOC104890325	LOC104889061	LOC104903703		LOC104892637	LOC104908779	LOC104895312	LOC104900082		LOC104891637
	LOC104896390		LOC104889570	LOC104894253	LOC109135219	LOC104903733	LOC104892367	LOC104892729	LOC104890494	LOC104889135	LOC104904172		LOC104893054	LOC109133531	LOC104895358	LOC104900369		LOC104891682
	LOC104896546		LOC104889624	LOC104894261	LOC109135297	LOC104903774	LOC104892637	LOC104892801	LOC104891259	LOC104889159	LOC104904177		LOC104893305	LOC109134325	LOC104895554	LOC104900417		LOC104891939
	LOC104896576		LOC104889645	LOC104894305	LOC109135372	LOC104903992	LOC104893167	LOC104893204	LOC104891466	LOC104889201	LOC104904507		LOC104893438	LOC109134563	LOC104895655	LOC104900561		LOC104891970
	LOC104896691		LOC104889690	LOC104894547	LOC109135478	LOC104904782	LOC104893583	LOC104893637	LOC104891605	LOC104889234	LOC104905530		LOC104893605	LOC109136052	LOC104895921	LOC104900562		LOC104891975
	LOC104897132		LOC104889951	LOC104895131	LOC109135610	LOC104904833	LOC104894420	LOC104894341	LOC104891682	LOC104889235	LOC104905645		LOC104893797		LOC104895934	LOC104900852		LOC104891976
	LOC104897390		LOC104890537	LOC104895449	LOC109135740	LOC104906146	LOC104894547	LOC104894547	LOC104892032	LOC104889236	LOC104905788		LOC104893839		LOC104896888	LOC104900853		LOC104892198
	LOC104897806		LOC104890552	LOC104895554	LOC109135761	LOC104906635	LOC104894617	LOC104894834	LOC104892088	LOC104889243	LOC104905944		LOC104894046		LOC104896997	LOC104901124		LOC104892236
	LOC104898193		LOC104890915	LOC104895562	LOC109135778	LOC104906706	LOC104894688	LOC104895291	LOC104892125	LOC104889303	LOC104905987		LOC104894250		LOC104897196	LOC104901305		LOC104892239
	LOC104898255		LOC104890935	LOC104895834	LOC109136032	LOC104906824	LOC104894771	LOC104895292	LOC104892623	LOC104889314	LOC104906050		LOC104894986		LOC104897673	LOC104901307		LOC104892432
	LOC104898372		LOC104890973	LOC104896153	LOC109136230	LOC104908190	LOC104894952	LOC104895749	LOC104892729	LOC104889410	LOC104906053		LOC104895064		LOC104897773	LOC104901642		LOC104892528
	LOC104898559		LOC104891207	LOC104896507	LOC109136482	LOC104908874	LOC104895131	LOC104895921	LOC104892781	LOC104889458	LOC104906081		LOC104895097		LOC104897818	LOC104902120		LOC104892661
	LOC104898699		LOC104891312	LOC104896546		LOC104908922	LOC104895242	LOC104896117	LOC104892800	LOC104889500	LOC104906366		LOC104895222		LOC104898005	LOC104902232		LOC104892914
	LOC104899555		LOC104891430	LOC104896612		LOC109134695	LOC104895284	LOC104896805	LOC104893088	LOC104889608	LOC104906385		LOC104895231		LOC104898058	LOC104902331		LOC104893863
	LOC104899598		LOC104891460	LOC104896868		LOC109134699	LOC104895383	LOC104896888	LOC104893418	LOC104889634	LOC104906598		LOC104895242		LOC104898186	LOC104902600		LOC104893939
	LOC104899691		LOC104891496	LOC104896957		LOC109134872	LOC104895449	LOC104897196	LOC104893499	LOC104889648	LOC104907206		LOC104895404		LOC104898480	LOC104902623		LOC104893982
	LOC104899699		LOC104891498	LOC104896999		LOC109135297	LOC104895585	LOC104897497	LOC104893637	LOC104889682	LOC104907336		LOC104895507		LOC104898671	LOC104902694		LOC104894013
	LOC104899720		LOC104891682	LOC104897123		LOC109135346	LOC104895833	LOC104897517	LOC104894341	LOC104889700	LOC104907596		LOC104895516		LOC104898948	LOC104903185		LOC104894280
	LOC104899738		LOC104891749	LOC104897127		LOC109135359	LOC104896168	LOC104897569	LOC104894525	LOC104889751	LOC104908449		LOC104895517		LOC104898951	LOC104903186		LOC104894301
	LOC104899866		LOC104891939	LOC104897132		LOC109135372	LOC104896446	LOC104897576	LOC104894640	LOC104889782	LOC104908544		LOC104895554		LOC104899212	LOC104903774		LOC104894302
	LOC104900025		LOC104891970	LOC104897218		LOC109135478	LOC104896958	LOC104897752	LOC104894642	LOC104889796	LOC104908840		LOC104895562		LOC104899340	LOC104903903		LOC104894420
	LOC104900138		LOC104891975	LOC104897390		LOC109135761	LOC104897290	LOC104897818	LOC104894931	LOC104890004	LOC104908843		LOC104895655		LOC104899342	LOC104904096		LOC104894875
	LOC104900377		LOC104891976	LOC104897483		LOC109135766	LOC104897419	LOC104897876	LOC104894945	LOC104890036	LOC109134462		LOC104895953		LOC104899693	LOC104904107		LOC104894981
	LOC104900406		LOC104892125	LOC104897497		LOC109135778	LOC104897497	LOC104897898	LOC104894964	LOC104890038	LOC109134683		LOC104896108		LOC104899694	LOC104904300		LOC104895497
	LOC104900516		LOC104892159	LOC104897528		LOC109136254	LOC104897574	LOC104898212	LOC104895079	LOC104890040	LOC109135359		LOC104896218		LOC104899896	LOC104904624		LOC104895597
	LOC104900551		LOC104892227	LOC104897806		LOC109136398	LOC104897876	LOC104898480	LOC104895081	LOC104890041	LOC109136230		LOC104896219		LOC104899944	LOC104904745		LOC104895602
	LOC104900552		LOC104892236	LOC104897825		LOC109136481	LOC104897898	LOC104898518	LOC104895082	LOC104890042	LOC109136254		LOC104896333		LOC104900282	LOC104905320		LOC104895970
	LOC104900553		LOC104892239	LOC104897876			LOC104898186	LOC104898673	LOC104895083	LOC104890043	LOC109136481		LOC104896551		LOC104900858	LOC104905720		LOC104895973
	LOC104900599		LOC104892245	LOC104898255			LOC104898265	LOC104899191	LOC104895137	LOC104890063			LOC104896654		LOC104900944	LOC104905737		LOC104896046
	LOC104900806		LOC104892289	LOC104898900			LOC104898337	LOC104899454	LOC104895154	LOC104890086			LOC104896922		LOC104901305	LOC104906965		LOC104896153
	LOC104900944		LOC104892338	LOC104899593			LOC104898384	LOC104899555	LOC104895196	LOC104890100			LOC104897138		LOC104901307	LOC104907016		LOC104896302
	LOC104901489		LOC104892383	LOC104900138			LOC104898385	LOC104899694	LOC104895262	LOC104890108			LOC104897196		LOC104901404	LOC104907021		LOC104896351
	LOC104901718		LOC104892432	LOC104900203			LOC104898699	LOC104899746	LOC104895532	LOC104890153			LOC104897218		LOC104901409	LOC104907100		LOC104896437
	LOC104901769		LOC104892471	LOC104900417			LOC104899110	LOC104899944	LOC104895554	LOC104890160			LOC104897497		LOC104901489	LOC104907120		LOC104896645
	LOC104901870		LOC104892504	LOC104900660			LOC104899672	LOC104900718	LOC104895749	LOC104890164			LOC104897569		LOC104902198	LOC104907355		LOC104896735
	LOC104901947		LOC104892551	LOC104900768			LOC104899703	LOC104900756	LOC104895846	LOC104890185			LOC104897673		LOC104902694	LOC104908488		LOC104896981
	LOC104902074		LOC104892563	LOC104900925			LOC104899794	LOC104900758	LOC104895921	LOC104890337			LOC104897717		LOC104902813	LOC104908576		LOC104897075
	LOC104902245		LOC104892913	LOC104901718			LOC104899946	LOC104900759	LOC104895969	LOC104890496			LOC104897876		LOC104902957	LOC104908690		LOC104897196
	LOC104902335		LOC104892941	LOC104901769			LOC104899965	LOC104900761	LOC104896006	LOC104890532			LOC104898518		LOC104903122	LOC104908702		LOC104897491
	LOC104902501		LOC104893209	LOC104902028			LOC104899967	LOC104900762	LOC104896200	LOC104890658			LOC104898560		LOC104904401	LOC104908785		LOC104897492
	LOC104902979		LOC104893266	LOC104902540			LOC104899981	LOC104900768	LOC104896291	LOC104890716			LOC104898708		LOC104904812	LOC104909096		LOC104897525
	LOC104903427		LOC104893939	LOC104902748			LOC104900047	LOC104900843	LOC104896315	LOC104891013			LOC104899021		LOC104905130	LOC109133531		LOC104897745
	LOC104903491		LOC104893982	LOC104903533			LOC104900118	LOC104900858	LOC104896531	LOC104891207			LOC104899191		LOC104905147	LOC109133600		LOC104897756
	LOC104903500		LOC104894301	LOC104903590			LOC104900142	LOC104900929	LOC104896888	LOC104891227			LOC104899454		LOC104905559	LOC109133670		LOC104897940
	LOC104903525		LOC104894302	LOC104903729			LOC104900203	LOC104901234	LOC104897569	LOC104891407			LOC104899693		LOC104905788	LOC109134371		LOC104897961
	LOC104903589		LOC104894654	LOC104903774			LOC104900282	LOC104901595	LOC104897576	LOC104891602			LOC104899699		LOC104906050	LOC109134546		LOC104897965
	LOC104903935		LOC104894875	LOC104903839			LOC104900768	LOC104901700	LOC104897673	LOC104891605			LOC104899745		LOC104906088	LOC109134577		LOC104897992
	LOC104903936		LOC104894883	LOC104903992			LOC104900806	LOC104901702	LOC104897717	LOC104891682			LOC104899746		LOC104906825	LOC109134633		LOC104898019
	LOC104903992		LOC104894981	LOC104903994			LOC104901444	LOC104901893	LOC104897752	LOC104891728			LOC104899821		LOC104907206	LOC109135264		LOC104898061
	LOC104904172		LOC104895065	LOC104904293			LOC104901478	LOC104901924	LOC104897755	LOC104891829			LOC104899938		LOC104907576	LOC109135297		LOC104898106
	LOC104904218		LOC104895242	LOC104904337			LOC104901828	LOC104901947	LOC104897756	LOC104891898			LOC104900049		LOC104907577	LOC109135478		LOC104898144
	LOC104904381		LOC104895284	LOC104904381			LOC104901977	LOC104901961	LOC104897773	LOC104891903			LOC104900327		LOC104907580	LOC109135778		LOC104898152
	LOC104904421		LOC104895497	LOC104904428			LOC104902198	LOC104902333	LOC104897818	LOC104891960			LOC104900339		LOC104909107			LOC104898964
	LOC104904424		LOC104895554	LOC104904499			LOC104902313	LOC104902335	LOC104898031	LOC104892057			LOC104900374		LOC104909120			LOC104899223
	LOC104904507		LOC104895559	LOC104904667			LOC104902331	LOC104902597	LOC104898052	LOC104892160			LOC104900768		LOC109133557			LOC104899266
	LOC104904566		LOC104895762	LOC104904748			LOC104902336	LOC104902721	LOC104898096	LOC104892245			LOC104901218		LOC109134325			LOC104899543
	LOC104904669		LOC104896302	LOC104904750			LOC104902474	LOC104903128	LOC104898186	LOC104892252			LOC104901305		LOC109134328			LOC104899593
	LOC104904782		LOC104896311	LOC104904782			LOC104902714	LOC104903261	LOC104898206	LOC104892347			LOC104901307		LOC109134368			LOC104899609
	LOC104904812		LOC104896351	LOC104904969			LOC104902908	LOC104903589	LOC104898208	LOC104892360			LOC104901489		LOC109134462			LOC104899614
	LOC104905120		LOC104896437	LOC104905072			LOC104903012	LOC104903657	LOC104898258	LOC104892381			LOC104901567		LOC109134563			LOC104899617
	LOC104905473		LOC104896531	LOC104905559			LOC104903409	LOC104903732	LOC104898302	LOC104892441			LOC104901642		LOC109134695			LOC104899628
	LOC104905665		LOC104896981	LOC104905783			LOC104903439	LOC104903964	LOC104898395	LOC104892615			LOC104901953		LOC109135022			LOC104899630
	LOC104906527		LOC104897075	LOC104906153			LOC104903717	LOC104904246	LOC104898480	LOC104892630			LOC104901954		LOC109135030			LOC104899631
	LOC104906579		LOC104897464	LOC104906205			LOC104903733	LOC104904817	LOC104898518	LOC104892637			LOC104901957		LOC109135613			LOC104899633
	LOC104907313		LOC104897480	LOC104906228			LOC104903839	LOC104905171	LOC104898673	LOC104892644			LOC104901962		LOC109135689			LOC104899634
	LOC104907585		LOC104897492	LOC104906333			LOC104903943	LOC104905226	LOC104898948	LOC104892649			LOC104902335		LOC109135770			LOC104899703
	LOC104908049		LOC104897537	LOC104906355			LOC104903947	LOC104905408	LOC104898951	LOC104892729			LOC104902369		LOC109136024			LOC104899820
	LOC104908100		LOC104897568	LOC104906416			LOC104903958	LOC104905444	LOC104899693	LOC104892768			LOC104902610		LOC109136032			LOC104900223
	LOC104908624		LOC104897732	LOC104906990			LOC104904049	LOC104905447	LOC104899746	LOC104892769			LOC104903130		LOC109136052			LOC104900388
	LOC109134325		LOC104897812	LOC104907853			LOC104904177	LOC104906050	LOC104899896	LOC104892965			LOC104903185					LOC104900486
	LOC109134328		LOC104897816	LOC104908839			LOC104904218	LOC104906205	LOC104899944	LOC104893038			LOC104903252					LOC104900506
	LOC109134368		LOC104897818	LOC109133872			LOC104904424	LOC104906384	LOC104900118	LOC104893418			LOC104903442					LOC104900751
	LOC109134695		LOC104897821	LOC109134429			LOC104904688	LOC104906385	LOC104900234	LOC104893438			LOC104903503					LOC104900925
	LOC109135022		LOC104897898	LOC109134462			LOC104904980	LOC104906391	LOC104900269	LOC104893499			LOC104903839					LOC104901402
	LOC109135254		LOC104897961	LOC109134978			LOC104905238	LOC104906416	LOC104900273	LOC104893512			LOC104903936					LOC104901408
	LOC109135328		LOC104897965	LOC109135372			LOC104905276	LOC104906687	LOC104900282	LOC104893633			LOC104904177					LOC104901467
	LOC109135372		LOC104898019	LOC109135689			LOC104905293	LOC104907099	LOC104900295	LOC104893774			LOC104904322					LOC104901666
	LOC109135761		LOC104898144	LOC109135761			LOC104905459	LOC104907206	LOC104900561	LOC104894011			LOC104904421					LOC104901734
			LOC104898152	LOC109136311			LOC104905944	LOC104907820	LOC104900562	LOC104894193			LOC104904428					LOC104901959
			LOC104898244				LOC104905986	LOC104908254	LOC104900718	LOC104894247			LOC104904566					LOC104901985
			LOC104898873				LOC104906080	LOC104908578	LOC104900750	LOC104894525			LOC104905147					LOC104902319
			LOC104898976				LOC104906119	LOC109133600	LOC104900756	LOC104894535			LOC104905184					LOC104902336
			LOC104899191				LOC104906153	LOC109133748	LOC104900758	LOC104894685			LOC104905185					LOC104902474
			LOC104899223				LOC104906172	LOC109134325	LOC104900759	LOC104894821			LOC104905656					LOC104902552
			LOC104899258				LOC104906205	LOC109134386	LOC104900761	LOC104894836			LOC104905891					LOC104903106
			LOC104899266				LOC104906206	LOC109134429	LOC104900762	LOC104894943			LOC104906153					LOC104903140
			LOC104899361				LOC104906228	LOC109134490	LOC104900843	LOC104894964			LOC104906183					LOC104903278
			LOC104899453				LOC104906322	LOC109134563	LOC104900858	LOC104895061			LOC104906205					LOC104903395
			LOC104899593				LOC104906324	LOC109134674	LOC104900996	LOC104895065			LOC104906228					LOC104903443
			LOC104899726				LOC104906486	LOC109135030	LOC104901305	LOC104895097			LOC104906256					LOC104904254
			LOC104899731				LOC104906747	LOC109135688	LOC104901307	LOC104895166			LOC104906333					LOC104904288
			LOC104899950				LOC104906965	LOC109135689	LOC104901409	LOC104895291			LOC104906527					LOC104904344
			LOC104900051				LOC104907347	LOC109136024	LOC104901795	LOC104895292			LOC104906532					LOC104904402
			LOC104900093				LOC104907593	LOC109136032	LOC104901862	LOC104895312			LOC104906579					LOC104904404
			LOC104900094				LOC104907775	LOC109136052	LOC104901929	LOC104895335			LOC104907099					LOC104904406
			LOC104900318				LOC104908064	LOC109136254	LOC104901933	LOC104895441			LOC104907279					LOC104904407
			LOC104900377				LOC104908991		LOC104902157	LOC104895471			LOC104907435					LOC104904543
			LOC104900388				LOC104908992		LOC104902160	LOC104895574			LOC104907628					LOC104904544
			LOC104900399				LOC104909061		LOC104902198	LOC104895650			LOC104908335					LOC104904647
			LOC104900400				LOC109135618		LOC104902232	LOC104895655			LOC104908463					LOC104904823
			LOC104900506				LOC109136254		LOC104902825	LOC104895692			LOC104908578					LOC104904827
			LOC104900647						LOC104903279	LOC104895771			LOC104908654					LOC104904828
			LOC104901402						LOC104903392	LOC104895921			LOC104908794					LOC104904829
			LOC104901467						LOC104903407	LOC104895966			LOC104908991					LOC104904980
			LOC104901489						LOC104903440	LOC104896086			LOC104909115					LOC104905317
			LOC104901654						LOC104903870	LOC104896184			LOC109133531					LOC104905339
			LOC104901666						LOC104904107	LOC104896319			LOC109134325					LOC104905367
			LOC104901671						LOC104904499	LOC104896688			LOC109134328					LOC104905423
			LOC104901734						LOC104904580	LOC104896749			LOC109134695					LOC104905712
			LOC104901959						LOC104904812	LOC104896769			LOC109134872					LOC104905769
			LOC104902119						LOC104905116	LOC104896822			LOC109134995					LOC104906183
			LOC104902336						LOC104905147	LOC104896855			LOC109135022					LOC104906223
			LOC104902474						LOC104905317	LOC104896888			LOC109135184					LOC104906277
			LOC104902552						LOC104905367	LOC104897125			LOC109135219					LOC104906428
			LOC104902929						LOC104905720	LOC104897196			LOC109135254					LOC104906455
			LOC104902989						LOC104905737	LOC104897285			LOC109135346					LOC104906650
			LOC104903062						LOC104905788	LOC104897360			LOC109136329					LOC104906801
			LOC104903106						LOC104906050	LOC104897497								LOC104906977
			LOC104903260						LOC104906385	LOC104897568								LOC104907775
			LOC104903337						LOC104906740	LOC104897673								LOC104907781
			LOC104903395						LOC104907099	LOC104897713								LOC104908147
			LOC104903443						LOC104907206	LOC104897732								LOC104908190
			LOC104903949						LOC104907506	LOC104897773								LOC104908567
			LOC104904177						LOC104907709	LOC104897818								LOC104908659
			LOC104904384						LOC104908227	LOC104897825								LOC104908893
			LOC104904543						LOC104908254	LOC104897876								LOC104909064
			LOC104904544						LOC104908259	LOC104897971								LOC109133748
			LOC104904637						LOC104908267	LOC104898135								LOC109134386
			LOC104904647						LOC104908277	LOC104898186								LOC109134674
			LOC104904802						LOC104908318	LOC104898190								LOC109134802
			LOC104904823						LOC104908331	LOC104898363								LOC109135184
			LOC104904827						LOC104908463	LOC104898454								LOC109135359
			LOC104904828						LOC104908488	LOC104898656
			LOC104904829						LOC104908578	LOC104898708
			LOC104904914						LOC104909106	LOC104898873
			LOC104904975						LOC104909107	LOC104898910
			LOC104904980						LOC104909120	LOC104898913
			LOC104904994						LOC109133557	LOC104898916
			LOC104905147						LOC109133748	LOC104898919
			LOC104905339						LOC109133813	LOC104898948
			LOC104905410						LOC109134371	LOC104898951
			LOC104905439						LOC109134386	LOC104899005
			LOC104905734						LOC109134577	LOC104899148
			LOC104905759						LOC109134674	LOC104899452
			LOC104905769						LOC109135030	LOC104899454
			LOC104905784						LOC109135254	LOC104899555
			LOC104905852						LOC109135264	LOC104899582
			LOC104905951						LOC109135613	LOC104899685
			LOC104906223						LOC109135688	LOC104899691
			LOC104906569						LOC109135689	LOC104899693
			LOC104906570						LOC109135770	LOC104899720
			LOC104906571						LOC109136024	LOC104899738
			LOC104906650						LOC109136032	LOC104899896
			LOC104906836							LOC104899950
			LOC104907103							LOC104900282
			LOC104907113							LOC104900327
			LOC104908127							LOC104900374
			LOC104908567							LOC104900377
			LOC104908612							LOC104900406
			LOC104908675							LOC104900636
			LOC104908724							LOC104900768
			LOC109133748							LOC104900784
			LOC109133872							LOC104900858
			LOC109134328							LOC104900900
			LOC109134386							LOC104900933
			LOC109134485							LOC104900944
			LOC109134563							LOC104900977
			LOC109134674							LOC104901012
			LOC109134695							LOC104901218
			LOC109135022							LOC104901305
			LOC109135254							LOC104901307
			LOC109135297							LOC104901409
			LOC109135359							LOC104901458
			LOC109135478							LOC104901559
			LOC109135778							LOC104901561
			LOC109135822							LOC104901562
			LOC109136052							LOC104901563
			LOC109136512							LOC104901578
										LOC104901698
										LOC104901699
										LOC104901753
										LOC104901778
										LOC104901893
										LOC104901947
										LOC104902148
										LOC104902198
										LOC104902315
										LOC104902320
										LOC104902326
										LOC104902335
										LOC104902359
										LOC104902694
										LOC104902951
										LOC104903050
										LOC104903081
										LOC104903122
										LOC104903221
										LOC104903252
										LOC104903337
										LOC104903421
										LOC104903442
										LOC104903443
										LOC104903589
										LOC104903606
										LOC104903729
										LOC104903859
										LOC104903936
										LOC104904172
										LOC104904329
										LOC104904384
										LOC104904721
										LOC104905147
										LOC104905183
										LOC104905184
										LOC104905185
										LOC104905251
										LOC104905341
										LOC104905390
										LOC104905473
										LOC104905559
										LOC104905621
										LOC104905663
										LOC104905734
										LOC104905748
										LOC104905759
										LOC104905912
										LOC104905914
										LOC104905944
										LOC104905987
										LOC104906053
										LOC104906081
										LOC104906205
										LOC104906295
										LOC104906366
										LOC104906579
										LOC104906608
										LOC104906800
										LOC104906815
										LOC104906953
										LOC104906965
										LOC104907016
										LOC104907144
										LOC104907343
										LOC104907820
										LOC104907843
										LOC104907864
										LOC104907929
										LOC104908081
										LOC104908127
										LOC104908132
										LOC104908406
										LOC104908463
										LOC104908556
										LOC104908805
										LOC104908838
										LOC104909043
										LOC104909107
										LOC104909120
										LOC109133531
										LOC109133686
										LOC109133748
										LOC109133872
										LOC109134325
										LOC109134371
										LOC109134386
										LOC109134429
										LOC109134490
										LOC109134563
										LOC109134577
										LOC109134674
										LOC109134683
										LOC109135030
										LOC109135264
										LOC109135359
										LOC109135613
										LOC109135689
										LOC109135766
										LOC109135770
										LOC109135828
										LOC109136024
										LOC109136032
										LOC109136052
										LOC109136230
										LOC109136254
										LOC109136329
										LOC109136481
										LOC109136512

## Sheet: 12C, 120 d
Sugarbeet genome identifiers for differentially expressed genes in highly populated KEGG pathways for roots stored for 120 days at 12°C relative to roots on day of harvest
Pathway, level 1	Cellular Processes	Environmental Information Processing		Genetic Information Processing				Metabolism										Organismal Systems
Pathway, level 2	Transport and catabolism	Membrane transport	Signal transduction	Folding, sorting and degradation	Replication and repair	Transcription	Translation	Amino acid metabolism	Biosynthesis of other secondary metabolites	Carbohydrate metabolism	Energy metabolism	Glycan biosynthesis and metabolism	Lipid metabolism	Metabolism of cofactors and vitamins	Metabolism of other amino acids	Metabolism of terpenoids and polyketides	Nucleotide metabolism	Environmental adaptation
Number of genes	163	33	290	185	90	104	194	206	244	412	113	67	223	98	167	119	58	222
	LOC104882926	LOC104883099	LOC104882908	LOC104882815	LOC104882803	LOC104883216	LOC104882986	LOC104883009	LOC104882831	LOC104882831	LOC104883143	LOC104882804	LOC104883002	LOC104883216	LOC104882831	LOC104882866	LOC104882866	LOC104882908
	LOC104883184	LOC104883717	LOC104882944	LOC104882843	LOC104882866	LOC104883632	LOC104883071	LOC104883049	LOC104882918	LOC104882937	LOC104883168	LOC104882815	LOC104883184	LOC104883390	LOC104882905	LOC104883052	LOC104883216	LOC104883057
	LOC104883251	LOC104884024	LOC104883118	LOC104883181	LOC104883739	LOC104883827	LOC104883181	LOC104883503	LOC104883009	LOC104883143	LOC104883503	LOC104883565	LOC104883222	LOC104883679	LOC104883009	LOC104883247	LOC104883988	LOC104883071
	LOC104883390	LOC104884355	LOC104883127	LOC104883189	LOC104884822	LOC104883988	LOC104883363	LOC104883509	LOC104883049	LOC104883182	LOC104883534	LOC104883599	LOC104883369	LOC104883740	LOC104883042	LOC104883390	LOC104884394	LOC104883074
	LOC104883445	LOC104885409	LOC104883140	LOC104883192	LOC104884846	LOC104883989	LOC104883369	LOC104883596	LOC104883093	LOC104883247	LOC104883662	LOC104883805	LOC104883390	LOC104883749	LOC104883184	LOC104884034	LOC104884513	LOC104883181
	LOC104883447	LOC104887236	LOC104883152	LOC104883198	LOC104885037	LOC104884063	LOC104883804	LOC104883598	LOC104883169	LOC104883333	LOC104883672	LOC104883907	LOC104883457	LOC104883759	LOC104883373	LOC104884302	LOC104884524	LOC104883192
	LOC104883451	LOC104888312	LOC104883184	LOC104883341	LOC104885308	LOC104884394	LOC104883880	LOC104883758	LOC104883247	LOC104883373	LOC104883872	LOC104884353	LOC104883537	LOC104883988	LOC104883390	LOC104884621	LOC104884562	LOC104883276
	LOC104883453	LOC104888343	LOC104883373	LOC104883350	LOC104885336	LOC104884611	LOC104884116	LOC104883880	LOC104883373	LOC104883390	LOC104883981	LOC104884691	LOC104883596	LOC104884513	LOC104883509	LOC104885388	LOC104884565	LOC104883537
	LOC104883481	LOC104891981	LOC104883883	LOC104883359	LOC104886674	LOC104884691	LOC104884264	LOC104883950	LOC104883390	LOC104883503	LOC104884024	LOC104885215	LOC104883598	LOC104884526	LOC104883740	LOC104886566	LOC104884601	LOC104883989
	LOC104883741	LOC104892371	LOC104883907	LOC104883369	LOC104886718	LOC104884885	LOC104884400	LOC104883953	LOC104883421	LOC104883509	LOC104884302	LOC104886632	LOC104883749	LOC104884901	LOC104883880	LOC104887374	LOC104884919	LOC104884465
	LOC104883827	LOC104893439	LOC104884020	LOC104883540	LOC104887063	LOC104884911	LOC104884894	LOC104884024	LOC104883509	LOC104883534	LOC104884601	LOC104886713	LOC104883907	LOC104886776	LOC104883907	LOC104887407	LOC104887063	LOC104884481
	LOC104883907	LOC104897162	LOC104884082	LOC104883552	LOC104887122	LOC104884998	LOC104885037	LOC104884116	LOC104883880	LOC104883596	LOC104884621	LOC104886953	LOC104884132	LOC104887935	LOC104884007	LOC104888376	LOC104887374	LOC104884530
	LOC104883949	LOC104897284	LOC104884362	LOC104883629	LOC104887287	LOC104885046	LOC104885315	LOC104884137	LOC104883950	LOC104883598	LOC104884846	LOC104887650	LOC104884302	LOC104888087	LOC104884024	LOC104888541	LOC104887546	LOC104884884
	LOC104883974	LOC104897486	LOC104884363	LOC104883805	LOC104887374	LOC104886442	LOC104886232	LOC104884237	LOC104883953	LOC104883785	LOC104884974	LOC104888770	LOC104884353	LOC104888555	LOC104884237	LOC104888542	LOC104888329	LOC104884942
	LOC104884052	LOC104898587	LOC104884465	LOC104883827	LOC104887663	LOC104886473	LOC104886612	LOC104884302	LOC104884022	LOC104883911	LOC104886325	LOC104888778	LOC104884357	LOC104888585	LOC104884293	LOC104888632	LOC104888941	LOC104884999
	LOC104884293	LOC104898642	LOC104884467	LOC104883974	LOC104888114	LOC104887018	LOC104886658	LOC104884391	LOC104884024	LOC104883923	LOC104886350	LOC104889159	LOC104884450	LOC104888609	LOC104884302	LOC104888941	LOC104889286	LOC104886473
	LOC104884357	LOC104898686	LOC104884530	LOC104884024	LOC104888941	LOC104887216	LOC104886687	LOC104884551	LOC104884116	LOC104883974	LOC104886763	LOC104889201	LOC104884524	LOC104889223	LOC104884357	LOC104889207	LOC104889472	LOC104886592
	LOC104884974	LOC104898769	LOC104884565	LOC104884691	LOC104889014	LOC104887253	LOC104886840	LOC104884717	LOC104884601	LOC104884024	LOC104886881	LOC104889372	LOC104884856	LOC104889354	LOC104884601	LOC104889287	LOC104889715	LOC104886596
	LOC104885241	LOC104899084	LOC104884642	LOC104884846	LOC104889120	LOC104887374	LOC104887024	LOC104884856	LOC104884717	LOC104884034	LOC104886989	LOC104889434	LOC104885037	LOC104889423	LOC104884621	LOC104889376	LOC104891601	LOC104886635
	LOC104885301	LOC104899086	LOC104884709	LOC104884897	LOC104889223	LOC104888329	LOC104887199	LOC104884901	LOC104884726	LOC104884137	LOC104886999	LOC104889658	LOC104885241	LOC104889700	LOC104884685	LOC104889380	LOC104891899	LOC104886667
	LOC104885489	LOC104902345	LOC104884843	LOC104884911	LOC104889803	LOC104888367	LOC104887447	LOC104884990	LOC104884890	LOC104884158	LOC104887036	LOC104890004	LOC104885301	LOC104889848	LOC104884717	LOC104889381	LOC104892045	LOC104887002
	LOC104886244	LOC104902738	LOC104884846	LOC104885046	LOC104890179	LOC104888446	LOC104887481	LOC104885037	LOC104886619	LOC104884217	LOC104887199	LOC104890032	LOC104885308	LOC104889852	LOC104884856	LOC104889383	LOC104893056	LOC104887095
	LOC104886269	LOC104903172	LOC104884922	LOC104886528	LOC104890725	LOC104888941	LOC104887539	LOC104886350	LOC104886776	LOC104884302	LOC104887236	LOC104890057	LOC104885336	LOC104889854	LOC104884974	LOC104889407	LOC104893086	LOC104887168
	LOC104886455	LOC104903245	LOC104884986	LOC104886590	LOC104890812	LOC104889210	LOC104887687	LOC104886455	LOC104886828	LOC104884353	LOC104887564	LOC104890160	LOC104885453	LOC104890004	LOC104885241	LOC104889539	LOC104893266	LOC104887687
	LOC104886750	LOC104903246	LOC104884988	LOC104886653	LOC104891472	LOC104889472	LOC104887735	LOC104886776	LOC104886914	LOC104884363	LOC104887706	LOC104890324	LOC104886244	LOC104890124	LOC104885257	LOC104889540	LOC104894492	LOC104887697
	LOC104887018	LOC104903742	LOC104884999	LOC104887018	LOC104892320	LOC104889658	LOC104887935	LOC104886828	LOC104886918	LOC104884409	LOC104887897	LOC104890666	LOC104886269	LOC104890235	LOC104885301	LOC104889583	LOC104895620	LOC104887710
	LOC104887053	LOC104904507	LOC104885079	LOC104887063	LOC104892347	LOC104889783	LOC104887954	LOC104886999	LOC104886934	LOC104884436	LOC104887965	LOC104891698	LOC104886632	LOC104890854	LOC104885489	LOC104890004	LOC104897123	LOC104887718
	LOC104887086	LOC104904628	LOC104885241	LOC104887417	LOC104893050	LOC104890027	LOC104888129	LOC104887014	LOC104887004	LOC104884562	LOC104888263	LOC104893978	LOC104886750	LOC104891035	LOC104886244	LOC104890532	LOC104897155	LOC104887961
	LOC104887236	LOC104905624	LOC104885301	LOC104887420	LOC104893528	LOC104890321	LOC104888254	LOC104887188	LOC104887188	LOC104884717	LOC104888609	LOC104894050	LOC104886910	LOC104891135	LOC104886269	LOC104890578	LOC104897515	LOC104888057
	LOC104887243	LOC104906200	LOC104885389	LOC104887507	LOC104893686	LOC104890348	LOC104888448	LOC104887236	LOC104887604	LOC104884856	LOC104889458	LOC104894191	LOC104887086	LOC104891259	LOC104886455	LOC104890859	LOC104897615	LOC104888229
	LOC104887795	LOC109134683	LOC104885461	LOC104887823	LOC104894208	LOC104890752	LOC104888720	LOC104887861	LOC104887861	LOC104885043	LOC104889648	LOC104894561	LOC104887164	LOC104891317	LOC104886750	LOC104891339	LOC104898058	LOC104888301
	LOC104887797	LOC109135211	LOC104885633	LOC104887853	LOC104894253	LOC104891005	LOC104889210	LOC104887915	LOC104887915	LOC104885147	LOC104889751	LOC104895097	LOC104887199	LOC104891616	LOC104887188	LOC104891377	LOC104898825	LOC104888329
	LOC104887853	LOC109136398	LOC104886244	LOC104887865	LOC104894345	LOC104892130	LOC104889223	LOC104888034	LOC104887971	LOC104886350	LOC104889776	LOC104895178	LOC104887238	LOC104892057	LOC104887823	LOC104891520	LOC104898901	LOC104888372
	LOC104887884		LOC104886350	LOC104887900	LOC104894721	LOC104892245	LOC104889880	LOC104888263	LOC104888061	LOC104886455	LOC104889953	LOC104896296	LOC104887258	LOC104892076	LOC104888609	LOC104891890	LOC104899275	LOC104888465
	LOC104888395		LOC104886455	LOC104887929	LOC104894762	LOC104892763	LOC104890002	LOC104888513	LOC104888084	BIN46	LOC104890225	LOC104896941	LOC104887587	LOC104892106	LOC104888978	LOC104892076	LOC104899731	LOC104888469
	LOC104888555		LOC104886463	LOC104888129	LOC104895620	LOC104893056	LOC104890085	LOC104888535	LOC104888140	LOC104886632	LOC104890380	LOC104897146	LOC104887650	LOC104892441	LOC104889235	LOC104892092	LOC104899800	LOC104888714
	LOC104888878		LOC104886469	LOC104888161	LOC104896043	LOC104893092	LOC104890203	LOC104888555	LOC104888141	LOC104886671	LOC104890568	LOC104897149	LOC104887673	LOC104892470	LOC104889236	LOC104892116	LOC104901314	LOC104888757
	LOC104888879		LOC104886478	LOC104888241	LOC104896457	LOC104893266	LOC104890239	LOC104888609	LOC104888151	LOC104886881	LOC104891227	LOC104897300	LOC104888129	LOC104893034	LOC104889243	LOC104892441	LOC104901343	LOC104888780
	LOC104889096		LOC104886569	LOC104888372	LOC104896864	LOC104893344	LOC104890329	LOC104888978	LOC104888344	LOC104886953	LOC104891399	LOC104897673	LOC104889011	LOC104893235	LOC104889303	LOC104892623	LOC104901827	LOC104888793
	LOC104889130		LOC104886592	LOC104888462	LOC104897123	LOC104893923	LOC104890347	LOC104889210	LOC104888345	LOC104887133	LOC104891587	LOC104897722	LOC104889159	LOC104894893	LOC104889608	LOC104893352	LOC104902081	LOC104888804
	LOC104889246		LOC104886598	LOC104888941	LOC104897483	LOC104894732	LOC104890483	LOC104889303	LOC104888555	LOC104887650	LOC104891845	LOC104898191	LOC104889201	LOC104895208	LOC104889855	LOC104893395	LOC104903733	LOC104888829
	LOC104889500		LOC104886687	LOC104889014	LOC104898151	LOC104895065	LOC104890529	LOC104889500	LOC104888557	LOC104887734	LOC104892347	LOC104898193	LOC104889474	LOC104895655	LOC104889913	LOC104893528	LOC104903774	LOC104888896
	LOC104889522		LOC104886750	LOC104889251	LOC104898280	LOC104895620	LOC104890542	LOC104889608	LOC104888609	LOC104887784	LOC104892615	LOC104898708	LOC104889500	LOC104895722	LOC104889925	LOC104894825	LOC104903796	LOC104888990
	LOC104889660		LOC104887086	LOC104889297	LOC104898489	LOC104895744	LOC104890725	LOC104889855	LOC104888978	LOC104887823	LOC104892849	LOC104899671	LOC104889579	LOC104896104	LOC104889926	LOC104894873	LOC104905758	LOC104889157
	LOC104889841		LOC104887092	LOC104889416	LOC104898787	LOC104896038	LOC104890813	LOC104889885	LOC104889235	LOC104887863	LOC104893266	LOC104899693	LOC104889660	LOC104897233	LOC104890004	LOC104894945	LOC104905972	LOC104889235
	LOC104890063		LOC104887168	LOC104889658	LOC104899191	LOC104896546	LOC104890855	LOC104889913	LOC104889236	LOC104887935	LOC104893633	LOC104899699	LOC104889704	LOC104897673	LOC104890429	LOC104894986	LOC104906088	LOC104889236
	LOC104890108		LOC104887199	LOC104889847	LOC104899222	LOC104897123	LOC104891010	LOC104890063	LOC104889243	LOC104887965	LOC104893810	LOC104899812	LOC104889705	LOC104897751	LOC104890532	LOC104895230	LOC104906273	LOC104889240
	LOC104890120		LOC104887216	LOC104889887	LOC104899365	LOC104897155	LOC104891092	LOC104890108	LOC104889268	LOC104887991	LOC104893901	LOC104900327	LOC104889706	LOC104897752	LOC104890735	LOC104895546	LOC104906635	LOC104889241
	LOC104890198		LOC104887374	LOC104890124	LOC104899703	LOC104897300	LOC104891136	LOC104890179	LOC104889287	LOC104887992	LOC104894032	LOC104900374	LOC104889756	LOC104897889	LOC104891240	LOC104895620	LOC104906878	LOC104889243
	LOC104890332		LOC104887412	LOC104890198	LOC104899705	LOC104897580	LOC104891137	LOC104890529	LOC104889292	LOC104888158	LOC104894044	LOC104900399	LOC104889845	LOC104898045	LOC104891257	LOC104895677	LOC104908190	LOC104889251
	LOC104890348		LOC104887413	LOC104890348	LOC104899720	LOC104897612	LOC104891295	LOC104890532	LOC104889303	LOC104888170	LOC104894547	LOC104900400	LOC104889933	LOC104898811	LOC104891520	LOC104895859	LOC104908724	LOC104889519
	LOC104890854		LOC104887545	LOC104890383	LOC104900142	LOC104897898	LOC104891597	LOC104890725	LOC104889539	LOC104888246	LOC104895363	LOC104900747	LOC104889934	LOC104899693	LOC104891605	LOC104895969	LOC104908922	LOC104889645
	LOC104891207		LOC104887596	LOC104890529	LOC104901023	LOC104898151	LOC104891598	LOC104890735	LOC104889540	LOC104888324	LOC104895406	LOC104901305	LOC104890004	LOC104899800	LOC104891681	LOC104895997	LOC109133709	LOC104889679
	LOC104891338		LOC104887710	LOC104890536	LOC104901283	LOC104898258	LOC104891602	LOC104890926	LOC104889608	LOC104888349	LOC104895546	LOC104901307	LOC104890086	LOC104899916	LOC104891829	LOC104896260	LOC109134710	LOC104889951
	LOC104891443		LOC104887718	LOC104890553	LOC104901343	LOC104898308	LOC104891686	LOC104891035	LOC104889725	LOC104888351	LOC104895670	LOC104901437	LOC104890108	LOC104899944	LOC104892032	LOC104896429	LOC109134893	LOC104890179
	LOC104891510		LOC104887784	LOC104890572	LOC104901364	LOC104898454	LOC104891812	LOC104891064	LOC104889855	LOC104888352	LOC104895692	LOC104901937	LOC104890177	LOC104899952	LOC104892057	LOC104896430	LOC109135766	LOC104890218
	LOC104891736		LOC104887961	LOC104890574	LOC104902540	LOC104898825	LOC104891863	LOC104891257	LOC104889856	LOC104888366	LOC104896140	LOC104902028	LOC104890179	LOC104900584	LOC104892076	LOC104896814	LOC109136290	LOC104890228
	LOC104891851		LOC104887991	LOC104890575	LOC104902748	LOC104898901	LOC104891989	LOC104891259	LOC104889913	LOC104888367	LOC104896344	LOC104903252	LOC104890324	LOC104900601	LOC104892088	LOC104897123	LOC109136398	LOC104890306
	LOC104892292		LOC104887992	LOC104890651	LOC104903042	LOC104899275	LOC104891996	LOC104891516	LOC104889925	LOC104888375	LOC104896723	LOC104903442	LOC104890332	LOC104900787	LOC104892116	LOC104897197		LOC104890566
	LOC104892362		LOC104888273	LOC104890698	LOC104903312	LOC104899313	LOC104892013	LOC104891520	LOC104889926	LOC104888401	LOC104897285	LOC104903588	LOC104890529	LOC104901305	LOC104892124	LOC104897512		LOC104890915
	LOC104893810		LOC104888366	LOC104890965	LOC104903476	LOC104899361	LOC104892033	LOC104891597	LOC104890004	LOC104888678	LOC104897387	LOC104903912	LOC104890532	LOC104901307	LOC104892286	LOC104897569		LOC104890924
	LOC104893923		LOC104888367	LOC104891013	LOC104903774	LOC104899922	LOC104892138	LOC104891602	LOC104890017	LOC104888690	LOC104897431	LOC104903993	LOC104890552	LOC104901478	LOC104892441	LOC104897673		LOC104891141
	LOC104894163		LOC104888370	LOC104891092	LOC104903846	LOC104899943	LOC104892217	LOC104891845	LOC104890325	LOC104888731	LOC104897513	LOC104904957	LOC104890725	LOC104901595	LOC104892564	LOC104897731		LOC104891267
	LOC104894165		LOC104888390	LOC104891338	LOC104903947	LOC104900138	LOC104892224	LOC104891903	LOC104890492	LOC104888732	LOC104899026	LOC104906581	LOC104890828	LOC104901827	LOC104892827	LOC104898202		LOC104891303
	LOC104894261		LOC104888465	LOC104891424	LOC104904043	LOC104900662	LOC104892230	LOC104891963	LOC104890494	LOC104888738	LOC104899944	LOC104906642	LOC104890829	LOC104901947	LOC104892836	LOC104898283		LOC104891327
	LOC104894305		LOC104888469	LOC104891564	LOC104904296	LOC104901343	LOC104892268	LOC104892047	LOC104890735	LOC104889014	LOC104900039	LOC104909076	LOC104890854	LOC104902204	LOC104893418	LOC104898527		LOC104891424
	LOC104894523		LOC104888714	LOC104891597	LOC104904831	LOC104901594	LOC104892320	LOC104892088	LOC104890854	LOC104889056	LOC104900217	LOC109135254	LOC104891597	LOC104902333	LOC104893473	LOC104898566		LOC104891439
	LOC104894693		LOC104888764	LOC104891602	LOC104904924	LOC104901769	LOC104892367	LOC104892124	LOC104891035	LOC104889061	LOC104900376		LOC104891602	LOC104902334	LOC104893499	LOC104898583		LOC104891520
	LOC104894916		LOC104888780	LOC104891683	LOC104905276	LOC104901834	LOC104892532	LOC104892604	LOC104891259	LOC104889135	LOC104900718		LOC104891749	LOC104902597	LOC104893595	LOC104898873		LOC104891611
	LOC104895020		LOC104888990	LOC104891851	LOC104906820	LOC104902329	LOC104892602	LOC104892637	LOC104891377	LOC104889159	LOC104900978		LOC104891800	LOC104902718	LOC104893774	LOC104899057		LOC104891661
	LOC104895177		LOC104889061	LOC104892125	LOC104907119	LOC104902462	LOC104892637	LOC104892801	LOC104891466	LOC104889201	LOC104900994		LOC104891814	LOC104902885	LOC104893810	LOC104899504		LOC104891685
	LOC104895554		LOC104889210	LOC104892134	LOC104907218	LOC104903297	LOC104892833	LOC104892805	LOC104891605	LOC104889235	LOC104901009		LOC104891903	LOC104903589	LOC104894057	LOC104899658		LOC104891913
	LOC104895574		LOC104889216	LOC104892347	LOC104907255	LOC104903299	LOC104893027	LOC104893204	LOC104891681	LOC104889236	LOC104901086		LOC104892116	LOC104903666	LOC104894060	LOC104899693		LOC104891970
	LOC104895722		LOC104889231	LOC104892637	LOC104907763	LOC104903733	LOC104893092	LOC104893473	LOC104892032	LOC104889243	LOC104901778		LOC104892281	LOC104903667	LOC104894061	LOC104899916		LOC104892021
	LOC104896072		LOC104889235	LOC104892639	LOC104907896	LOC104903774	LOC104893154	LOC104893595	LOC104892088	LOC104889303	LOC104901915		LOC104892362	LOC104904060	LOC104894341	LOC104899964		LOC104892198
	LOC104896390		LOC104889236	LOC104892686	LOC104908089	LOC104904782	LOC104893155	LOC104894044	LOC104892124	LOC104889314	LOC104902081		LOC104892421	LOC104904401	LOC104894525	LOC104900082		LOC104892228
	LOC104896525		LOC104889240	LOC104893154	LOC104908405	LOC104904833	LOC104893167	LOC104894341	LOC104892125	LOC104889458	LOC104902141		LOC104892422	LOC104905092	LOC104894992	LOC104900369		LOC104892432
	LOC104896546		LOC104889241	LOC104893158	LOC104908524	LOC104905122	LOC104894023	LOC104894547	LOC104892564	LOC104889500	LOC104903038		LOC104892637	LOC104905143	LOC104895169	LOC104900561		LOC104892528
	LOC104896576		LOC104889243	LOC104893173	LOC104908549	LOC104905731	LOC104894420	LOC104894712	LOC104892623	LOC104889608	LOC104903050		LOC104893368	LOC104905758	LOC104895172	LOC104900852		LOC104892914
	LOC104896691		LOC104889251	LOC104893439	LOC109134763	LOC104906146	LOC104894547	LOC104894873	LOC104892781	LOC104889634	LOC104903172		LOC104893484	LOC104905980	LOC104895291	LOC104900853		LOC104892917
	LOC104896941		LOC104889303	LOC104893556	LOC109135219	LOC104906635	LOC104894617	LOC104894893	LOC104892800	LOC104889648	LOC104903312		LOC104893505	LOC104906033	LOC104895292	LOC104901069		LOC104893368
	LOC104897132		LOC104889445	LOC104893693	LOC109135316	LOC104906706	LOC104894688	LOC104894916	LOC104892836	LOC104889700	LOC104903703		LOC104893839	LOC104906050	LOC104895546	LOC104901124		LOC104893570
	LOC104897767		LOC104889529	LOC104893894	LOC109135372	LOC104906824	LOC104894771	LOC104894995	LOC104893088	LOC104889751	LOC104903711		LOC104894023	LOC104906055	LOC104895554	LOC104901305		LOC104893659
	LOC104898193		LOC104889570	LOC104893923	LOC109135740	LOC104907215	LOC104894952	LOC104895143	LOC104893418	LOC104889782	LOC104904043		LOC104894561	LOC104906088	LOC104895644	LOC104901307		LOC104893939
	LOC104898255		LOC104889624	LOC104893934	LOC109135761	LOC104907333	LOC104895055	LOC104895152	LOC104893473	LOC104889823	LOC104904177		LOC104894615	LOC104906273	LOC104895655	LOC104901343		LOC104893953
	LOC104898547		LOC104889645	LOC104894023	LOC109136032	LOC104908190	LOC104895360	LOC104895208	LOC104893499	LOC104889860	LOC104904507		LOC104894916	LOC104906437	LOC104895809	LOC104901642		LOC104894013
	LOC104898559		LOC104889690	LOC104894048	LOC109136133	LOC104908874	LOC104895383	LOC104895291	LOC104893595	LOC104889925	LOC104905265		LOC104894986	LOC104906527	LOC104896941	LOC104902120		LOC104894039
	LOC104899026		LOC104889951	LOC104894253	LOC109136230	LOC104908922	LOC104895449	LOC104895292	LOC104894341	LOC104889926	LOC104905530		LOC104895064	LOC104907118	LOC104896997	LOC104902232		LOC104894277
	LOC104899691		LOC104889963	LOC104894261	LOC109136335	LOC109133709	LOC104895459	LOC104895546	LOC104894525	LOC104890004	LOC104905645		LOC104895097	LOC104907206	LOC104897279	LOC104902623		LOC104894301
	LOC104899699		LOC104890218	LOC104894305	LOC109136482	LOC109133840	LOC104895585	LOC104895578	LOC104894640	LOC104890036	LOC104905944		LOC104895143	LOC104907593	LOC104897550	LOC104903186		LOC104894302
	LOC104899720		LOC104890306	LOC104894547		LOC109134469	LOC104895833	LOC104895749	LOC104894873	LOC104890038	LOC104906050		LOC104895152	LOC104908702	LOC104897673	LOC104903247		LOC104894420
	LOC104899738		LOC104890537	LOC104894828		LOC109134699	LOC104895853	LOC104896117	LOC104894931	LOC104890040	LOC104906059		LOC104895231	LOC104908779	LOC104897818	LOC104903774		LOC104894452
	LOC104899779		LOC104890552	LOC104894867		LOC109134710	LOC104896066	LOC104896306	LOC104894945	LOC104890041	LOC104906081		LOC104895404	LOC104908971	LOC104897891	LOC104903786		LOC104894981
	LOC104899866		LOC104890915	LOC104895378		LOC109134872	LOC104896446	LOC104896457	LOC104894992	LOC104890042	LOC104906471		LOC104895507	LOC109133531	LOC104898005	LOC104903871		LOC104895497
	LOC104900025		LOC104890934	LOC104895449		LOC109135211	LOC104896958	LOC104896723	LOC104895081	LOC104890043	LOC104906598		LOC104895516	LOC109133679	LOC104898009	LOC104903903		LOC104895597
	LOC104900138		LOC104890935	LOC104895459		LOC109135244	LOC104897137	LOC104896805	LOC104895082	LOC104890063	LOC104906878		LOC104895517	LOC109134325	LOC104898058	LOC104904096		LOC104895602
	LOC104900377		LOC104890973	LOC104895554		LOC109135346	LOC104897290	LOC104897279	LOC104895083	LOC104890086	LOC104907206		LOC104895546	LOC109134563	LOC104898455	LOC104904123		LOC104895970
	LOC104900406		LOC104891038	LOC104895562		LOC109135372	LOC104897419	LOC104897321	LOC104895114	LOC104890100	LOC104907218		LOC104895554	LOC109136052	LOC104898480	LOC104904199		LOC104896046
	LOC104900551		LOC104891207	LOC104895834		LOC109135623	LOC104897574	LOC104897469	LOC104895154	LOC104890108	LOC104907232		LOC104895562		LOC104898948	LOC104904624		LOC104896153
	LOC104900552		LOC104891439	LOC104896153		LOC109135761	LOC104897876	LOC104897487	LOC104895196	LOC104890153	LOC104907333		LOC104895575		LOC104898951	LOC104904745		LOC104896189
	LOC104900553		LOC104891460	LOC104896507		LOC109135766	LOC104897898	LOC104897517	LOC104895261	LOC104890159	LOC104907596		LOC104895655		LOC104898966	LOC104905092		LOC104896428
	LOC104900586		LOC104891496	LOC104896546		LOC109136290	LOC104898253	LOC104897550	LOC104895262	LOC104890160	LOC104907812		LOC104895670		LOC104899026	LOC104905320		LOC104896437
	LOC104900599		LOC104891498	LOC104896612		LOC109136337	LOC104898259	LOC104897569	LOC104895474	LOC104890164	LOC104908544		LOC104895722		LOC104899212	LOC104905627		LOC104896645
	LOC104900787		LOC104891520	LOC104896640		LOC109136398	LOC104898265	LOC104897576	LOC104895531	LOC104890179	LOC104908843		LOC104895953		LOC104899340	LOC104905720		LOC104896981
	LOC104900806		LOC104891749	LOC104896957			LOC104898318	LOC104897615	LOC104895532	LOC104890185	LOC109133834		LOC104895964		LOC104899342	LOC104906276		LOC104897075
	LOC104900944		LOC104891820	LOC104896999			LOC104898384	LOC104897751	LOC104895554	LOC104890337	LOC109134572		LOC104896078		LOC104899693	LOC104906946		LOC104897436
	LOC104901438		LOC104891913	LOC104897123			LOC104898385	LOC104897752	LOC104895749	LOC104890380	LOC109134683		LOC104896108		LOC104899694	LOC104907016		LOC104897491
	LOC104901489		LOC104891970	LOC104897127			LOC104898602	LOC104897818	LOC104895809	LOC104890529	LOC109134763		LOC104896218		LOC104899944	LOC104907100		LOC104897492
	LOC104901769		LOC104892118	LOC104897129			LOC104898777	LOC104897876	LOC104895846	LOC104890532	LOC109134861		LOC104896219		LOC104900033	LOC104907120		LOC104897525
	LOC104901870		LOC104892125	LOC104897132			LOC104898939	LOC104897891	LOC104895969	LOC104890639	LOC109135244		LOC104896272		LOC104900282	LOC104907355		LOC104897532
	LOC104901947		LOC104892159	LOC104897162			LOC104899374	LOC104897898	LOC104896005	LOC104890735	LOC109135555		LOC104896300		LOC104900412	LOC104908702		LOC104897725
	LOC104902031		LOC104892228	LOC104897483			LOC104899522	LOC104897899	LOC104896200	LOC104891013	LOC109136230		LOC104896333		LOC104900858	LOC104908884		LOC104897745
	LOC104902245		LOC104892245	LOC104897825			LOC104899686	LOC104898455	LOC104896260	LOC104891207	LOC109136353		LOC104896457		LOC104900944	LOC104909096		LOC104897756
	LOC104902335		LOC104892289	LOC104897876			LOC104899703	LOC104898480	LOC104896291	LOC104891227			LOC104896654		LOC104901305	LOC109133531		LOC104897896
	LOC104902593		LOC104892338	LOC104898255			LOC104899705	LOC104898587	LOC104896315	LOC104891399			LOC104896941		LOC104901307	LOC109133600		LOC104897940
	LOC104902979		LOC104892383	LOC104898318			LOC104899946	LOC104898673	LOC104897279	LOC104891407			LOC104897569		LOC104901404	LOC109134371		LOC104897961
	LOC104903491		LOC104892432	LOC104898587			LOC104899967	LOC104899026	LOC104897469	LOC104891597			LOC104897673		LOC104901409	LOC109134633		LOC104898016
	LOC104903500		LOC104892504	LOC104899593			LOC104899981	LOC104899191	LOC104897569	LOC104891602			LOC104897751		LOC104901489	LOC109134711		LOC104898019
	LOC104903525		LOC104892532	LOC104899837			LOC104900047	LOC104899307	LOC104897576	LOC104891605			LOC104897876		LOC104901498	LOC109135493		LOC104898152
	LOC104903589		LOC104892563	LOC104900138			LOC104900103	LOC104899336	LOC104897673	LOC104891681			LOC104897899		LOC104902081			LOC104898964
	LOC104903691		LOC104892827	LOC104900203			LOC104900118	LOC104899454	LOC104897751	LOC104891705			LOC104898318		LOC104902116			LOC104899223
	LOC104903853		LOC104892909	LOC104900660			LOC104900142	LOC104899694	LOC104897752	LOC104891829			LOC104898708		LOC104902198			LOC104899266
	LOC104903935		LOC104892913	LOC104900707			LOC104900203	LOC104899746	LOC104897755	LOC104891898			LOC104898771		LOC104902945			LOC104899269
	LOC104903936		LOC104892941	LOC104901573			LOC104900282	LOC104899944	LOC104897756	LOC104891903			LOC104899191		LOC104902957			LOC104899339
	LOC104904381		LOC104892971	LOC104901687			LOC104900806	LOC104900412	LOC104897818	LOC104892057			LOC104899365		LOC104903040			LOC104899543
	LOC104904421		LOC104893027	LOC104901769			LOC104900967	LOC104900718	LOC104897891	LOC104892076			LOC104899454		LOC104903172			LOC104899593
	LOC104904424		LOC104893092	LOC104901868			LOC104901314	LOC104900759	LOC104898030	LOC104892143			LOC104899521		LOC104903810			LOC104899609
	LOC104904507		LOC104893209	LOC104902028			LOC104901444	LOC104900761	LOC104898031	LOC104892160			LOC104899693		LOC104904169			LOC104899611
	LOC104904664		LOC104893266	LOC104902178			LOC104901478	LOC104900762	LOC104898032	LOC104892245			LOC104899699		LOC104904401			LOC104899614
	LOC104904669		LOC104893473	LOC104902540			LOC104901573	LOC104900764	LOC104898045	LOC104892252			LOC104899745		LOC104904781			LOC104899617
	LOC104904782		LOC104893507	LOC104902748			LOC104901828	LOC104900787	LOC104898052	LOC104892347			LOC104899746		LOC104904816			LOC104899618
	LOC104905120		LOC104893508	LOC104902903			LOC104901977	LOC104900843	LOC104898096	LOC104892441			LOC104899812		LOC104905130			LOC104899621
	LOC104905143		LOC104893570	LOC104902905			LOC104902104	LOC104900858	LOC104898258	LOC104892526			LOC104899821		LOC104905147			LOC104899623
	LOC104905336		LOC104893939	LOC104902945			LOC104902178	LOC104900902	LOC104898283	LOC104892564			LOC104899938		LOC104906050			LOC104899628
	LOC104905665		LOC104894301	LOC104903025			LOC104902198	LOC104901023	LOC104898302	LOC104892603			LOC104900049		LOC104906088			LOC104899631
	LOC104906526		LOC104894302	LOC104903172			LOC104902313	LOC104901265	LOC104898395	LOC104892615			LOC104900172		LOC104906288			LOC104899632
	LOC104906527		LOC104894345	LOC104903533			LOC104902336	LOC104901595	LOC104898455	LOC104892630			LOC104900327		LOC104906342			LOC104899633
	LOC104907585		LOC104894364	LOC104903714			LOC104902474	LOC104901700	LOC104898480	LOC104892637			LOC104900374		LOC104906471			LOC104899638
	LOC104907794		LOC104894654	LOC104903774			LOC104902508	LOC104901756	LOC104898582	LOC104892644			LOC104900601		LOC104906825			LOC104899703
	LOC104907812		LOC104894883	LOC104904242			LOC104902691	LOC104901924	LOC104898586	LOC104892649			LOC104901023		LOC104907206			LOC104899705
	LOC104908018		LOC104894898	LOC104904293			LOC104902714	LOC104901947	LOC104898673	LOC104892768			LOC104901218		LOC104907361			LOC104899820
	LOC104908049		LOC104894981	LOC104904337			LOC104903012	LOC104901961	LOC104898948	LOC104892769			LOC104901305		LOC104907576			LOC104900223
	LOC104908100		LOC104895065	LOC104904381			LOC104903409	LOC104902116	LOC104898951	LOC104892836			LOC104901307		LOC104907577			LOC104900259
	LOC104908284		LOC104895176	LOC104904428			LOC104903439	LOC104902333	LOC104899307	LOC104893000			LOC104901437		LOC104907580			LOC104900310
	LOC104908303		LOC104895497	LOC104904626			LOC104903476	LOC104902334	LOC104899693	LOC104893038			LOC104901489		LOC104907677			LOC104900324
	LOC104908430		LOC104895554	LOC104904681			LOC104903714	LOC104902335	LOC104899746	LOC104893372			LOC104901567		LOC104907724			LOC104900383
	LOC104908624		LOC104895559	LOC104904747			LOC104903717	LOC104902597	LOC104899944	LOC104893418			LOC104901573		LOC104907794			LOC104900388
	LOC104908956		LOC104895588	LOC104904748			LOC104903733	LOC104902718	LOC104900118	LOC104893439			LOC104901594		LOC104908956			LOC104900486
	LOC104909110		LOC104895762	LOC104904750			LOC104903788	LOC104902721	LOC104900234	LOC104893473			LOC104901642		LOC104908982			LOC104900529
	LOC109133709		LOC104896311	LOC104904782			LOC104903943	LOC104902885	LOC104900269	LOC104893499			LOC104901921		LOC104909107			LOC104900650
	LOC109133840		LOC104896437	LOC104904957			LOC104903947	LOC104903040	LOC104900274	LOC104893512			LOC104901953		LOC109133557			LOC104900751
	LOC109134325		LOC104896941	LOC104904969			LOC104903958	LOC104903172	LOC104900282	LOC104893595			LOC104901954		LOC109133859			LOC104900967
	LOC109134328		LOC104896981	LOC104905072			LOC104904049	LOC104903261	LOC104900295	LOC104893633			LOC104901957		LOC109134325			LOC104901405
	LOC109134368		LOC104897075	LOC104905310			LOC104904112	LOC104903589	LOC104900296	LOC104893774			LOC104902031		LOC109134328			LOC104901408
	LOC109134374		LOC104897300	LOC104905336			LOC104904177	LOC104903732	LOC104900412	LOC104893929			LOC104902115		LOC109134368			LOC104901594
	LOC109135022		LOC104897438	LOC104905731			LOC104904424	LOC104903742	LOC104900540	LOC104893967			LOC104902237		LOC109134460			LOC104901666
	LOC109135211		LOC104897492	LOC104905755			LOC104904558	LOC104903810	LOC104900561	LOC104894011			LOC104902335		LOC109134548			LOC104901959
	LOC109135254		LOC104897532	LOC104905783			LOC104904688	LOC104903964	LOC104900718	LOC104894044			LOC104902369		LOC109134563			LOC104901985
	LOC109135301		LOC104897568	LOC104905792			LOC104904918	LOC104904079	LOC104900750	LOC104894193			LOC104902610		LOC109135022			LOC104902319
	LOC109135328		LOC104897580	LOC104906153			LOC104904980	LOC104904169	LOC104900759	LOC104894525			LOC104903130		LOC109135030			LOC104902336
	LOC109135372		LOC104897732	LOC104906205			LOC104905122	LOC104904246	LOC104900761	LOC104894535			LOC104903252		LOC109135613			LOC104902474
	LOC109135761		LOC104897778	LOC104906228			LOC104905238	LOC104904717	LOC104900762	LOC104894561			LOC104903299		LOC109135689			LOC104902503
	LOC109136015		LOC104897812	LOC104906333			LOC104905276	LOC104904817	LOC104900764	LOC104894598			LOC104903442		LOC109135770			LOC104902508
			LOC104897818	LOC104906416			LOC104905293	LOC104905143	LOC104900843	LOC104894712			LOC104903476		LOC109136015			LOC104902519
			LOC104897821	LOC104906878			LOC104905459	LOC104905171	LOC104900858	LOC104894752			LOC104903503		LOC109136024			LOC104902552
			LOC104897898	LOC104906990			LOC104905826	LOC104905408	LOC104900996	LOC104894790			LOC104903714		LOC109136032			LOC104902903
			LOC104897961	LOC104907093			LOC104905944	LOC104905444	LOC104901305	LOC104894821			LOC104903936		LOC109136052			LOC104902905
			LOC104898016	LOC104907730			LOC104905986	LOC104905447	LOC104901307	LOC104894836			LOC104904125					LOC104903140
			LOC104898019	LOC104907853			LOC104906033	LOC104905627	LOC104901409	LOC104894893			LOC104904177					LOC104903278
			LOC104898152	LOC104908018			LOC104906080	LOC104905967	LOC104901862	LOC104894916			LOC104904322					LOC104903395
			LOC104898455	LOC104908282			LOC104906119	LOC104906050	LOC104901929	LOC104894943			LOC104904396					LOC104903566
			LOC104898602	LOC104908468			LOC104906153	LOC104906205	LOC104901933	LOC104894992			LOC104904421					LOC104903671
			LOC104898873	LOC104908839			LOC104906205	LOC104906342	LOC104902081	LOC104895055			LOC104904428					LOC104903995
			LOC104898976	LOC109133709			LOC104906228	LOC104906384	LOC104902157	LOC104895061			LOC104904604					LOC104904254
			LOC104899026	LOC109133840			LOC104906322	LOC104906416	LOC104902160	LOC104895065			LOC104904873					LOC104904344
			LOC104899191	LOC109133859			LOC104906324	LOC104906471	LOC104902198	LOC104895097			LOC104905147					LOC104904406
			LOC104899223	LOC109133872			LOC104906471	LOC104906687	LOC104902232	LOC104895121			LOC104905184					LOC104904541
			LOC104899258	LOC109134469			LOC104906486	LOC104906878	LOC104902592	LOC104895143			LOC104905185					LOC104904543
			LOC104899266	LOC109134861			LOC104906746	LOC104907206	LOC104902885	LOC104895152			LOC104905209					LOC104904544
			LOC104899361	LOC109134978			LOC104907347	LOC104907724	LOC104903040	LOC104895169			LOC104905656					LOC104904647
			LOC104899453	LOC109135372			LOC104907475	LOC104907812	LOC104903172	LOC104895172			LOC104905891					LOC104904651
			LOC104899593	LOC109135689			LOC104907593	LOC104907820	LOC104903391	LOC104895291			LOC104905947					LOC104904805
			LOC104899731	LOC109135761			LOC104907775	LOC104908451	LOC104903392	LOC104895292			LOC104906121					LOC104904823
			LOC104899948	LOC109136290			LOC104907818	LOC104908982	LOC104903405	LOC104895440			LOC104906153					LOC104904826
			LOC104899951	LOC109136311			LOC104908064	LOC109133600	LOC104903407	LOC104895441			LOC104906183					LOC104904827
			LOC104900051				LOC104908282	LOC109133719	LOC104903440	LOC104895546			LOC104906205					LOC104904828
			LOC104900088				LOC104908992	LOC109133748	LOC104903810	LOC104895563			LOC104906228					LOC104904829
			LOC104900090				LOC104909061	LOC109133859	LOC104903870	LOC104895574			LOC104906256					LOC104904876
			LOC104900094				LOC104909112	LOC109134325	LOC104903995	LOC104895578			LOC104906333					LOC104904980
			LOC104900259				LOC109133761	LOC109134460	LOC104904169	LOC104895655			LOC104906526					LOC104905040
			LOC104900318				LOC109134469	LOC109134490	LOC104904333	LOC104895670			LOC104906527					LOC104905317
			LOC104900377				LOC109134734	LOC109134548	LOC104904781	LOC104895692			LOC104906532					LOC104905367
			LOC104900388				LOC109135244	LOC109134563	LOC104904816	LOC104895712			LOC104906548					LOC104905608
			LOC104900399				LOC109135618	LOC109134572	LOC104905116	LOC104895771			LOC104906974					LOC104905712
			LOC104900400					LOC109134672	LOC104905147	LOC104895809			LOC104907063					LOC104905769
			LOC104900543					LOC109134710	LOC104905155	LOC104895966			LOC104907190					LOC104905770
			LOC104900616					LOC109134861	LOC104905317	LOC104896086			LOC104907435					LOC104906183
			LOC104900647					LOC109135030	LOC104905367	LOC104896184			LOC104908025					LOC104906222
			LOC104900825					LOC109135301	LOC104905577	LOC104896260			LOC104908335					LOC104906277
			LOC104900967					LOC109135689	LOC104905720	LOC104896271			LOC104908463					LOC104906428
			LOC104901405					LOC109136024	LOC104906007	LOC104896344			LOC104908468					LOC104906650
			LOC104901489					LOC109136032	LOC104906050	LOC104896457			LOC104908654					LOC104906801
			LOC104901666					LOC109136044	LOC104906342	LOC104896518			LOC104908794					LOC104906830
			LOC104901671					LOC109136052	LOC104906740	LOC104896688			LOC104908884					LOC104906955
			LOC104901835					LOC109136060	LOC104907206	LOC104896769			LOC104908956					LOC104907775
			LOC104901959					LOC109136335	LOC104907506	LOC104896822			LOC109133531					LOC104907781
			LOC104902024						LOC104907709	LOC104897285			LOC109133877					LOC104908190
			LOC104902119						LOC104907876	LOC104897360			LOC109134325					LOC104908316
			LOC104902336						LOC104908142	LOC104897415			LOC109134328					LOC104908659
			LOC104902474						LOC104908145	LOC104897431			LOC109134382					LOC104908893
			LOC104902503						LOC104908227	LOC104897524			LOC109134872					LOC104909007
			LOC104902508						LOC104908259	LOC104897568			LOC109134995					LOC104909055
			LOC104902552						LOC104908267	LOC104897673			LOC109135022					LOC109133709
			LOC104902989						LOC104908277	LOC104897732			LOC109135211					LOC109133748
			LOC104903260						LOC104908318	LOC104897818			LOC109135219					LOC109133840
			LOC104903337						LOC104908395	LOC104897825			LOC109135244					LOC109134472
			LOC104903395						LOC104908451	LOC104897876			LOC109135254					LOC109134672
			LOC104903451						LOC104908463	LOC104897891			LOC109135301					LOC109134710
			LOC104903517						LOC104908982	LOC104897971			LOC109135346					LOC109135244
			LOC104903949						LOC104909106	LOC104898033			LOC109136015					LOC109135614
			LOC104904177						LOC104909107	LOC104898283			LOC109136133					LOC109136060
			LOC104904541						LOC109133557	LOC104898363			LOC109136329					LOC109136247
			LOC104904543						LOC109133719	LOC104898454			LOC109136335
			LOC104904544						LOC109133748	LOC104898455
			LOC104904637						LOC109133859	LOC104898708
			LOC104904647						LOC109134371	LOC104898873
			LOC104904740						LOC109134460	SBSS1
			LOC104904823						LOC109134548	LOC104898913
			LOC104904826						LOC109134572	LOC104898919
			LOC104904827						LOC109134672	LOC104898948
			LOC104904828						LOC109134710	LOC104898951
			LOC104904829						LOC109134711	LOC104899005
			LOC104904876						LOC109135030	LOC104899026
			LOC104904975						LOC109135254	LOC104899148
			LOC104904980						LOC109135613	LOC104899452
			LOC104904994						LOC109135689	LOC104899454
			LOC104905122						LOC109135770	LOC104899677
			LOC104905147						LOC109136024	LOC104899685
			LOC104905329						LOC109136032	LOC104899691
			LOC104905410						LOC109136044	LOC104899693
			LOC104905710						LOC109136060	LOC104899720
			LOC104905734						LOC109136247	LOC104899738
			LOC104905759						LOC109136521	LOC104899804
			LOC104905769						LOC109136569	LOC104899812
			LOC104905770							LOC104899948
			LOC104905779							LOC104899951
			LOC104905784							LOC104900089
			LOC104905852							LOC104900282
			LOC104905951							LOC104900311
			LOC104906009							LOC104900327
			LOC104906471							LOC104900374
			LOC104906568							LOC104900377
			LOC104906569							LOC104900406
			LOC104906570							LOC104900412
			LOC104906571							LOC104900580
			LOC104906573							LOC104900588
			LOC104906650							LOC104900636
			LOC104907103							LOC104900784
			LOC104907113							LOC104900787
			LOC104907621							LOC104900858
			LOC104908108							LOC104900900
			LOC104908110							LOC104900944
			LOC104908127							LOC104900977
			LOC104908192							LOC104901218
			LOC104908612							LOC104901305
			LOC104908724							LOC104901307
			LOC104908844							LOC104901314
			LOC104908884							LOC104901409
			LOC104908956							LOC104901437
			LOC104909007							LOC104901457
			LOC104909011							LOC104901458
			LOC109133709							LOC104901556
			LOC109133719							LOC104901559
			LOC109133748							LOC104901561
			LOC109133840							LOC104901562
			LOC109133872							LOC104901578
			LOC109134328							LOC104901698
			LOC109134563							LOC104901699
			LOC109134672							LOC104901753
			LOC109134710							LOC104901757
			LOC109134861							LOC104901778
			LOC109135022							LOC104901861
			LOC109135211							LOC104901947
			LOC109135244							LOC104901981
			LOC109135254							LOC104902011
			LOC109135822							LOC104902052
			LOC109136015							LOC104902116
			LOC109136052							LOC104902148
			LOC109136060							LOC104902198
			LOC109136512							LOC104902310
										LOC104902320
										LOC104902326
										LOC104902327
										LOC104902335
										LOC104902349
										LOC104902359
										LOC104902368
										LOC104902930
										LOC104902942
										LOC104902945
										LOC104903050
										LOC104903081
										LOC104903172
										LOC104903252
										LOC104903299
										LOC104903312
										LOC104903337
										LOC104903421
										LOC104903442
										LOC104903589
										LOC104903859
										LOC104903936
										LOC104904043
										LOC104904063
										LOC104904169
										LOC104904329
										LOC104904781
										LOC104904816
										LOC104904916
										LOC104905092
										LOC104905122
										LOC104905143
										LOC104905147
										LOC104905184
										LOC104905185
										LOC104905251
										LOC104905341
										LOC104905390
										LOC104905653
										LOC104905663
										LOC104905734
										LOC104905748
										LOC104905759
										LOC104905944
										LOC104905947
										LOC104905967
										LOC104906059
										LOC104906081
										LOC104906205
										LOC104906276
										LOC104906295
										LOC104906342
										LOC104906471
										LOC104906800
										LOC104906815
										LOC104906878
										LOC104906953
										LOC104907016
										LOC104907160
										LOC104907218
										LOC104907343
										LOC104907621
										LOC104907812
										LOC104907820
										LOC104907843
										LOC104907844
										LOC104907864
										LOC104908025
										LOC104908110
										LOC104908127
										LOC104908132
										LOC104908406
										LOC104908463
										LOC104908556
										LOC104908805
										LOC104908806
										LOC104908838
										LOC104908973
										LOC104908982
										LOC104909043
										LOC104909107
										LOC109133531
										LOC109133547
										LOC109133686
										LOC109133709
										LOC109133748
										LOC109133809
										LOC109133840
										LOC109133859
										LOC109133872
										LOC109134325
										LOC109134371
										LOC109134382
										LOC109134460
										LOC109134469
										LOC109134490
										LOC109134548
										LOC109134563
										LOC109134572
										LOC109134672
										LOC109134683
										LOC109134710
										LOC109134711
										LOC109134763
										LOC109134861
										LOC109135030
										LOC109135244
										LOC109135301
										LOC109135555
										LOC109135613
										LOC109135689
										LOC109135766
										LOC109135770
										LOC109136024
										LOC109136032
										LOC109136052
										LOC109136060
										LOC109136230
										LOC109136290
										LOC109136329
										LOC109136337
										LOC109136512

## Sheet: Summary
Number of differentially expressed genes in highly populated KEGG pathways for roots stored for 12, 40, and 120 days at 5 and 12°C
		Number of genes
		5°C			12°C
Pathway, level 1	Pathway, level 2	12 days	40 days	120 days	12 days	40 days	120 days
Cellular Processes	Transport and catabolism	153	186	201	129	139	163
Environmental Information Processing	Membrane transport	37	36	47	21	22	33
Environmental Information Processing	Signal transduction	226	264	310	186	239	290
Genetic Information Processing	Folding, sorting and degradation	144	175	210	111	140	185
Genetic Information Processing	Replication and repair	69	91	111	61	73	90
Genetic Information Processing	Transcription	100	127	118	66	88	104
Genetic Information Processing	Translation	177	219	242	134	162	194
Metabolism	Amino acid metabolism	155	210	248	144	157	206
Metabolism	Biosynthesis of other secondary metabolites	216	235	265	166	214	244
Metabolism	Carbohydrate metabolism	356	442	474	307	348	412
Metabolism	Energy metabolism	78	99	130	59	89	113
Metabolism	Glycan biosynthesis and metabolism	44	63	72	45	60	67
Metabolism	Lipid metabolism	158	209	256	160	178	223
Metabolism	Metabolism of cofactors and vitamins	80	92	93	62	66	98
Metabolism	Metabolism of other amino acids	137	165	204	101	130	167
Metabolism	Metabolism of terpenoids and polyketides	117	134	133	99	113	119
Metabolism	Nucleotide metabolism	69	80	73	52	57	58
Organismal Systems	Environmental adaptation	171	203	244	137	193	222
