# Supplementary material for: Transcriptomic and metabolomic changes in postharvest sugarbeet roots reveal widespread metabolic changes in storage and identify genes potentially responsible for respiratory sucrose loss
Source: Front Plant Sci. 2024 Jan 30;15:1320705. doi: 10.3389/fpls.2024.1320705 (PMC10861796; doi:10.3389/fpls.2024.1320705)
Supplement: Supplementary file 3 [file Table_3.xlsx]

## Sheet: Sheet1
Supplementary Table S3: Gene identifiers and change in expression for the most highly up-regulated and down-regulated genes in roots stored for 12, 40, and 120 days at 5 and 12°C relative to expression on the day of harvest
All genes were significantly altered in expression at one or more time point x temperature combinations. Significant differential expression of genes was determined using DEseq2 with fold change ≥ 2.00 and adjusted Pvalue ≤ 0.05.
		Log2(Fold-change in FPKM)
Gene name	Gene identifier	12d_5C	40d_5C	120d_5C	12d_12C	40d_12C	120d_12C
ethylene-responsive transcription factor ERF003	LOC104883082	-6.59357	-8.18847	-7.71483	-6.76412	-7.51414	-6.63118
protein trichome birefringence-like	LOC104883199	-2.52362	-5.17216	-6.74365	-3.62773	-7.34015	-9.47998
hypothetical protein isoform B	LOC104883802	-4.54134	-7.52308	-9.41483	-6.43893	-11.6199	-6.82986
reticuline oxidase-like protein	LOC104884607	-10.0191	-10.0191	-6.5597	-10.0191	-10.0191	-10.0191
pistil-specific extensin-like protein	LOC104884761	-6.48702	-9.53895	-6.98137	-8.32745	-6.91828	-5.16483
probable pectinesterase/pectinesterase inhibitor 61	LOC104888246	-3.10437	-7.54455	-9.32311	-5.6722	-7.27268	-8.40524
ABC transporter G family member 8	LOC104888343	-8.34821	-8.04656	-9.25092	-10.074	-9.25092	-6.61461
hypothetical protein	LOC104889017	-5.85068	-6.37534	-6.40733	-6.95085	-6.99878	-3.72341
polygalacturonase-like	LOC104889056	-2.63702	-4.52837	-9.1784	-8.12777	-6.12157	-6.47005
polygalacturonase inhibitor-like	LOC104889235	-6.0407	-7.66519	-5.99276	-6.71099	-8.20576	-5.48197
brassinosteroid-regulated protein BRU1-like	LOC104889761	-8.10662	-9.79754	-7.18508	-7.17964	-6.5533	-6.84884
endoglucanase 8-like	LOC104890100	-5.75513	-10.9251	-10.9251	-7.26209	-8.80958	-4.84469
kunitz-type trypsin inhibitor alpha chain-like	LOC104890774	-3.10415	-6.51492	-8.68802	-3.01732	-5.73731	-9.72224
heat stress transcription factor B-4-like	LOC104891606	-3.88496	-5.45183	-5.19048	-3.26182	-5.79241	-7.73386
pEARLI1-like lipid transfer protein 1	LOC104892033	-5.2482	-7.9843	-9.83578	-7.89991	-12.7744	-7.35934
cytochrome P450 CYP72A219-like	LOC104892484	-8.55015	-4.81597	-4.2676	-6.27331	-4.38641	-3.87122
cytochrome P450 78A3-like	LOC104892623	-6.20002	-9.65945	-9.65945	-6.01116	-7.38261	-8.31549
serine/threonine-protein kinase HT1-like	LOC104894268	-4.13395	-8.0062	-7.54011	-4.14653	-5.81738	-6.30764
probable leucine-rich repeat receptor-like protein kinase At1g35710	LOC104894981	-5.42039	-6.59032	-4.51503	-7.69723	-6.59032	-4.64279
pollen-specific protein-like At4g18596	LOC104895230	-1.94973	-3.65123	-5.7606	-0.966392	-3.33864	-8.2684
probable xyloglucan endotransglucosylase/hydrolase protein 33	LOC104897404	-5.23205	-7.5082	-3.57186	-7.46551	-8.08668	-7.06421
leucine-rich repeat extensin-like protein 3	LOC104897512	-7.83425	-7.53994	-6.42018	-7.6383	-7.77336	-8.33028
purple acid phosphatase 22-like	LOC104898385	-3.50485	-7.60914	-10.8467	-4.57488	-9.24557	-10.5695
cellulose synthase-like protein D5	LOC104899148	-5.22289	-9.92333	-7.33836	-5.92333	-6.26036	-3.26512
polyamine oxidase-like	LOC104899694	-5.63894	-9.83989	-10.663	-8.63553	-10.663	-7.74874
zingipain-2-like	LOC104900552	-6.48992	-6.76294	-7.09997	-4.75544	-10.7629	-5.80874
gibberellin 2-beta-dioxygenase 8	LOC104901124	2.4596	0.0191228	-7.27585	1.0174	-3.68006	-7.9315
reticuline oxidase-like protein	LOC104901837	-4.65927	-12.4472	-5.63125	-6.77474	-4.63767	-1.90672
MLP-like protein 43	LOC104902219	-4.67378	-5.78199	-4.89066	-3.02332	-7.33011	-10.8501
L-ascorbate oxidase-like	LOC104903081	-5.71575	-9.05305	-8.13249	-6.80513	-6.30582	-3.5808
auxin-induced protein IAA6-like	LOC104904637	-4.27625	-7.63882	-13.4462	-5.15003	-7.68241	-8.08863
geraniol 8-hydroxylase-like	LOC104904803	-8.30722	-7.34864	-5.06073	-6.26696	-5.51158	-4.44082
UPF0496 protein At1g20180	LOC104885392	4.36246	6.89885	10.9313	5.32309	5.27582	9.01723
calcium-binding protein CML39-like	LOC104887095	1.81508	4.57862	9.81098	4.06625	6.51137	11.6047
MLP-like protein 34	LOC104887209	2.95559	6.93115	8.95612	5.0081	8.08985	8.78672
beta-D-xylosidase 1	LOC104888401	6.71412	10.6412	9.14247	9.54291	9.52472	9.5999
low-temperature-induced 65 kDa protein-like	LOC104888643	1.15579	5.6436	7.20384	6.79641	7.88438	7.0786
18 kDa seed maturation protein	LOC104889201	7.6791	11.6351	9.60782	9.06107	7.6346	8.08775
putative disease resistance protein RGA3	LOC104889464	2.45396	4.55459	9.28906	3.18982	3.75489	9.41877
hypothetical protein	LOC104890604	8.93897	10.8601	8.43332	8.86193	6.08481	5.43948
dehydration-responsive element-binding protein 1A-like	LOC104892349	6.58496	10.4574	14.2993	10.7794	11.636	15.2525
bidirectional sugar transporter N3	LOC104893854	1.078	10.7248	15.4101	9.09129	12.6002	14.8784
hypothetical protein	LOC104894848	0.804581	4.10371	7.54931	2.77072	4.77747	8.44741
translocator protein homolog	LOC104895003	1.558	8.75108	8.61307	6.47738	9.53711	8.13181
dehydrin Rab18-like	LOC104895075	5.21415	10.2235	6.87291	5.03608	7.2862	5.06609
ethylene-responsive transcription factor ABR1-like	LOC104896121	6.17972	7.18459	8.60943	5.26047	6.17541	9.19937
hippocampus abundant transcript-like protein 1	LOC104896330	2.09115	6.942	10.3023	3.17688	4.71245	8.36594
peroxidase 57-like	LOC104899473	8.8867	6.10466	1.93188	2.12085	-0.401098	0.068387
reticuline oxidase-like protein	LOC104899702	9.54653	5.73448	4.47853	0.896907	1.65772	7.53178
hypothetical protein	LOC104902564	5.52318	6.58805	6.2784	6.17366	5.30108	5.50021
uncharacterized LOC104904579	LOC104904579	8.00421	6.93529	-0.495728	4.05677	-0.563106	-2.43553
late embryogenesis abundant protein Dc3	LOC104904610	4.74286	10.1388	9.07326	9.90037	6.255	6.35284
uncharacterized LOC104905419	LOC104905419	3.17673	5.59947	5.07987	5.61186	6.18874	6.20851
hypothetical protein	LOC104905767	3.35222	8.22201	7.08251	5.33436	7.45811	4.12535
ureide permease 2-like	LOC104906177	1.28442	6.75352	7.80279	4.47205	6.72478	6.96982
lipid transfer protein EARLI 1-like	LOC104907816	10.1303	7.40748	4.23313	3.03455	-1.57032	0.493815
lipid transfer protein EARLI 1-like	LOC104907817	9.62279	7.59527	2.28682	4.6081	1.33917	0.348486
pEARLI1-like lipid transfer protein 2	LOC104907860	8.3862	6.08124	1.94318	2.74223	-0.965235	-0.403356
hypothetical protein	LOC104908644	6.73277	11.4183	9.2044	9.25756	10.9498	9.83244
hypothetical protein	LOC109134731	7.64632	7.13416	2.64689	7.10274	3.04209	-3.66297
hypothetical protein	LOC109134995	5.91504	8.60834	9.1471	6.91137	7.30901	8.24598
hypothetical protein	LOC109136526	9.18022	8.53188	6.22209	1.57731	-4.39232	2.11548
