# Supplementary material for: Transcriptomic and metabolomic changes in postharvest sugarbeet roots reveal widespread metabolic changes in storage and identify genes potentially responsible for respiratory sucrose loss
Source: Front Plant Sci. 2024 Jan 30;15:1320705. doi: 10.3389/fpls.2024.1320705 (PMC10861796; doi:10.3389/fpls.2024.1320705)
Supplement: Supplementary file 4 [file Table_4.xlsx]

## Sheet: Fold change
Supplementary Table S4: Relative concentrations of metabolites that were significantly altered in concentration during storage of sugarbeet roots for 0, 12, 40 and 120 days at 5 and 12°C and the fold change difference in concentration relative to the day of harvest
Fold-change values that were statistically increased or decreased at α = 0.05 are in bright red or dark green, respectively. Fold-change values that were statistically increased or decreased at α = 0.10 are in light red or light green, respectively.
Significant differences were determined by ANOVA after natural log transformation of scaled data.
		Mean Values (Scaled Imputed Data)								Fold Change Relative to Day of Harvest
Super Pathway	Biochemical Name	0 DAH	5C, 12 D	5C, 40 D	5C, 120 D	12C, 12 D	12C, 40 D	12C, 120 D		5C, 12 D	5C, 40 D	5C, 120 D	12C, 12 D	12C, 40 D	12C, 120 D
Amino Acid	serine	0.8083	0.7871	1.0417	1.1132	0.9362	1.0401	1.3058		0.97	1.29	1.38	1.16	1.29	1.62
	tryptophan	0.908	0.789	0.9627	1.0243	0.9812	1.1797	1.3442		0.87	1.06	1.13	1.08	1.3	1.48
	xanthurenate	1.2365	0.6197	1.1092	0.7751	0.8883	1.1747	1.2388		0.5	0.9	0.63	0.72	0.95	1
	phenylalanine	1.1694	0.4635	0.9308	1.0501	0.9402	1.9331	2.1619		0.4	0.8	0.9	0.8	1.65	1.85
	phenethylamine	0.7485	0.4811	0.853	0.8938	1.0896	1.8375	0.9283		0.64	1.14	1.19	1.46	2.45	1.24
	tyramine	2.6902	2.2371	1.8576	0.6707	1.3915	3.2694	0.4511		0.83	0.69	0.25	0.52	1.22	0.17
	3-methoxytyramine sulfate	0.7854	0.9101	0.9147	1.2728	0.6898	1.7179	1.6834		1.16	1.16	1.62	0.88	2.19	2.14
	tyramine O-sulfate	0.6904	0.8728	1.4752	1.0905	0.6782	1.5646	3.3098		1.26	2.14	1.58	0.98	2.27	4.79
	aspartate	0.9372	0.9827	1.1784	0.8846	1.1202	1.0964	0.9956		1.05	1.26	0.94	1.2	1.17	1.06
	threonine	0.8484	0.7241	0.9095	1.0085	0.9538	1.2388	1.421		0.85	1.07	1.19	1.12	1.46	1.67
	lysine	1.3512	0.8707	1.1362	0.9738	1.3026	1.2931	0.4719		0.64	0.84	0.72	0.96	0.96	0.35
	N6-methyllysine	0.6819	0.6045	0.8351	1.3447	0.9477	1.3291	1.1423		0.89	1.22	1.97	1.39	1.95	1.68
	N6,N6-dimethyllysine	0.6878	0.7047	0.7069	0.1318	0.8849	1.0737	0.6666		1.02	1.03	0.19	1.29	1.56	0.97
	fructosyllysine	0.6025	0.9174	0.6726	1.7265	0.7229	1.3336	2.1161		1.52	1.12	2.87	1.2	2.21	3.51
	6-oxopiperidine-2-carboxylate	0.9644	1.0313	1.0025	0.6759	0.9088	1.6878	2.0296		1.07	1.04	0.7	0.94	1.75	2.1
	2-piperidinone	0.9023	1.0059	1.0503	1.2828	0.994	0.8859	0.9293		1.11	1.16	1.42	1.1	0.98	1.03
	S-adenosylmethionine (SAM)	1.7958	1.9594	1.1166	1.0365	0.894	0.6204	0.4984		1.09	0.62	0.58	0.5	0.35	0.28
	5-methylthioadenosine (MTA)	1.5863	1.6648	1.0908	1.0321	0.8679	0.6903	0.8107		1.05	0.69	0.65	0.55	0.44	0.51
	5-methylthioribose**	0.8431	1.0815	0.7344	1.2282	0.5476	1.4525	2.5236		1.28	0.87	1.46	0.65	1.72	2.99
	alpha-ketoglutaramate*	1.2986	0.7411	0.5948	1.1024	1.2032	0.752	1.2768		0.57	0.46	0.85	0.93	0.58	0.98
	S-methylmethionine	0.4083	0.499	0.9136	1.3756	0.8559	1.3974	1.6531		1.22	2.24	3.37	2.1	3.42	4.05
	N6,N6,N6-trimethyllysine	0.7573	0.7376	0.936	1.2165	0.8781	1.3544	1.5469		0.97	1.24	1.61	1.16	1.79	2.04
	N-acetylalanine	0.7844	0.8842	1.3097	0.8864	1.0761	2.0635	0.5142		1.13	1.67	1.13	1.37	2.63	0.66
	N-acetyl-beta-alanine	1.3838	1.1408	1.0961	0.719	1.2653	0.861	0.7427		0.82	0.79	0.52	0.91	0.62	0.54
	N-acetylmethionine	1.0283	0.9323	1.1002	0.8847	1.0069	1.1999	0.6525		0.91	1.07	0.86	0.98	1.17	0.63
	arginine	0.4199	0.3519	0.9449	1.9412	0.692	1.2288	2.0101		0.84	2.25	4.62	1.65	2.93	4.79
	dimethylarginine (SDMA + ADMA)	0.6749	0.6532	0.9567	1.3798	0.7746	1.2108	1.7984		0.97	1.42	2.04	1.15	1.79	2.66
	gamma-aminobutyrate (GABA)	0.8002	0.878	0.9309	1.0412	0.9457	1.0381	1.1489		1.1	1.16	1.3	1.18	1.3	1.44
	histamine	1.3933	1.4981	0.726	1.0042	1.257	1.2463	0.902		1.08	0.52	0.72	0.9	0.89	0.65
	histidine	0.7918	0.66	0.906	1.2293	0.8823	1.1147	1.5096		0.83	1.14	1.55	1.11	1.41	1.91
	N-acetylglutamate	0.3537	0.4101	0.4687	0.8434	0.3537	0.5071	1.159		1.16	1.33	2.38	1	1.43	3.28
	N-acetylglutamine	0.4342	0.7653	0.8276	2.4616	0.7334	1.1081	2.9277		1.76	1.91	5.67	1.69	2.55	6.74
	ornithine	0.2522	0.6363	1.4305	2.9719	0.7903	1.1037	1.7266		2.52	5.67	11.78	3.13	4.38	6.85
	proline	0.8028	0.7478	0.9661	2.8279	0.8154	1.3113	2.0104		0.93	1.2	3.52	1.02	1.63	2.5
	pyroglutamine*	0.7621	0.8316	0.8343	1.2287	0.8701	1.0298	1.5171		1.09	1.09	1.61	1.14	1.35	1.99
	stachydrine	0.9004	0.8261	0.9542	1.467	0.7543	1.0955	2.135		0.92	1.06	1.63	0.84	1.22	2.37
	N-monomethylarginine	0.7115	0.6132	1.2307	1.2714	0.8348	1.2698	1.9596		0.86	1.73	1.79	1.17	1.78	2.75
	3-methyl-2-oxovalerate	1.1932	0.9231	1.3535	1.4168	1.0817	0.4854	0.8629		0.77	1.13	1.19	0.91	0.41	0.72
	4-methyl-2-oxopentanoate	1.7009	1.6278	1.6528	1.6578	1.2044	0.8368	0.8636		0.96	0.97	0.97	0.71	0.49	0.51
	5-hydroxylysine	0.6769	0.6117	1.137	1.8256	0.6708	1.1924	1.9358		0.9	1.68	2.7	0.99	1.76	2.86
	methylsuccinate	1.386	1.199	1.0275	0.9381	1.0197	0.9334	0.8698		0.87	0.74	0.68	0.74	0.67	0.63
	spermine	1.9313	1.343	0.8211	1.0324	1.4327	0.3584	0.3081		0.7	0.43	0.53	0.74	0.19	0.16
	N-acetylputrescine	0.8879	1.0644	0.8796	1.53	0.8218	0.8857	1.7851		1.2	0.99	1.72	0.93	1	2.01
	glutathione, oxidized (GSSG)	2.585	1.3083	1.1337	0.1694	1.1093	0.4549	0.107		0.51	0.44	0.07	0.43	0.18	0.04
	cysteine-glutathione disulfide	1.773	1.2842	0.9551	0.6418	1.3143	1.3617	0.7792		0.72	0.54	0.36	0.74	0.77	0.44
	gamma-glutamylglutamate	0.6446	0.8702	0.7715	1.7591	0.7478	1.0838	1.6362		1.35	1.2	2.73	1.16	1.68	2.54
	gamma-glutamylhistidine	0.5755	0.6359	0.7777	1.5239	0.6718	1.1872	2.2778		1.1	1.35	2.65	1.17	2.06	3.96
	gamma-glutamylisoleucine*	0.5637	0.8856	1.0703	1.5657	0.7165	1.1617	1.5724		1.57	1.9	2.78	1.27	2.06	2.79
	gamma-glutamylleucine	0.5348	0.8104	0.9907	1.5924	0.7694	1.32	2.0466		1.52	1.85	2.98	1.44	2.47	3.83
	gamma-glutamylphenylalanine	0.9276	0.4032	0.7554	1.2265	0.4941	1.4613	3.2031		0.43	0.81	1.32	0.53	1.58	3.45
	gamma-glutamylthreonine	0.5556	0.775	0.9023	1.4816	0.8154	1.2501	1.9075		1.39	1.62	2.67	1.47	2.25	3.43
	gamma-glutamyltryptophan	0.7571	0.6867	0.796	1.0666	0.6972	1.1216	1.7326		0.91	1.05	1.41	0.92	1.48	2.29
	gamma-glutamylvaline	0.4955	0.7941	0.9051	1.4249	0.75	1.1392	1.7258		1.6	1.83	2.88	1.51	2.3	3.48
	gamma-glutamyl-alpha-lysine	0.67	0.6893	1.0271	1.5207	0.7987	1.5748	1.7084		1.03	1.53	2.27	1.19	2.35	2.55
	gamma-glutamylserine	0.4948	0.7525	0.9309	1.6346	0.7668	1.0816	1.9854		1.52	1.88	3.3	1.55	2.19	4.01
Carbohydrate	glucose	0.8234	0.9354	0.8775	1.0773	0.7685	1.5331	3.5697		1.14	1.07	1.31	0.93	1.86	4.34
	glucose 6-phosphate	1.1791	1.4622	1.2453	0.7221	1.1661	0.7819	0.4929		1.24	1.06	0.61	0.99	0.66	0.42
	glucuronate	1.2817	1.0939	0.802	1.3262	0.906	0.9876	0.8299		0.85	0.63	1.03	0.71	0.77	0.65
	lactate	0.857	1.1923	0.8608	1.0833	0.7677	1.6877	1.5833		1.39	1	1.26	0.9	1.97	1.85
	phosphoenolpyruvate (PEP)	0.8117	3.6803	1.3966	0.1735	2.5749	1.6253	1.5283		4.53	1.72	0.21	3.17	2	1.88
	pyruvate	1.3577	0.9264	0.9684	0.9953	1.311	0.9821	0.7457		0.68	0.71	0.73	0.97	0.72	0.55
	aconitate [cis or trans]	0.8524	1.2685	0.9184	1.1345	1.0067	0.975	1.0717		1.49	1.08	1.33	1.18	1.14	1.26
	fumarate	1.7819	1.7352	1.4443	2.0787	0.9214	1.2198	0.6432		0.97	0.81	1.17	0.52	0.68	0.36
	3-phosphoglycerate	1.8406	1.1866	0.4142	0.7252	0.7808	1.9387	0.8689		0.64	0.23	0.39	0.42	1.05	0.47
	sedoheptulose	0.844	0.939	0.9446	1.0955	0.8132	1.0928	1.6174		1.11	1.12	1.3	0.96	1.29	1.92
	arabinose	0.607	0.6157	1.5887	1.379	0.809	2.2903	1.892		1.01	2.62	2.27	1.33	3.77	3.12
	erythronate*	0.92	0.9125	0.8349	1.8683	0.7738	1.0868	3.6528		0.99	0.91	2.03	0.84	1.18	3.97
	N-acetyl-glucosamine 1-phosphate	0.2908	1.0098	1.8301	1.769	1.2706	1.2397	0.4603		3.47	6.29	6.08	4.37	4.26	1.58
	N-acetylglucosamine 6-phosphate	0.413	0.8973	1.4887	0.9377	1.0703	0.98	0.3845		2.17	3.6	2.27	2.59	2.37	0.93
	ribitol	0.5058	0.4946	0.5774	1.6426	0.4836	1.3504	2.0035		0.98	1.14	3.25	0.96	2.67	3.96
	ribonate	0.3372	0.7091	0.3442	2.3833	0.3713	1.3983	5.9625		2.1	1.02	7.07	1.1	4.15	17.68
	ribose	1.436	1.2289	1.8067	1.6922	1.0069	1.078	0.5489		0.86	1.26	1.18	0.7	0.75	0.38
	UDP-glucose	1.9684	1.6127	1.2954	0.8725	1.6073	0.7752	0.5657		0.82	0.66	0.44	0.82	0.39	0.29
	xylose	0.4026	0.3766	1.1714	3.2557	0.5088	3.1775	6.1083		0.94	2.91	8.09	1.26	7.89	15.17
	UDP-N-acetylglucosamine/galactosamine	0.2464	0.7917	1.386	1.4036	1.1263	0.9154	0.3297		3.21	5.62	5.7	4.57	3.72	1.34
	UDP-galactose	2.1418	1.5015	1.2657	0.7748	1.5115	0.7812	0.4212		0.7	0.59	0.36	0.71	0.36	0.2
	arabonate/xylonate	0.6346	0.9408	1.2159	1.76	0.7679	1.449	1.6437		1.48	1.92	2.77	1.21	2.28	2.59
	arabitol/xylitol	0.7811	0.7996	0.886	1.2144	0.7059	1.7637	1.696		1.02	1.13	1.55	0.9	2.26	2.17
	N-acetylglucosamine/N-acetylgalactosamine	0.4428	0.3856	0.7993	2.2235	0.7341	2.3622	4.5237		0.87	1.81	5.02	1.66	5.33	10.22
	ribulonate/xylulonate/lyxonate*	0.6693	1.5327	0.6809	1.1672	0.9752	1.172	1.7806		2.29	1.02	1.74	1.46	1.75	2.66
	chiro-inositol	1.0105	0.8525	0.712	1.9215	1.0149	0.8226	1.5423		0.84	0.7	1.9	1	0.81	1.53
	myo-inositol	0.9147	0.5513	0.8027	1.5777	0.4733	1.2217	1.4581		0.6	0.88	1.72	0.52	1.34	1.59
	inositol pentakisphosphate	0.9788	0.6243	0.5086	2.9005	0.7691	0.3865	0.403		0.64	0.52	2.96	0.79	0.39	0.41
	inositol hexakisphosphate	1.7938	1.1429	1.0658	7.2312	1.9831	0.6192	0.4422		0.64	0.59	4.03	1.11	0.35	0.25
	1-kestose	0.2005	0.1895	0.1895	0.2209	0.1895	0.4205	2.6429		0.95	0.95	1.1	0.95	2.1	13.18
	fructose	1.101	0.7925	0.7968	2.8328	0.7151	4.8488	27.5134		0.72	0.72	2.57	0.65	4.4	24.99
	galactinol	0.4614	1.276	1.3101	0.1802	1.5035	0.3531	0.1617		2.77	2.84	0.39	3.26	0.77	0.35
	galactonate	0.8198	0.9151	1.0304	1.1775	0.8092	1.2256	1.2933		1.12	1.26	1.44	0.99	1.49	1.58
	galactose 1-phosphate	1.6076	1.3475	1.3648	1.112	1.2209	0.8986	0.6991		0.84	0.85	0.69	0.76	0.56	0.43
	galactose 6-phosphate	1.361	1.1369	1.1583	0.7356	1.0737	0.9671	0.8825		0.84	0.85	0.54	0.79	0.71	0.65
	glucarate (saccharate)	0.754	0.9289	1.165	1.3646	0.9991	1.6153	1.0651		1.23	1.55	1.81	1.33	2.14	1.41
	mannitol/sorbitol	0.7317	0.8175	0.9003	1.4463	0.7462	1.1592	1.6182		1.12	1.23	1.98	1.02	1.58	2.21
	mannose	0.5714	0.764	0.8716	1.3327	0.8786	1.4518	2.9655		1.34	1.53	2.33	1.54	2.54	5.19
	mannonate*	0.8457	1.1734	0.7197	1.6055	0.9103	1.2136	1.2972		1.39	0.85	1.9	1.08	1.44	1.53
	raffinose	0.6024	1.0729	3.8799	2.0363	0.9946	1.192	0.3451		1.78	6.44	3.38	1.65	1.98	0.57
	sucrose	1.048	1.0058	0.9943	1	1.0449	0.9964	1.0058		0.96	0.95	0.95	1	0.95	0.96
	trehalose 6-phosphate	0.8581	0.959	1.0192	1.2305	1.1899	1.2194	1.3461		1.12	1.19	1.43	1.39	1.42	1.57
Lipids	erucate (22:1n9)	0.8571	1.033	1.2289	1.7244	0.7414	0.7786	1.2358		1.21	1.43	2.01	0.87	0.91	1.44
	hexadecadienoate (16:2n6)	0.8553	1.1113	1.051	1.4937	0.841	0.3997	0.5193		1.3	1.23	1.75	0.98	0.47	0.61
	linoleate (18:2n6)	0.7612	1.3275	1.9942	4.0778	0.8233	0.5902	1.5926		1.74	2.62	5.36	1.08	0.78	2.09
	linolenate [alpha or gamma; (18:3n3 or 6)]	0.8175	1.3609	1.8092	2.7515	0.9604	0.4068	0.8248		1.66	2.21	3.37	1.17	0.5	1.01
	2S,3R-dihydroxybutyrate	1.1248	0.718	0.434	1.3807	0.9298	1.2024	5.1525		0.64	0.39	1.23	0.83	1.07	4.58
	3,4-dihydroxybutyrate	0.8766	1.0043	0.8834	1.0806	1.0505	1.1621	1.3789		1.15	1.01	1.23	1.2	1.33	1.57
	2,3-dihydroxy-2-methylbutyrate	0.901	0.7407	1.0302	1.3512	0.8091	0.8134	1.5865		0.82	1.14	1.5	0.9	0.9	1.76
	8-hydroxyoctanoate	1.4374	1	0.7701	1.1474	1.2218	0.9434	0.4378		0.7	0.54	0.8	0.85	0.66	0.3
	3-hydroxydecanoate	1.4165	1.2358	0.708	0.7464	1.1242	1.5615	0.7633		0.87	0.5	0.53	0.79	1.1	0.54
	2-hydroxylaurate	1.123	0.9824	0.697	0.8411	1.0914	1.129	0.9203		0.87	0.62	0.75	0.97	1.01	0.82
	2-hydroxybehenate	0.8846	1.5659	1.67	1.3279	0.6942	0.858	1.4351		1.77	1.89	1.5	0.78	0.97	1.62
	2-hydroxylignocerate*	1.0277	1.6358	1.1437	1.0346	0.9219	0.9332	1.0576		1.59	1.11	1.01	0.9	0.91	1.03
	2R,3R-dihydroxybutyrate	0.6549	0.3505	0.8862	1.2469	0.518	1.3836	5.7957		0.54	1.35	1.9	0.79	2.11	8.85
	9,10-DiHOME	1.1081	1.1341	0.9965	2.0767	1.0432	0.8414	0.6827		1.02	0.9	1.87	0.94	0.76	0.62
	12,13-DiHOME	1.2439	1.2363	1.0126	1.5738	1.0556	0.75	0.569		0.99	0.81	1.27	0.85	0.6	0.46
	13-HODE + 9-HODE	1.2171	1.0098	1.0194	1.6454	1.1777	0.7036	0.65		0.83	0.84	1.35	0.97	0.58	0.53
	oleoylcholine	0.8524	1.3506	0.9542	1.2778	0.9079	0.7431	0.6807		1.58	1.12	1.5	1.07	0.87	0.8
	linoleoyl ethanolamide	0.6901	0.8712	2.0169	4.0404	0.3675	0.4375	1.4841		1.26	2.92	5.85	0.53	0.63	2.15
	glutarate (C5-DC)	1.5601	1.5149	1.7066	0.6575	1.1677	1.2984	0.768		0.97	1.09	0.42	0.75	0.83	0.49
	adipate (C6-DC)	1.5588	2.0733	1.046	0.3249	1.1382	1.0499	0.4303		1.33	0.67	0.21	0.73	0.67	0.28
	suberate (C8-DC)	1.3653	0.9302	0.7964	0.8226	0.889	0.9496	1.0727		0.68	0.58	0.6	0.65	0.7	0.79
	1-palmitoyl-2-oleoyl-GPA (16:0/18:1)	1.2755	1.131	1.1199	1.1988	1.1174	0.7145	0.8765		0.89	0.88	0.94	0.88	0.56	0.69
	1-palmitoyl-2-linolenoyl-GPA (16:0/18:3)*	1.0397	1.0634	1.2564	1.0845	1.3061	0.7892	0.6153		1.02	1.21	1.04	1.26	0.76	0.59
	1-oleoyl-2-linoleoyl-GPA (18:1/18:2)*	1.1446	1.1182	1.2851	1.3236	1.2051	0.742	0.8156		0.98	1.12	1.16	1.05	0.65	0.71
	1-linoleoyl-2-linolenoyl-GPA (18:2/18:3)*	1.1931	1.1661	1.2369	1.0352	1.3326	0.6866	0.5623		0.98	1.04	0.87	1.12	0.58	0.47
	1,2-dilinolenoyl-GPA (18:3/18:3)*	1.097	0.8724	1.2504	0.757	1.3546	0.4734	0.4391		0.8	1.14	0.69	1.23	0.43	0.4
	1-palmitoyl-2-oleoyl-GPC (16:0/18:1)	1.231	1.1648	1.6055	1.3996	1.2452	0.6568	0.732		0.95	1.3	1.14	1.01	0.53	0.59
	1-palmitoyl-2-alpha-linolenoyl-GPC (16:0/18:3n3)*	1.2469	1.235	1.8958	1.4416	1.509	0.7443	0.5913		0.99	1.52	1.16	1.21	0.6	0.47
	1-oleoyl-2-linoleoyl-GPC (18:1/18:2)*	1.0415	1.1814	2.033	1.6789	1.2118	0.6067	0.6593		1.13	1.95	1.61	1.16	0.58	0.63
	1,2-dilinoleoyl-GPC (18:2/18:2)	1.0478	1.1372	1.777	1.3988	1.1031	0.8387	0.8576		1.09	1.7	1.33	1.05	0.8	0.82
	1-linoleoyl-2-linolenoyl-GPC (18:2/18:3)*	1.2724	1.2651	1.8797	1.3206	1.3479	0.637	0.5675		0.99	1.48	1.04	1.06	0.5	0.45
	1-palmitoyl-2-linoleoyl-GPE (16:0/18:2)	0.9558	1.1259	1.7567	1.7792	0.8631	0.7598	0.8393		1.18	1.84	1.86	0.9	0.79	0.88
	1-palmitoyl-2-oleoyl-GPE (16:0/18:1)	1.0702	1.1691	1.4776	1.8494	1.0459	0.5894	0.8221		1.09	1.38	1.73	0.98	0.55	0.77
	1-palmitoyl-2-arachidonoyl-GPE (16:0/20:4)*	1.5562	0.9077	1.5113	0.8065	1.0654	1.0569	0.8238		0.58	0.97	0.52	0.68	0.68	0.53
	1,2-dioleoyl-GPE (18:1/18:1)	0.9102	1.2215	1.6784	2.3567	1.0787	0.542	0.69		1.34	1.84	2.59	1.19	0.6	0.76
	1-oleoyl-2-linoleoyl-GPE (18:1/18:2)*	0.907	1.2315	1.8568	2.0146	1.0304	0.6722	0.7724		1.36	2.05	2.22	1.14	0.74	0.85
	1,2-dilinoleoyl-GPE (18:2/18:2)*	0.9658	1.2437	2.0655	1.9396	1.0274	0.8417	0.8012		1.29	2.14	2.01	1.06	0.87	0.83
	1-palmitoyl-2-linoleoyl-GPS (16:0/18:2)	1.1061	0.7976	1.3209	1.3182	1.2358	0.6732	0.8693		0.72	1.19	1.19	1.12	0.61	0.79
	1-palmitoyl-2-linoleoyl-GPG (16:0/18:2)	0.9148	1.0221	1.857	1.6819	1.1561	0.5868	0.5979		1.12	2.03	1.84	1.26	0.64	0.65
	1-palmitoyl-2-oleoyl-GPI (16:0/18:1)*	1.149	1.0383	1.234	1.0302	1.0618	0.8304	0.7465		0.9	1.07	0.9	0.92	0.72	0.65
	1-(1-enyl-palmitoyl)-2-palmitoyl-GPC (P-16:0/16:0)*	1.4403	1.1286	1.1337	0.7542	1.0497	1.1778	0.8102		0.78	0.79	0.52	0.73	0.82	0.56
	1-oleoyl-GPE (18:1)	0.913	1.6851	1.8449	3.2511	0.7306	0.5216	1.5155		1.85	2.02	3.56	0.8	0.57	1.66
	1-palmitoyl-GPG (16:0)*	0.6169	0.9927	1.9923	3.0603	0.7262	0.5254	1.0901		1.61	3.23	4.96	1.18	0.85	1.77
	glycerol 3-phosphate	1.3369	1.4529	1.0895	0.7226	1.1727	1.0166	0.4995		1.09	0.81	0.54	0.88	0.76	0.37
	phosphoethanolamine	1.5499	0.8895	0.8515	1.1111	1.0268	1.0168	0.6883		0.57	0.55	0.72	0.66	0.66	0.44
	glycerophosphoinositol*	1.6261	1.4012	0.9985	0.4257	1.3569	0.8354	0.4269		0.86	0.61	0.26	0.83	0.51	0.26
	glycerophosphoglycerol	2.0718	1.5467	1.0463	0.4038	1.5954	0.7391	0.2987		0.75	0.51	0.19	0.77	0.36	0.14
	ethanolamine	0.9198	0.8099	1.2464	1.1516	0.626	1.0579	0.966		0.88	1.36	1.25	0.68	1.15	1.05
	choline	1.0309	1.035	0.9707	0.9415	1.0389	1.0254	0.9666		1	0.94	0.91	1.01	0.99	0.94
	choline phosphate	3.7386	2.3098	1.0688	0.5713	2.0261	0.5805	0.2671		0.62	0.29	0.15	0.54	0.16	0.07
	betaine aldehyde	0.5462	0.9957	0.6926	2.0516	0.5857	1.1631	1.7714		1.82	1.27	3.76	1.07	2.13	3.24
	2-dimethylaminoethanol	0.975	0.9632	1.2053	1.6392	0.9256	1.0019	1.7517		0.99	1.24	1.68	0.95	1.03	1.8
	glycerol	1.0311	1.0339	1.2021	1.1018	1.0165	0.8961	0.7758		1	1.17	1.07	0.99	0.87	0.75
	1-palmitoylglycerol (16:0)	0.8001	1.4727	1.5885	2.0675	0.7956	0.6206	0.9656		1.84	1.99	2.58	0.99	0.78	1.21
	1-oleoylglycerol (18:1)	0.8504	1.3099	1.6832	2.8223	1.1643	0.4163	0.7908		1.54	1.98	3.32	1.37	0.49	0.93
	2-linoleoylglycerol (18:2)	1.3147	1.0475	2.011	2.3884	0.8664	0.5987	1.2432		0.8	1.53	1.82	0.66	0.46	0.95
	palmitoyl-linoleoyl-glycerol (16:0/18:2) [1]*	1.0892	1.3463	1.3558	1.2777	1.096	0.9593	0.7707		1.24	1.24	1.17	1.01	0.88	0.71
	palmitoyl-linoleoyl-glycerol (16:0/18:2) [2]*	1.1449	1.1942	1.2729	1.1571	1.0277	0.8889	0.8163		1.04	1.11	1.01	0.9	0.78	0.71
	palmitoyl-linolenoyl-glycerol (16:0/18:3) [2]*	1.1688	1.2565	1.4966	1.2067	1.4535	0.745	0.4936		1.08	1.28	1.03	1.24	0.64	0.42
	diacylglycerol (16:1/18:2 [2], 16:0/18:3 [1])*	0.9033	0.9745	0.9089	0.9166	0.8323	0.5095	0.5031		1.08	1.01	1.01	0.92	0.56	0.56
	oleoyl-linoleoyl-glycerol (18:1/18:2) [1]	0.8489	1.5344	1.4217	1.779	0.7381	0.3597	0.3862		1.81	1.67	2.1	0.87	0.42	0.45
	oleoyl-linoleoyl-glycerol (18:1/18:2) [2]	1.1182	1.4722	1.5351	1.6235	0.9793	0.5601	0.5814		1.32	1.37	1.45	0.88	0.5	0.52
	linoleoyl-linoleoyl-glycerol (18:2/18:2) [1]*	1.0708	1.3136	1.3911	1.6936	0.9157	0.7204	0.7046		1.23	1.3	1.58	0.86	0.67	0.66
	linoleoyl-linoleoyl-glycerol (18:2/18:2) [2]*	1.1094	1.1535	1.4213	1.6753	0.9194	0.7661	0.7125		1.04	1.28	1.51	0.83	0.69	0.64
	linoleoyl-linolenoyl-glycerol (18:2/18:3) [1]*	1.2728	1.4054	1.3548	1.5705	1.0081	0.5567	0.4283		1.1	1.06	1.23	0.79	0.44	0.34
	linoleoyl-linolenoyl-glycerol (18:2/18:3) [2]*	1.3115	1.3988	1.402	1.3753	1.1304	0.6873	0.5566		1.07	1.07	1.05	0.86	0.52	0.42
	linolenoyl-linolenoyl-glycerol (18:3/18:3) [2]*	1.2058	1.2194	1.386	0.963	1.1795	0.4177	0.3619		1.01	1.15	0.8	0.98	0.35	0.3
	1,2-dilinoleoyl-galactosylglycerol (18:2/18:2)*	0.9179	0.6507	0.9616	1.1041	1.0438	1.0587	1.2616		0.71	1.05	1.2	1.14	1.15	1.37
	1-linoleoyl-2-linolenoyl-galactosylglycerol (18:2/18:3)*	1.1675	0.9053	1.3021	0.9997	1.1298	0.6835	0.8164		0.78	1.12	0.86	0.97	0.59	0.7
	1,2-dilinolenoyl-galactosylglycerol (18:3/18:3)*	1.5858	1.8568	2.1423	0.6859	1.8172	0.5263	0.5319		1.17	1.35	0.43	1.15	0.33	0.34
	1-palmitoyl-2-linoleoyl-digalactosylglycerol (16:0/18:2)*	1.2641	0.8634	0.9075	0.4717	1.0914	1.3056	1.3244		0.68	0.72	0.37	0.86	1.03	1.05
	1-palmitoyl-2-linolenoyl-digalactosylglycerol (16:0/18:3)	1.1575	0.9023	0.9217	0.307	1.4165	1.3245	0.8852		0.78	0.8	0.27	1.22	1.14	0.76
	1,2-dilinoleoyl-digalactosylglycerol (18:2/18:2)*	1.2514	0.7634	0.8167	0.6152	1.1667	1.6301	1.6178		0.61	0.65	0.49	0.93	1.3	1.29
	1-linoleoyl-2-linolenoyl-digalactosylglycerol (18:2/18:3)*	1.013	0.8077	0.9138	0.4678	1.2002	1.1793	0.9309		0.8	0.9	0.46	1.18	1.16	0.92
	digalactosylglycerol*	1.2342	1.1884	1.0762	0.868	1.0555	1.0766	0.769		0.96	0.87	0.7	0.86	0.87	0.62
	1-palmitoyl-digalactosylglycerol (16:0)*	1.035	1.146	1.0939	0.8191	0.7574	0.6385	1.5223		1.11	1.06	0.79	0.73	0.62	1.47
	phytosphingosine	1.2621	1.9423	1.2858	0.6788	1.0481	0.829	0.647		1.54	1.02	0.54	0.83	0.66	0.51
	dehydrophytosphingosine*	1.4696	2.5243	1.8048	0.8999	1.0555	0.9294	0.5788		1.72	1.23	0.61	0.72	0.63	0.39
	1-linoleoyl-sulfoquinovopyranosyl-glycerol (18:2)*	0.3284	1.0106	1.5043	3.0793	0.6201	0.4708	1.7744		3.08	4.58	9.38	1.89	1.43	5.4
Cofactors, Prosthetic groups, Electron carriers	nicotinamide ribonucleotide (NMN)	1.909	1.3679	0.9163	1.0021	1.1349	0.7539	0.5651		0.72	0.48	0.52	0.59	0.39	0.3
	nicotinate ribonucleoside	1.4356	1.2286	1.1885	0.9927	1.0673	1.2512	0.6379		0.86	0.83	0.69	0.74	0.87	0.44
	methylphosphate	1.0362	0.9499	0.9855	1.4417	1.0982	0.9107	0.6884		0.92	0.95	1.39	1.06	0.88	0.66
	riboflavin (Vitamin B2)	1.1545	1.1592	0.8549	0.8834	0.996	1.1764	0.7557		1	0.74	0.77	0.86	1.02	0.65
	dehydroascorbate	1.4067	1.0609	0.9068	0.7835	1.2358	0.8897	0.7605		0.75	0.64	0.56	0.88	0.63	0.54
	gulonate*	0.8889	0.8919	0.9351	1.3909	0.7684	0.9685	1.4286		1	1.05	1.56	0.86	1.09	1.61
	5-(2-Hydroxyethyl)-4-methylthiazole	1.0518	2.1474	0.2022	1.8128	1.871	0.8753	0.3603		2.04	0.19	1.72	1.78	0.83	0.34
	alpha-tocopherol	0.8106	0.9611	1.0782	1.2669	1.1563	1.1563	1.1891		1.19	1.33	1.56	1.43	1.43	1.47
	gamma-tocopherol/beta-tocopherol	1.2605	0.9816	0.9203	1.3085	1.1596	0.8097	0.9854		0.78	0.73	1.04	0.92	0.64	0.78
	pyridoxal	1.1408	0.8353	1.112	1.3745	1.0383	0.9244	0.8394		0.73	0.97	1.2	0.91	0.81	0.74
	pyridoxamine	0.7988	0.9891	1.0121	1.3132	0.9072	0.9824	1.1283		1.24	1.27	1.64	1.14	1.23	1.41
	pyridoxine (Vitamin B6)	1.1251	1.0545	1.0832	0.7081	1.1317	1.2306	0.5576		0.94	0.96	0.63	1.01	1.09	0.5
Nucleotide	1-methyladenine	0.8963	0.9586	0.8773	1.1405	0.8825	1.1074	1.2103		1.07	0.98	1.27	0.98	1.24	1.35
	2'-deoxyadenosine	0.737	1.0521	0.9694	1.5847	0.7984	1.0172	1.2517		1.43	1.32	2.15	1.08	1.38	1.7
	2'-deoxyguanosine	0.4703	1.0579	1.3528	3.0566	0.4331	0.3576	1.6353		2.25	2.88	6.5	0.92	0.76	3.48
	7-methylguanosine	0.791	0.8674	0.9794	1.9423	0.7092	1.0907	0.8082		1.1	1.24	2.46	0.9	1.38	1.02
	adenine	1.4018	1.2327	1.566	1.5924	1.0307	0.8892	0.5546		0.88	1.12	1.14	0.74	0.63	0.4
	adenosine 2'-monophosphate (2'-AMP)	1.1446	1.3593	1.2865	4.0264	0.9922	0.4259	1.7349		1.19	1.12	3.52	0.87	0.37	1.52
	N6-carbamoylthreonyladenosine	0.4684	0.9025	0.5769	1.5709	0.7388	1.2028	1.8714		1.93	1.23	3.35	1.58	2.57	4
	allantoic acid	0.7916	0.7356	1.0497	1.3577	0.6569	0.9949	1.4678		0.93	1.33	1.72	0.83	1.26	1.85
	allantoin	0.9154	0.822	0.947	1.1351	0.9756	1.1308	1.2349		0.9	1.03	1.24	1.07	1.24	1.35
	guanosine	1.0437	1.1247	1.1295	1.1341	0.9664	0.8251	0.6317		1.08	1.08	1.09	0.93	0.79	0.61
	guanosine 5'- monophosphate (5'-GMP)	0.8142	1.6333	1.9652	1.5604	1.1523	0.5311	1.1473		2.01	2.41	1.92	1.42	0.65	1.41
	N1-methyladenosine	0.6539	0.6081	1.2757	1.5022	1.1902	2.8032	1.4318		0.93	1.95	2.3	1.82	4.29	2.19
	N6-methyladenosine	0.629	0.9695	0.9235	1.6899	0.7948	0.8393	0.6049		1.54	1.47	2.69	1.26	1.33	0.96
	guanosine 2'-monophosphate (2'-GMP)*	0.4065	1.0306	0.9425	3.3487	0.7161	0.2268	1.2379		2.54	2.32	8.24	1.76	0.56	3.05
	N1-methylinosine	0.4596	0.5933	0.8111	1.1137	0.6532	1.3484	0.65		1.29	1.76	2.42	1.42	2.93	1.41
	cytidine	1.5009	1.6084	1.0992	1.3436	0.9722	0.8538	0.7304		1.07	0.73	0.9	0.65	0.57	0.49
	cytidine 5'-monophosphate (5'-CMP)	1.5127	1.6374	1.1207	0.8971	1.1078	0.8262	0.5302		1.08	0.74	0.59	0.73	0.55	0.35
	cytidine 2' or 3'-monophosphate (2' or 3'-CMP)	0.8647	0.7105	1.1737	2.0692	0.9672	1.162	1.2944		0.82	1.36	2.39	1.12	1.34	1.5
	ectoine	0.5757	0.8024	0.9999	1.877	0.5668	1.0634	1.9416		1.39	1.74	3.26	0.98	1.85	3.37
	orotate	0.6038	1.9144	1.0479	1.5734	1.0043	0.7976	3.463		3.17	1.74	2.61	1.66	1.32	5.74
	pseudouridine	1.4107	0.597	1.3325	0.9756	1.6246	2.5793	0.6901		0.42	0.94	0.69	1.15	1.83	0.49
	uridine	1.3437	1.3063	1.3647	1.124	1.016	0.961	0.6284		0.97	1.02	0.84	0.76	0.72	0.47
	uridine 5'-monophosphate (UMP)	1.222	1.3121	1.142	1.0501	1.2041	0.6659	0.7309		1.07	0.93	0.86	0.99	0.54	0.6
	uridine 3'-monophosphate (3'-UMP)	0.4252	0.8041	0.9326	2.5455	0.4653	0.3743	1.0953		1.89	2.19	5.99	1.09	0.88	2.58
	uridine 2'-monophosphate (2'-UMP)*	0.8784	1.1775	1.1971	3.4521	0.8674	0.5341	1.1235		1.34	1.36	3.93	0.99	0.61	1.28
	3-(3-amino-3-carboxypropyl)uridine*	0.8306	0.9411	0.9089	1.0973	0.8317	1.3044	1.3663		1.13	1.09	1.32	1	1.57	1.64
	(3'-5')-adenylyluridine	1.3011	0.98	0.927	1.624	0.8744	0.3007	0.477		0.75	0.71	1.25	0.67	0.23	0.37
Peptide	glycylvaline	1.3607	1.1028	1.0065	1.0104	1.1582	0.8393	0.7337		0.81	0.74	0.74	0.85	0.62	0.54
	leucylglycine	1.0805	1.1082	1.073	1.2136	1.0523	0.6308	0.8689		1.03	0.99	1.12	0.97	0.58	0.8
	phenylalanylglycine	0.7142	0.9935	0.6315	0.8099	0.7427	0.9511	1.3313		1.39	0.88	1.13	1.04	1.33	1.86
	glutaminylleucine	1.0755	1.1554	0.9892	1.0854	1.0169	0.7837	0.6111		1.07	0.92	1.01	0.95	0.73	0.57
	N,N,N-trimethyl-alanylproline betaine (TMAP)	0.8377	0.9591	0.8748	1.214	0.856	1.1482	1.7351		1.14	1.04	1.45	1.02	1.37	2.07
Secondary metabolism	salicylate	1.9573	1.0243	0.8931	0.9496	1.1417	1.3559	0.9032		0.52	0.46	0.49	0.58	0.69	0.46
	ferulate	0.7496	0.778	1.4373	2.0631	0.8592	2.6321	1.506		1.04	1.92	2.75	1.15	3.51	2.01
	vanillin	0.741	1.2253	0.9866	1.4339	1.3215	1.3002	2.183		1.65	1.33	1.94	1.78	1.75	2.95
	carotene diol (1)	0.8901	0.7824	1.2868	1.9004	0.9334	0.9766	1.1977		0.88	1.45	2.14	1.05	1.1	1.35
	carotene diol (2)	0.883	0.5703	1.2203	1.6624	0.6972	0.7496	0.7736		0.65	1.38	1.88	0.79	0.85	0.88
