# Supplementary material for: Transcriptomic and metabolomic changes in postharvest sugarbeet roots reveal widespread metabolic changes in storage and identify genes potentially responsible for respiratory sucrose loss
Source: Front Plant Sci. 2024 Jan 30;15:1320705. doi: 10.3389/fpls.2024.1320705 (PMC10861796; doi:10.3389/fpls.2024.1320705)
Supplement: Supplementary file 5 [file Table_5.xlsx]

## Sheet: Sheet1
Supplementary Table S5: Genes in the respiratory pathway that are differentially expressed in stored roots
relative to roots on the day of harvest and their sugarbeet genome gene identifiers
Significant differential expression of genes was determined using DEseq2 with fold change ≥ 2.00 and adjusted Pvalue ≤ 0.05.
Pathway	Protein name	Gene ID
Sucrose	alpha-glucosidase	LOC104888349
metabolism	alpha-glucosidase-like	LOC104888351
	beta-fructofuranosidase, soluble isoenzyme I-like	LOC104888690
	sucrose-phosphate synthase	LOC104909043
	sucrose-phosphatase 2-like	LOC104907189
	sucrose synthase, SBSS1	LOC104898912
	bidirectional sugar transporter N3	LOC104893854
	bidirectional sugar transporter NEC1-like	LOC104890419
	bidirectional sugar transporter SWEET7-like	LOC104908211
	bidirectional sugar transporter SWEET12	LOC104893853
	bidirectional sugar transporter SWEET17-like	LOC104906531
	bidirectional sugar transporter SWEET17-like	LOC104890373
Glycolysis	2,3,-bisphosphoglycerate 3-phosphatase	LOC104905971
	2,3-bisphosphoglycerate-dependent phosphoglycerate mutase_1	LOC104892681
	2,3-bisphosphoglycerate-dependent phosphoglycerate mutase_2	LOC104883459
	6-phosphofructokinase_1	LOC104903729
	6-phosphofructokinase_2	LOC104891013
	enolase_1	LOC104898495
	enolase_2	LOC104893952
	fructose-1,6-bisphosphate aldolase_1	LOC104895471
	fructose-1,6-bisphosphate aldolase_10	LOC104900225
	fructose-1,6-bisphosphate aldolase_11	LOC104904258
	fructose-1,6-bisphosphate aldolase_2	LOC104897285
	fructose-1,6-bisphosphate aldolase_3	LOC104889545
	fructose-1,6-bisphosphate aldolase_4	LOC104895124
	fructose-1,6-bisphosphate aldolase_5	LOC104901778
	fructose-1,6-bisphosphate aldolase_6	LOC104888980
	fructose-1,6-bisphosphate aldolase_7	LOC104892005
	fructose-1,6-bisphosphate aldolase_8	LOC104886639
	fructose-1,6-bisphosphate aldolase_9	LOC104897431
	glucose-6-phosphate isomerase	LOC104891360
	glyceraldehyde 3-phosphate dehydrogenase_1	LOC104897637
	glyceraldehyde 3-phosphate dehydrogenase_2	LOC104906366
	glyceraldehyde-3-phosphate dehydrogenase_3	LOC104896686
	phosphoglycerate kinase	LOC104898656
	pyruvate dehydrogenase E2 Component	LOC104892739
	pyruvate kinase	LOC104892942
	triosephosphate isomerase_1	LOC104895670
	triosephosphate isomerase_2	LOC104900108
	triosephosphate isomerase_3	LOC104887463
	triosephosphate isomerase_4	LOC104888503
	triosephosphate isomerase_5	LOC104904019
TCA cycle	citrate synthase_1	LOC104883911
	citrate synthase_2	LOC104905251
	citrate synthase_3	LOC104904585
	citrate synthase_4	LOC104905341
	malate dehydrogenase_1	LOC104901331
	malate dehydrogenase_2	LOC104894044
	malate dehydrogenase_3	LOC104883799
	malate dehydrogenase_4	LOC104903620
Oxidative	H+-exporting ATPase_1	LOC104886535
phosphorylation	H+-exporting ATPase_2	LOC104899661
	H+-transporting two-sector ATPase_1	LOC104883239
	H+-transporting two-sector ATPase_2	LOC104884892
	H+-transporting two-sector ATPase_3	LOC104888955
	H+-transporting two-sector ATPase_4	LOC104892890
	H+-transporting two-sector ATPase_5	LOC104897513
	H+-transporting two-sector ATPase_6	LOC104899894
	H+-transporting two-sector ATPase_7	LOC104905230
	H+-transporting two-sector ATPase_8	LOC104906598
	H+-transporting two-sector ATPase_9	LOC109133834
	inorganic diphosphatase_1	LOC104887236
	inorganic diphosphatase_2	LOC104892651
	inorganic diphosphatase_3	LOC104898772
	inorganic diphosphatase_4	LOC104904507
	inorganic diphosphatase_5	LOC104904547
	inorganic diphosphatase_6	LOC104908219
	NADH dehydrogenase_1	LOC104884435
	NADH dehydrogenase_2	LOC104884621
	NADH dehydrogenase_3	LOC104887564
	NADH dehydrogenase_4	LOC104901946
	NADH dehydrogenase_5	LOC109134462
	NADH-ubiquinone reductase_1	LOC104890196
	NADH-ubiquinone reductase_2	LOC104901618
	quinol-cytochrome c reductase	LOC104887036
