# Supplementary material for: Transcriptomic and metabolomic changes in postharvest sugarbeet roots reveal widespread metabolic changes in storage and identify genes potentially responsible for respiratory sucrose loss
Source: Front Plant Sci. 2024 Jan 30;15:1320705. doi: 10.3389/fpls.2024.1320705 (PMC10861796; doi:10.3389/fpls.2024.1320705)
Supplement: Supplementary file 6 [file Table_6.xlsx]

## Sheet: All Blue genes
Supplementary Table S6: Gene identifiers and annotations of genes assigned to the blue module by weighted gene co-expression network analysis (WGCNA)
Gene ID	Module	Annotation
LOC104904048	blue	(3aS,4S,5R,7aS)-5-hydroxy-7a-methyl-1-oxo-octahydro-1H-indene-4-carboxyl-CoA dehydrogenase (LOC104904048)
LOC104905653	blue	1,4-alpha-glucan-branching enzyme (LOC104905653)
LOC104895516	blue	12-oxophytodienoate reductase 3 (LOC104895516)
LOC104895517	blue	12-oxophytodienoate reductase 3 (LOC104895517)
LOC104896060	blue	14-3-3-like protein GF14 kappa (LOC104896060)
LOC104899658	blue	15-cis-phytoene desaturase, chloroplastic/chromoplastic (LOC104899658)
LOC104886590	blue	17.1 kDa class II heat shock protein (LOC104886590)
LOC104905393	blue	18S rRNA aminocarboxypropyltransferase (LOC104905393)
LOC104887971	blue	1-aminocyclopropane-1-carboxylate oxidase homolog 1 (LOC104887971)
LOC104901693	blue	1-phosphatidylinositol-3-phosphate 5-kinase FAB1B (LOC104901693)
LOC104891236	blue	2-(3-amino-3-carboxypropyl)histidine synthase subunit 1 (LOC104891236)
LOC104893636	blue	26S proteasome non-ATPase regulatory subunit 9 (LOC104893636)
LOC104891834	blue	30S ribosomal protein S10 alpha, chloroplastic (LOC104891834)
LOC104886923	blue	30S ribosomal protein S13, chloroplastic (LOC104886923)
LOC104895269	blue	30S ribosomal protein S16-2, chloroplastic/mitochondrial (LOC104895269)
LOC104904688	blue	30S ribosomal protein S17, chloroplastic (LOC104904688)
LOC104884136	blue	3-isopropylmalate dehydratase small subunit 1 (LOC104884136)
LOC104902115	blue	3-ketoacyl-CoA synthase 11 (LOC104902115)
LOC104889503	blue	3-oxoacyl-[acyl-carrier-protein] reductase FabG (LOC104889503)
LOC104905388	blue	3-phosphoshikimate 1-carboxyvinyltransferase 2 (LOC104905388)
LOC104890492	blue	4,5-DOPA dioxygenase extradiol (LOC104890492)
LOC104884039	blue	40S ribosomal protein S18 (LOC104884039)
LOC104905392	blue	40S ribosomal protein S18 (LOC104905392)
LOC104888661	blue	40S ribosomal protein S20-2 (LOC104888661)
LOC104883888	blue	40S ribosomal protein S2-2 (LOC104883888)
LOC104908529	blue	40S ribosomal protein S27-2 (LOC104908529)
LOC104898777	blue	40S ribosomal protein S28 (LOC104898777)
LOC104883961	blue	40S ribosomal protein S4-1 (LOC104883961)
LOC104906160	blue	40S ribosomal protein S7 (LOC104906160)
LOC104906289	blue	40S ribosomal protein S8 (LOC104906289)
LOC104902419	blue	4-coumarate--CoA ligase 1 (LOC104902419)
LOC104888010	blue	4-coumarate--CoA ligase 2 (LOC104888010)
LOC104899290	blue	4-hydroxybenzoate polyprenyltransferase, mitochondrial (LOC104899290)
LOC104908457	blue	4-hydroxy-tetrahydrodipicolinate reductase 2, chloroplastic (LOC104908457)
LOC104895401	blue	50S ribosomal protein L10, chloroplastic (LOC104895401)
LOC104891306	blue	50S ribosomal protein L13, chloroplastic (LOC104891306)
LOC104886838	blue	50S ribosomal protein L18 (LOC104886838)
LOC104899532	blue	50S ribosomal protein L4 (LOC104899532)
LOC104903444	blue	50S ribosomal protein L7/L12 (LOC104903444)
LOC104892242	blue	5'-adenylylsulfate reductase-like 4 (LOC104892242)
LOC104889081	blue	6,7-dimethyl-8-ribityllumazine synthase, chloroplastic (LOC104889081)
LOC104899981	blue	60S acidic ribosomal protein P0 (LOC104899981)
LOC104887919	blue	60S ribosomal protein L14-1 (LOC104887919)
LOC104907335	blue	60S ribosomal protein L18a-like protein (LOC104907335)
LOC104908322	blue	60S ribosomal protein L2, mitochondrial (LOC104908322)
LOC104894343	blue	60S ribosomal protein L27a-3 (LOC104894343)
LOC104901727	blue	60S ribosomal protein L32-1 (LOC104901727)
LOC104888537	blue	60S ribosomal protein L36-2 (LOC104888537)
LOC104897030	blue	60S ribosomal protein L6 (LOC104897030)
LOC104907036	blue	60S ribosomal protein L7a-2 (LOC104907036)
LOC104900865	blue	60S ribosome subunit biogenesis protein NIP7 homolog (LOC104900865)
LOC104892116	blue	7-deoxyloganetin glucosyltransferase (LOC104892116)
LOC104893375	blue	7-methyl-GTP pyrophosphatase (LOC104893375)
LOC104907355	blue	9-cis-epoxycarotenoid dioxygenase NCED2, chloroplastic (LOC104907355)
LOC104889365	blue	ABC transporter A family member 1 (LOC104889365)
LOC104903245	blue	ABC transporter A family member 2 (LOC104903245)
LOC104906200	blue	ABC transporter B family member 19 (LOC104906200)
LOC104884018	blue	ABC transporter C family member 10 (LOC104884018)
LOC104883717	blue	ABC transporter C family member 14 (LOC104883717)
LOC104904609	blue	ABC transporter C family member 3 (LOC104904609)
LOC104902882	blue	ABC transporter F family member 1 (LOC104902882)
LOC104888286	blue	abscisic acid receptor PYL8 (LOC104888286)
LOC104895972	blue	abscisic stress-ripening protein 3 (LOC104895972)
LOC104899897	blue	abscisic-aldehyde oxidase (LOC104899897)
LOC104890324	blue	acetylajmalan esterase (LOC104890324)
LOC104886976	blue	actin-depolymerizing factor 4 (LOC104886976)
LOC104893551	blue	actin-related protein 4 (LOC104893551)
LOC104902150	blue	activating signal cointegrator 1 complex subunit 2 (LOC104902150)
LOC104905220	blue	acyl carrier protein 1, mitochondrial (LOC104905220)
LOC104902093	blue	acyl-protein thioesterase 2 (LOC104902093)
LOC104908975	blue	adenine phosphoribosyltransferase 5 (LOC104908975)
LOC104902430	blue	ADP-ribosylation factor 1 (LOC104902430)
LOC104894820	blue	ADP-ribosylation factor 2-B (LOC104894820)
LOC104893913	blue	ADP-ribosylation factor GTPase-activating protein AGD3 (LOC104893913)
LOC104898529	blue	AF4/FMR2 family member lilli (LOC104898529)
LOC104901762	blue	AFG1-like ATPase (LOC104901762)
LOC104907505	blue	agamous-like MADS-box protein AGL15 (LOC104907505)
LOC104906358	blue	ALA-interacting subunit 3 (LOC104906358)
LOC104899678	blue	alanine aminotransferase 2 (LOC104899678)
LOC104897230	blue	ALBINO3-like protein 1, chloroplastic (LOC104897230)
LOC104890788	blue	ALBINO3-like protein 2, chloroplastic (LOC104890788)
LOC104888434	blue	albumin-2 (LOC104888434)
LOC104895143	blue	alcohol dehydrogenase 3 (LOC104895143)
LOC104899321	blue	alcohol dehydrogenase class-3 (LOC104899321)
LOC104905703	blue	allene oxide cyclase, chloroplastic (LOC104905703)
LOC104904425	blue	allene oxide synthase (LOC104904425)
LOC104906974	blue	allene oxide synthase 1, chloroplastic (LOC104906974)
LOC104903184	blue	alpha N-terminal protein methyltransferase 1 (LOC104903184)
LOC104894700	blue	alpha-(1,4)-fucosyltransferase (LOC104894700)
LOC104906268	blue	alpha/beta hydrolase domain-containing protein 17B (LOC104906268)
LOC104904067	blue	alpha-1,3-mannosyl-glycoprotein 2-beta-N-acetylglucosaminyltransferase (LOC104904067)
LOC104897971	blue	alpha-amylase 3, chloroplastic (LOC104897971)
LOC104888349	blue	alpha-glucosidase (LOC104888349)
LOC104894209	blue	alpha-mannosidase I MNS5 (LOC104894209)
LOC104908135	blue	alpha-soluble NSF attachment protein 2 (LOC104908135)
LOC104896510	blue	alpha-xylosidase 1 (LOC104896510)
LOC104899850	blue	aluminum-activated malate transporter 2 (LOC104899850)
LOC104899239	blue	amino acid permease 3-like (LOC104899239)
LOC104906316	blue	amino acid transporter AVT6E (LOC104906316)
LOC104896650	blue	amino-acid permease BAT1 homolog (LOC104896650)
LOC104892511	blue	AMP deaminase (LOC104892511)
LOC104897993	blue	AMP deaminase (LOC104897993)
LOC104907082	blue	ankyrin repeat-containing protein ITN1 (LOC104907082)
LOC104882810	blue	ankyrin repeat-containing protein NPR4 (LOC104882810)
LOC104887498	blue	annexin D3 (LOC104887498)
LOC104887502	blue	annexin-like protein RJ4 (LOC104887502)
LOC104901833	blue	anthocyanin 3'-O-beta-glucosyltransferase (LOC104901833)
LOC104907204	blue	AP-3 complex subunit delta (LOC104907204)
LOC104890678	blue	AP-3 complex subunit mu (LOC104890678)
LOC104891888	blue	apical junction molecule (LOC104891888)
LOC104908973	blue	APO protein 3, mitochondrial (LOC104908973)
LOC104898695	blue	aquaporin PIP2-1 (LOC104898695)
LOC104904246	blue	arginine decarboxylase (LOC104904246)
LOC104885547	blue	argininosuccinate synthase, chloroplastic (LOC104885547)
LOC104897279	blue	ARM REPEAT PROTEIN INTERACTING WITH ABF2 (LOC104897279)
LOC104898851	blue	ARM REPEAT PROTEIN INTERACTING WITH ABF2 (LOC104898851)
LOC104893885	blue	armadillo segment polarity protein (LOC104893885)
LOC104904632	blue	aromatic aminotransferase ISS1 (LOC104904632)
LOC104902228	blue	aspartate aminotransferase, cytoplasmic (LOC104902228)
LOC104891706	blue	aspartate carbamoyltransferase 1, chloroplastic (LOC104891706)
LOC104903596	blue	aspartic proteinase 36 (LOC104903596)
LOC104895916	blue	aspartic proteinase Asp1 (LOC104895916)
LOC104895548	blue	aspartyl protease family protein 1 (LOC104895548)
LOC104895549	blue	aspartyl protease family protein 1 (LOC104895549)
LOC104905477	blue	ataxin-10 (LOC104905477)
LOC104893824	blue	ataxin-3 homolog (LOC104893824)
LOC104891247	blue	AT-hook motif nuclear-localized protein 28 (LOC104891247)
LOC104907857	blue	AT-hook motif nuclear-localized protein 5 (LOC104907857)
LOC109133834	blue	ATP synthase subunit b', chloroplastic (LOC109133834)
LOC104896631	blue	ATP synthase subunit beta, mitochondrial (LOC104896631)
LOC104905230	blue	ATP synthase subunit delta', mitochondrial (LOC104905230)
LOC104893908	blue	ATP-dependent Clp protease ATP-binding subunit ClpA homolog CD4B, chloroplastic (LOC104893908)
LOC104905416	blue	ATP-dependent DNA helicase 2 subunit KU80 (LOC104905416)
LOC104887210	blue	ATP-dependent helicase BRM (LOC104887210)
LOC104883401	blue	ATP-dependent RNA helicase DEAH13 (LOC104883401)
LOC104899690	blue	AT-rich interactive domain-containing protein 4 (LOC104899690)
LOC104895453	blue	autophagy-related protein 13b (LOC104895453)
LOC104907085	blue	autophagy-related protein 18f (LOC104907085)
LOC104888747	blue	autophagy-related protein 3 (LOC104888747)
LOC104893911	blue	auxin response factor 2A (LOC104893911)
LOC104902645	blue	auxin response factor 6 (LOC104902645)
LOC104908192	blue	auxin response factor 9 (LOC104908192)
LOC104907046	blue	auxin transport protein BIG (LOC104907046)
LOC104887795	blue	auxin-binding protein ABP19a (LOC104887795)
LOC104889700	blue	auxin-induced protein PCNT115 (LOC104889700)
LOC104904635	blue	auxin-responsive protein IAA1 (LOC104904635)
LOC104905437	blue	auxin-responsive protein SAUR32 (LOC104905437)
LOC104904434	blue	B3 domain-containing protein At1g49475 (LOC104904434)
LOC104892529	blue	BAG family molecular chaperone regulator 4 (LOC104892529)
LOC104897517	blue	BAG family molecular chaperone regulator 6 (LOC104897517)
LOC104907325	blue	basic leucine zipper 43 (LOC104907325)
LOC104892818	blue	bax inhibitor 1 (LOC104892818)
LOC104904254	blue	B-box zinc finger protein 19 (LOC104904254)
LOC104902912	blue	benzyl alcohol O-benzoyltransferase (LOC104902912)
LOC104902913	blue	benzyl alcohol O-benzoyltransferase (LOC104902913)
LOC104901837	blue	berberine bridge enzyme-like 10 (LOC104901837)
LOC104895944	blue	BES1/BZR1 homolog protein 2 (LOC104895944)
LOC104882944	blue	BES1/BZR1 homolog protein 4 (LOC104882944)
LOC109135349	blue	Beta vulgaris subsp. vulgaris uncharacterized LOC109135349 (LOC109135349)
LOC104908688	blue	beta-amyrin 28-monooxygenase (LOC104908688)
LOC104908690	blue	beta-amyrin synthase (LOC104908690)
LOC104891254	blue	beta-catenin-like protein 1 (LOC104891254)
LOC104888690	blue	beta-fructofuranosidase, soluble isoenzyme I (LOC104888690)
LOC104890527	blue	beta-galactosidase 10 (LOC104890527)
LOC104897773	blue	beta-glucosidase 24 (LOC104897773)
LOC104895809	blue	beta-glucosidase 6 (LOC104895809)
LOC104893418	blue	beta-glucosidase BoGH3B (LOC104893418)
LOC104899896	blue	beta-glucosidase BoGH3B (LOC104899896)
LOC104909120	blue	beta-glucosidase BoGH3B (LOC104909120)
LOC104902048	blue	beta-glucuronosyltransferase GlcAT14B (LOC104902048)
LOC104907704	blue	beta-glucuronosyltransferase GlcAT14B (LOC104907704)
LOC104893854	blue	bidirectional sugar transporter N3 (LOC104893854)
LOC104893853	blue	bidirectional sugar transporter SWEET12 (LOC104893853)
LOC104890373	blue	bidirectional sugar transporter SWEET17 (LOC104890373)
LOC104906531	blue	bidirectional sugar transporter SWEET17 (LOC104906531)
LOC104888585	blue	bifunctional protein FolD 4, chloroplastic (LOC104888585)
LOC104904060	blue	bifunctional riboflavin biosynthesis protein RIBA 1, chloroplastic (LOC104904060)
LOC104905947	blue	biotin carboxyl carrier protein of acetyl-CoA carboxylase (LOC104905947)
LOC104885223	blue	biotin--protein ligase 2 (LOC104885223)
LOC104898943	blue	blue-light photoreceptor PHR2 (LOC104898943)
LOC104892881	blue	BOI-related E3 ubiquitin-protein ligase 1 (LOC104892881)
LOC104908430	blue	BRO1 domain-containing protein BROX (LOC104908430)
LOC104905923	blue	bromodomain-containing protein DDB_G0270170 (LOC104905923)
LOC104889903	blue	bromodomain-containing protein DDB_G0280777 (LOC104889903)
LOC104904649	blue	BTB/POZ and MATH domain-containing protein 3 (LOC104904649)
LOC104899910	blue	BTB/POZ and MATH domain-containing protein 4 (LOC104899910)
LOC104893233	blue	BTB/POZ domain-containing protein At1g21780 (LOC104893233)
LOC104901184	blue	BTB/POZ domain-containing protein At1g30440 (LOC104901184)
LOC104892009	blue	BTB/POZ domain-containing protein At1g55760 (LOC104892009)
LOC104894468	blue	BTB/POZ domain-containing protein At4g08455 (LOC104894468)
LOC104901469	blue	BTB/POZ domain-containing protein NPY2 (LOC104901469)
LOC104908117	blue	bystin (LOC104908117)
LOC104895073	blue	bZIP transcription factor 11 (LOC104895073)
LOC104899269	blue	bZIP transcription factor 60 (LOC104899269)
LOC104893043	blue	bZIP transcription factor 68 (LOC104893043)
LOC104900787	blue	C2 and GRAM domain-containing protein At1g03370 (LOC104900787)
LOC104894550	blue	caffeoylshikimate esterase (LOC104894550)
LOC104906121	blue	caffeoylshikimate esterase (LOC104906121)
LOC104892839	blue	calcineurin B-like protein 1 (LOC104892839)
LOC104883533	blue	calcineurin B-like protein 4 (LOC104883533)
LOC104907116	blue	calcium/calmodulin-regulated receptor-like kinase 2 (LOC104907116)
LOC104888229	blue	calcium-binding allergen Ole e 8 (LOC104888229)
LOC104887095	blue	calcium-binding protein CML39 (LOC104887095)
LOC104898106	blue	calcium-binding protein CML42 (LOC104898106)
LOC104888465	blue	calcium-binding protein CP1 (LOC104888465)
LOC104903042	blue	calcium-binding protein KRP1 (LOC104903042)
LOC104907119	blue	calcium-binding protein KRP1 (LOC104907119)
LOC104901000	blue	calcium-dependent protein kinase 2 (LOC104901000)
LOC104891685	blue	calcium-dependent protein kinase 33 (LOC104891685)
LOC104902123	blue	calcium-transporting ATPase 1 (LOC104902123)
LOC104894949	blue	calcium-transporting ATPase 2, plasma membrane-type (LOC104894949)
LOC104889645	blue	calmodulin (LOC104889645)
LOC104889622	blue	calmodulin-binding protein 25 (LOC104889622)
LOC104895670	blue	calmodulin-binding transcription activator 3 (LOC104895670)
LOC104888404	blue	calmodulin-binding transcription activator 6 (LOC104888404)
LOC104901985	blue	calmodulin-like protein 7 (LOC104901985)
LOC104905661	blue	carboxypeptidase A6 (LOC104905661)
LOC104898583	blue	carotene epsilon-monooxygenase, chloroplastic (LOC104898583)
LOC104887923	blue	casein kinase 1-like protein 10 (LOC104887923)
LOC104895992	blue	CASP-like protein 5C1 (LOC104895992)
LOC104890864	blue	cation/calcium exchanger 5 (LOC104890864)
LOC104906784	blue	cationic amino acid transporter 2, vacuolar (LOC104906784)
LOC104900276	blue	CBL-interacting protein kinase 2 (LOC104900276)
LOC104883309	blue	CBL-interacting serine/threonine-protein kinase 25 (LOC104883309)
LOC104886955	blue	CBL-interacting serine/threonine-protein kinase 6 (LOC104886955)
LOC104900725	blue	CBS domain-containing protein CBSX5 (LOC104900725)
LOC104890508	blue	CCR4-NOT transcription complex subunit 11 (LOC104890508)
LOC104905133	blue	CDPK-related kinase 3 (LOC104905133)
LOC104895576	blue	CDPK-related kinase 5 (LOC104895576)
LOC104890617	blue	cell division cycle 5-like protein (LOC104890617)
LOC104897831	blue	cell division topological specificity factor homolog, chloroplastic (LOC104897831)
LOC104894190	blue	cellulose synthase A catalytic subunit 2 [UDP-forming] (LOC104894190)
LOC104888008	blue	cellulose synthase-like protein D2 (LOC104888008)
LOC104893038	blue	cellulose synthase-like protein D3 (LOC104893038)
LOC104905898	blue	cellulose synthase-like protein E1 (LOC104905898)
LOC104888761	blue	cellulose synthase-like protein G2 (LOC104888761)
LOC104903185	blue	C-factor (LOC104903185)
LOC104894032	blue	chlorophyll a-b binding protein 4, chloroplastic (LOC104894032)
LOC104884551	blue	chorismate mutase 2 (LOC104884551)
LOC104899514	blue	chromatin modification-related protein EAF1 B (LOC104899514)
LOC104885068	blue	chromosome partition protein Smc (LOC104885068)
LOC104887570	blue	cilia- and flagella-associated protein 20 (LOC104887570)
LOC104896053	blue	classical arabinogalactan protein 9 (LOC104896053)
LOC104890468	blue	cleft lip and palate transmembrane protein 1 homolog (LOC104890468)
LOC104905621	blue	CO(2)-response secreted protease (LOC104905621)
LOC104887853	blue	COBRA-like protein 7 (LOC104887853)
LOC104893902	blue	coiled-coil domain-containing protein SCD2 (LOC104893902)
LOC104897765	blue	cold and drought-regulated protein CORA (LOC104897765)
LOC104895186	blue	cold shock domain-containing protein 3 (LOC104895186)
LOC104900737	blue	cold-responsive protein kinase 1 (LOC104900737)
LOC104907594	blue	cold-responsive protein kinase 1 (LOC104907594)
LOC104894497	blue	COMPASS-like H3K4 histone methylase component WDR5B (LOC104894497)
LOC104900534	blue	COP9 signalosome complex subunit 6a (LOC104900534)
LOC104905268	blue	COP9 signalosome complex subunit 7 (LOC104905268)
LOC104887054	blue	COP9 signalosome complex subunit 8 (LOC104887054)
LOC109133520	blue	copper transport protein ATX1 (LOC109133520)
LOC104897847	blue	CSC1-like protein At1g69450 (LOC104897847)
LOC104898825	blue	CSC1-like protein At4g02900 (LOC104898825)
LOC104901248	blue	CSC1-like protein ERD4 (LOC104901248)
LOC104886995	blue	C-terminal binding protein AN (LOC104886995)
LOC104894737	blue	CTP synthase (LOC104894737)
LOC104907807	blue	cullin-1 (LOC104907807)
LOC104885287	blue	cuticle collagen 1 (LOC104885287)
LOC104892170	blue	cuticle protein 21.3 (LOC104892170)
LOC104908395	blue	cyanidin 3-O-galactoside 2''-O-xylosyltransferase FGGT1 (LOC104908395)
LOC104882882	blue	cyclic pyranopterin monophosphate synthase, mitochondrial (LOC104882882)
LOC104887733	blue	cyclin-A2-2 (LOC104887733)
LOC104893390	blue	cyclin-B1-2 (LOC104893390)
LOC104908781	blue	cyclin-C1-1 (LOC104908781)
LOC104902497	blue	cyclin-D3-3 (LOC104902497)
LOC104895672	blue	cyclin-dependent kinase C-1 (LOC104895672)
LOC104893694	blue	cyclin-dependent kinase D-1 (LOC104893694)
LOC104890539	blue	cyclin-dependent kinase E-1 (LOC104890539)
LOC104891643	blue	cyclin-dependent kinase F-4 (LOC104891643)
LOC104890516	blue	cyclin-dependent kinase G-2 (LOC104890516)
LOC104899501	blue	cyclin-dependent kinase inhibitor 3 (LOC104899501)
LOC104889499	blue	cyclin-T1-3 (LOC104889499)
LOC104900881	blue	cysteine proteinase inhibitor 1 (LOC104900881)
LOC104905302	blue	cysteine proteinase inhibitor A (LOC104905302)
LOC104904861	blue	cysteine-rich and transmembrane domain-containing protein B (LOC104904861)
LOC104904859	blue	cysteine-rich and transmembrane domain-containing protein WIH2 (LOC104904859)
LOC104904862	blue	cysteine-rich and transmembrane domain-containing protein WIH2 (LOC104904862)
LOC104893578	blue	cysteine-rich receptor-like protein kinase 43 (LOC104893578)
LOC104896817	blue	cysteine-rich receptor-like protein kinase 43 (LOC104896817)
LOC104899505	blue	cytochrome b5 (LOC104899505)
LOC104883178	blue	cytochrome b561, DM13 and DOMON domain-containing protein At5g54830 (LOC104883178)
LOC104895711	blue	cytochrome b-c1 complex subunit 6-1, mitochondrial (LOC104895711)
LOC104898366	blue	cytochrome b-c1 complex subunit 9, mitochondrial (LOC104898366)
LOC104897661	blue	cytochrome b-c1 complex subunit Rieske-4, mitochondrial (LOC104897661)
LOC104904819	blue	cytochrome c (LOC104904819)
LOC104904399	blue	cytochrome c biogenesis protein CCS1, chloroplastic (LOC104904399)
LOC104896259	blue	cytochrome c oxidase assembly protein COX11, mitochondrial (LOC104896259)
LOC104891896	blue	cytochrome c oxidase subunit 6b-1 (LOC104891896)
LOC104894222	blue	cytochrome c1-2, heme protein, mitochondrial (LOC104894222)
LOC104908576	blue	cytochrome P450 71AP13 (LOC104908576)
LOC104907332	blue	cytochrome P450 72A397 (LOC104907332)
LOC104904803	blue	cytochrome P450 76AD1 (LOC104904803)
LOC104895114	blue	cytochrome P450 84A1 (LOC104895114)
LOC104900558	blue	cytochrome P450 CYP82D47-like (LOC104900558)
LOC104888814	blue	cytosolic sulfotransferase 13 (LOC104888814)
LOC104904959	blue	D-3-phosphoglycerate dehydrogenase 3, chloroplastic (LOC104904959)
LOC104900595	blue	D-aminoacyl-tRNA deacylase (LOC104900595)
LOC104905128	blue	DAR GTPase 3, chloroplastic (LOC104905128)
LOC104889139	blue	DEAD-box ATP-dependent RNA helicase 14 (LOC104889139)
LOC104883288	blue	DEAD-box ATP-dependent RNA helicase 21 (LOC104883288)
LOC104902743	blue	DEAD-box ATP-dependent RNA helicase 41-like (LOC104902743)
LOC104884840	blue	DEAD-box ATP-dependent RNA helicase 57 (LOC104884840)
LOC104892349	blue	dehydration-responsive element-binding protein 1A (LOC104892349)
LOC104906454	blue	dehydration-responsive element-binding protein 1D (LOC104906454)
LOC104907653	blue	deoxynucleoside triphosphate triphosphohydrolase SAMHD1 homolog (LOC104907653)
LOC104886775	blue	DExH-box ATP-dependent RNA helicase DExH10 (LOC104886775)
LOC104903384	blue	DExH-box ATP-dependent RNA helicase DExH17 (LOC104903384)
LOC104890552	blue	diacylglycerol kinase 2 (LOC104890552)
LOC104906934	blue	diacylglycerol O-acyltransferase 3 (LOC104906934)
LOC104901823	blue	dicer-like protein 4 (LOC104901823)
LOC104888511	blue	digalactosyldiacylglycerol synthase 2, chloroplastic (LOC104888511)
LOC104887207	blue	dihydrolipoyllysine-residue acetyltransferase component 1 of pyruvate dehydrogenase complex,
LOC104884603	blue	dihydrolipoyllysine-residue succinyltransferase component of 2-oxoglutarate dehydrogenase complex 1, mitochondrial (LOC104884603)
LOC104908891	blue	dihydroorotate dehydrogenase (quinone), mitochondrial (LOC104908891)
LOC104906746	blue	dirigent protein 22 (LOC104906746)
LOC104896236	blue	DIS3-like exonuclease 2 (LOC104896236)
LOC104899618	blue	disease resistance protein At4g27190 (LOC104899618)
LOC104899631	blue	disease resistance protein At4g27190 (LOC104899631)
LOC104899637	blue	disease resistance protein At4g27190 (LOC104899637)
LOC104904069	blue	disease resistance protein RGA2 (LOC104904069)
LOC104908459	blue	disease resistance protein RUN1 (LOC104908459)
LOC104907763	blue	DNA excision repair protein ERCC-1 (LOC104907763)
LOC104883791	blue	DNA gyrase subunit A, chloroplastic/mitochondrial (LOC104883791)
LOC104901424	blue	DNA ligase 1 (LOC104901424)
LOC104906524	blue	DNA ligase 1 (LOC104906524)
LOC104904501	blue	DNA mismatch repair protein MSH1, mitochondrial (LOC104904501)
LOC104883386	blue	DNA mismatch repair protein MSH5 (LOC104883386)
LOC104900308	blue	DNA polymerase epsilon subunit 3 (LOC104900308)
LOC104888894	blue	DNA polymerase I (LOC104888894)
LOC104904934	blue	DNA repair protein REV1 (LOC104904934)
LOC104906404	blue	DNA replication complex GINS protein PSF3 (LOC104906404)
LOC104891783	blue	DNA topoisomerase 1 alpha (LOC104891783)
LOC104889935	blue	DNA topoisomerase 6 subunit B (LOC104889935)
LOC104907275	blue	DNA-dependent metalloprotease WSS1 (LOC104907275)
LOC104901735	blue	DNA-directed RNA polymerase 3, chloroplastic (LOC104901735)
LOC104888681	blue	DNA-directed RNA polymerase III subunit RPC8 (LOC104888681)
LOC104887529	blue	DNA-directed RNA polymerase V subunit 1 (LOC104887529)
LOC104908813	blue	DNA-directed RNA polymerases I, II, and III subunit RPABC5 (LOC104908813)
LOC104900070	blue	dnaJ homolog subfamily B member 8 (LOC104900070)
LOC104901581	blue	dnaJ homolog subfamily C GRV2 (LOC104901581)
LOC104894742	blue	dnaJ protein ERDJ3B (LOC104894742)
LOC104907885	blue	DNAJ protein JJJ1 homolog (LOC104907885)
LOC104891366	blue	dnAJ-like protein slr0093 (LOC104891366)
LOC104891397	blue	dol-P-Man:Man(6)GlcNAc(2)-PP-Dol alpha-1,2-mannosyltransferase (LOC104891397)
LOC104899711	blue	dormancy-associated protein homolog 4 (LOC104899711)
LOC104908828	blue	dual specificity phosphatase Cdc25 (LOC104908828)
LOC104904815	blue	DUF21 domain-containing protein At2g14520 (LOC104904815)
LOC104898830	blue	DUF21 domain-containing protein At4g14240 (LOC104898830)
LOC104894200	blue	E2F transcription factor-like E2FE (LOC104894200)
LOC104907005	blue	E3 ubiquitin-protein ligase At3g02290 (LOC104907005)
LOC104891793	blue	E3 ubiquitin-protein ligase BRE1-like 2 (LOC104891793)
LOC104891189	blue	E3 ubiquitin-protein ligase CHFR (LOC104891189)
LOC104887507	blue	E3 ubiquitin-protein ligase DIS1 (LOC104887507)
LOC104884887	blue	E3 ubiquitin-protein ligase KEG (LOC104884887)
LOC104907730	blue	E3 ubiquitin-protein ligase RMA3 (LOC104907730)
LOC104899674	blue	E3 ubiquitin-protein ligase RNF170 (LOC104899674)
LOC104895965	blue	E3 ubiquitin-protein ligase RNF185 (LOC104895965)
LOC104901832	blue	E3 ubiquitin-protein ligase SDIR1 (LOC104901832)
LOC104906427	blue	E3 ubiquitin-protein ligase XBAT33 (LOC104906427)
LOC104894804	blue	E3 ubiquitin-protein ligase ZNF598 (LOC104894804)
LOC104885868	blue	early nodulin-93 (LOC104885868)
LOC104902084	blue	early nodulin-93-like (LOC104902084)
LOC104895841	blue	early nodulin-like protein 1 (LOC104895841)
LOC104887769	blue	early nodulin-like protein 3 (LOC104887769)
LOC104901790	blue	EG45-like domain containing protein (LOC104901790)
LOC104908260	blue	EKC/KEOPS complex subunit TPRKB (LOC104908260)
LOC104897575	blue	ELMO domain-containing protein A (LOC104897575)
LOC104886831	blue	elongation factor 1-alpha (LOC104886831)
LOC104886834	blue	elongation factor 1-alpha (LOC104886834)
LOC104906139	blue	elongation factor 2 (LOC104906139)
LOC104898913	blue	endoglucanase 17 (LOC104898913)
LOC104892160	blue	endoglucanase 6 (LOC104892160)
LOC104909100	blue	endonuclease 4 (LOC104909100)
LOC104884406	blue	enoyl-CoA hydratase 2, peroxisomal (LOC104884406)
LOC104906527	blue	epoxide hydrolase A (LOC104906527)
LOC104909098	blue	ER membrane protein complex subunit 7 homolog (LOC104909098)
LOC104888022	blue	ERAD-associated E3 ubiquitin-protein ligase HRD1A (LOC104888022)
LOC104903691	blue	ESCRT-related protein CHMP1B (LOC104903691)
LOC104891439	blue	esterase OVCA2 (LOC104891439)
LOC104888764	blue	ethylene receptor 2 (LOC104888764)
LOC104891730	blue	ethylene-responsive transcription factor 3 (LOC104891730)
LOC104883290	blue	ethylene-responsive transcription factor 4 (LOC104883290)
LOC104900638	blue	ethylene-responsive transcription factor 4 (LOC104900638)
LOC104896121	blue	ethylene-responsive transcription factor ABR1 (LOC104896121)
LOC104894865	blue	ethylene-responsive transcription factor ERF010 (LOC104894865)
LOC104901646	blue	ethylene-responsive transcription factor ERF017 (LOC104901646)
LOC104901648	blue	ethylene-responsive transcription factor ERF018 (LOC104901648)
LOC104886234	blue	ethylene-responsive transcription factor ERF025 (LOC104886234)
LOC104903353	blue	ethylene-responsive transcription factor ERF054 (LOC104903353)
LOC104898899	blue	ethylene-responsive transcription factor ERF073 (LOC104898899)
LOC104883763	blue	ethylene-responsive transcription factor ERF098 (LOC104883763)
LOC104896506	blue	ethylene-responsive transcription factor ERF118 (LOC104896506)
LOC104892628	blue	ethylene-responsive transcription factor RAP2-4 (LOC104892628)
LOC104901717	blue	eukaryotic translation initiation factor (LOC104901717)
LOC104882852	blue	eukaryotic translation initiation factor 2 subunit beta (LOC104882852)
LOC104892785	blue	eukaryotic translation initiation factor 2D (LOC104892785)
LOC104900206	blue	exocyst complex component EXO70B1 (LOC104900206)
LOC104887259	blue	exocyst complex component EXO70E2 (LOC104887259)
LOC104907894	blue	exocyst complex component EXO70E2 (LOC104907894)
LOC104903052	blue	expansin-B3 (LOC104903052)
LOC104903842	blue	expansin-like A2 (LOC104903842)
LOC104904429	blue	extra-large guanine nucleotide-binding protein 1 (LOC104904429)
LOC109135038	blue	FACT complex subunit SSRP1-like (LOC109135038)
LOC104903117	blue	farnesol kinase, chloroplastic (LOC104903117)
LOC104897552	blue	F-box only protein 6 (LOC104897552)
LOC104893231	blue	F-box protein 7 (LOC104893231)
LOC104890065	blue	F-box protein At1g30200 (LOC104890065)
LOC104898024	blue	F-box protein At1g49990 (LOC104898024)
LOC104891956	blue	F-box protein At1g78280 (LOC104891956)
LOC104900960	blue	F-box protein At3g07870 (LOC104900960)
LOC104895149	blue	F-box protein At4g35930 (LOC104895149)
LOC104893203	blue	F-box protein At5g06550 (LOC104893203)
LOC104886559	blue	F-box protein At5g49610 (LOC104886559)
LOC104905337	blue	F-box protein At5g51380 (LOC104905337)
LOC104900888	blue	F-box protein CPR1 (LOC104900888)
LOC104905503	blue	F-box protein PP2-A13 (LOC104905503)
LOC104894670	blue	F-box protein SKIP23 (LOC104894670)
LOC104900547	blue	F-box protein SKIP27 (LOC104900547)
LOC104892131	blue	F-box protein SKIP8 (LOC104892131)
LOC104905903	blue	F-box protein SKP2A (LOC104905903)
LOC104904835	blue	F-box/kelch-repeat protein At1g22040 (LOC104904835)
LOC104902061	blue	F-box/kelch-repeat protein At1g55270 (LOC104902061)
LOC104898353	blue	F-box/kelch-repeat protein At1g57790 (LOC104898353)
LOC104894516	blue	F-box/kelch-repeat protein SKIP30 (LOC104894516)
LOC104900260	blue	F-box/LRR-repeat protein 3 (LOC104900260)
LOC104898370	blue	F-box/LRR-repeat protein At1g67190 (LOC104898370)
LOC104908591	blue	ferredoxin-thioredoxin reductase catalytic chain, chloroplastic (LOC104908591)
LOC104892547	blue	ferritin, chloroplastic (LOC104892547)
LOC104904992	blue	filament-like plant protein 7 (LOC104904992)
LOC104891110	blue	flowering locus K homology domain (LOC104891110)
LOC104905294	blue	flowering locus K homology domain (LOC104905294)
LOC104887515	blue	flowering time control protein FY (LOC104887515)
LOC104891137	blue	flowering-promoting factor 1-like protein 3 (LOC104891137)
LOC104907656	blue	formate dehydrogenase 1, mitochondrial (LOC104907656)
LOC104899779	blue	formin-like protein 20 (LOC104899779)
LOC104898474	blue	fructose-bisphosphate aldolase, cytoplasmic isozyme (LOC104898474)
LOC104896632	blue	fruit protein pKIWI502 (LOC104896632)
LOC104895053	blue	gamma carbonic anhydrase 1, mitochondrial (LOC104895053)
LOC104908335	blue	gastric triacylglycerol lipase (LOC104908335)
LOC104904264	blue	GATA transcription factor 7 (LOC104904264)
LOC104898486	blue	GATA transcription factor 8 (LOC104898486)
LOC104905183	blue	GDP-mannose 4,6 dehydratase 1 (LOC104905183)
LOC104888248	blue	GDSL esterase/lipase At4g10955-like (LOC104888248)
LOC104894191	blue	GDSL esterase/lipase At5g14450 (LOC104894191)
LOC104900582	blue	GDSL esterase/lipase At5g45920 (LOC104900582)
LOC104903389	blue	GDSL esterase/lipase CPRD49 (LOC104903389)
LOC104903358	blue	GEM-like protein 1 (LOC104903358)
LOC104897483	blue	GEM-like protein 5 (LOC104897483)
LOC104897080	blue	general transcription and DNA repair factor IIH helicase subunit XPD (LOC104897080)
LOC104903681	blue	geranylgeranyl transferase type-2 subunit beta 1 (LOC104903681)
LOC104894825	blue	gibberellin 2-beta-dioxygenase 2 (LOC104894825)
LOC104889434	blue	gibberellin-regulated protein 13 (LOC104889434)
LOC104894619	blue	glu S.griseus protease inhibitor (LOC104894619)
LOC104895609	blue	glucan endo-1,3-beta-glucosidase (LOC104895609)
LOC104903221	blue	glucan endo-1,3-beta-glucosidase (LOC104903221)
LOC104904063	blue	glucan endo-1,3-beta-glucosidase (LOC104904063)
LOC104900311	blue	glucan endo-1,3-beta-glucosidase 14 (LOC104900311)
LOC104900784	blue	glucan endo-1,3-beta-glucosidase 5 (LOC104900784)
LOC104903071	blue	glucose-1-phosphate adenylyltransferase small subunit, chloroplastic/amyloplastic (LOC104903071)
LOC104893126	blue	glucose-6-phosphate isomerase, cytosolic (LOC104893126)
LOC104893647	blue	glucose-induced degradation protein 4 homolog (LOC104893647)
LOC104904070	blue	glutamate receptor 3.2 (LOC104904070)
LOC104893419	blue	glutamic acid-rich protein (LOC104893419)
LOC104884179	blue	glutamyl-tRNA(Gln) amidotransferase subunit B, chloroplastic/mitochondrial (LOC104884179)
LOC104886900	blue	glutathione S-transferase L3 (LOC104886900)
LOC104898058	blue	glutathione S-transferase T3-like (LOC104898058)
LOC104899212	blue	glutathione S-transferase U8 (LOC104899212)
LOC104894057	blue	glutathione S-transferase U9 (LOC104894057)
LOC104906366	blue	glyceraldehyde-3-phosphate dehydrogenase GAPCP2, chloroplastic (LOC104906366)
LOC104887164	blue	glycerol-3-phosphate dehydrogenase [NAD(+)] 2, chloroplastic (LOC104887164)
LOC104895829	blue	glycine-rich cell wall structural protein-like (LOC104895829)
LOC104909092	blue	glycine-rich protein 2 (LOC104909092)
LOC104886682	blue	glycine-rich RNA-binding protein 4, mitochondrial (LOC104886682)
LOC104892023	blue	GPI-anchored protein LLG2 (LOC104892023)
LOC104901983	blue	GPN-loop GTPase QQT1 (LOC104901983)
LOC104907421	blue	GRIP and coiled-coil domain-containing protein C27D7.02c (LOC104907421)
LOC104887243	blue	GTPase activating protein 1 (LOC104887243)
LOC104887686	blue	GTP-binding nuclear protein Ran-3 (LOC104887686)
LOC104902104	blue	GTP-binding nuclear protein Ran-3 (LOC104902104)
LOC104884368	blue	GTP-binding protein YPTM2 (LOC104884368)
LOC104903040	blue	G-type lectin S-receptor-like serine/threonine-protein kinase At2g19130 (LOC104903040)
LOC104894316	blue	G-type lectin S-receptor-like serine/threonine-protein kinase At4g03230 (LOC104894316)
LOC104889286	blue	guanylate kinase 1 (LOC104889286)
LOC104897509	blue	haloacid dehalogenase-like hydrolase domain-containing protein 3 (LOC104897509)
LOC104893923	blue	heat shock 70 kDa protein (LOC104893923)
LOC104897806	blue	heat shock 70 kDa protein, mitochondrial (LOC104897806)
LOC104899070	blue	heat shock factor-binding protein (LOC104899070)
LOC104889772	blue	heat stress transcription factor A-5 (LOC104889772)
LOC104906431	blue	heat stress transcription factor B-2a (LOC104906431)
LOC104895715	blue	heavy metal-associated isoprenylated plant protein 23 (LOC104895715)
LOC104890865	blue	heavy metal-associated isoprenylated plant protein 33 (LOC104890865)
LOC104892245	blue	heavy metal-associated isoprenylated plant protein 39 (LOC104892245)
LOC104903871	blue	heterodimeric geranylgeranyl pyrophosphate synthase small subunit, chloroplastic (LOC104903871)
LOC104889989	blue	heterogeneous nuclear ribonucleoprotein H (LOC104889989)
LOC104902309	blue	hexokinase-1 (LOC104902309)
LOC104893929	blue	hexosyltransferase GAUT11 (LOC104893929)
LOC104883736	blue	high mobility group B protein 14 (LOC104883736)
LOC104905928	blue	high mobility group B protein 3 (LOC104905928)
LOC104907714	blue	histidine-rich glycoprotein-like (LOC104907714)
LOC104899324	blue	histone acetyltransferase type B catalytic subunit (LOC104899324)
LOC104901084	blue	histone H2A.6 (LOC104901084)
LOC104893769	blue	histone-lysine N-methyltransferase ATX2 (LOC104893769)
LOC104884016	blue	histone-lysine N-methyltransferase ATXR2 (LOC104884016)
LOC104906822	blue	histone-lysine N-methyltransferase family member SUVH2 (LOC104906822)
LOC104895983	blue	histone-lysine N-methyltransferase SUVR5 (LOC104895983)
LOC104892624	blue	homeobox-leucine zipper protein ATHB-12 (LOC104892624)
LOC104904753	blue	homeobox-leucine zipper protein ATHB-15 (LOC104904753)
LOC104904074	blue	homoserine kinase (LOC104904074)
LOC104883626	blue	hydroxyethylthiazole kinase (LOC104883626)
LOC104882854	blue	hypothetical protein (LOC104882854)
LOC104882963	blue	hypothetical protein (LOC104882963)
LOC104883005	blue	hypothetical protein (LOC104883005)
LOC104883032	blue	hypothetical protein (LOC104883032)
LOC104883107	blue	hypothetical protein (LOC104883107)
LOC104883433	blue	hypothetical protein (LOC104883433)
LOC104883439	blue	hypothetical protein (LOC104883439)
LOC104883740	blue	hypothetical protein (LOC104883740)
LOC104883909	blue	hypothetical protein (LOC104883909)
LOC104884122	blue	hypothetical protein (LOC104884122)
LOC104884132	blue	hypothetical protein (LOC104884132)
LOC104884135	blue	hypothetical protein (LOC104884135)
LOC104884227	blue	hypothetical protein (LOC104884227)
LOC104884345	blue	hypothetical protein (LOC104884345)
LOC104884519	blue	hypothetical protein (LOC104884519)
LOC104884549	blue	hypothetical protein (LOC104884549)
LOC104884985	blue	hypothetical protein (LOC104884985)
LOC104885201	blue	hypothetical protein (LOC104885201)
LOC104885715	blue	hypothetical protein (LOC104885715)
LOC104885924	blue	hypothetical protein (LOC104885924)
LOC104886546	blue	hypothetical protein (LOC104886546)
LOC104886563	blue	hypothetical protein (LOC104886563)
LOC104886627	blue	hypothetical protein (LOC104886627)
LOC104886703	blue	hypothetical protein (LOC104886703)
LOC104886810	blue	hypothetical protein (LOC104886810)
LOC104886820	blue	hypothetical protein (LOC104886820)
LOC104886823	blue	hypothetical protein (LOC104886823)
LOC104886949	blue	hypothetical protein (LOC104886949)
LOC104887015	blue	hypothetical protein (LOC104887015)
LOC104887064	blue	hypothetical protein (LOC104887064)
LOC104887094	blue	hypothetical protein (LOC104887094)
LOC104887122	blue	hypothetical protein (LOC104887122)
LOC104887131	blue	hypothetical protein (LOC104887131)
LOC104887137	blue	hypothetical protein (LOC104887137)
LOC104887233	blue	hypothetical protein (LOC104887233)
LOC104887288	blue	hypothetical protein (LOC104887288)
LOC104887420	blue	hypothetical protein (LOC104887420)
LOC104887512	blue	hypothetical protein (LOC104887512)
LOC104887566	blue	hypothetical protein (LOC104887566)
LOC104887580	blue	hypothetical protein (LOC104887580)
LOC104887627	blue	hypothetical protein (LOC104887627)
LOC104887743	blue	hypothetical protein (LOC104887743)
LOC104887987	blue	hypothetical protein (LOC104887987)
LOC104888013	blue	hypothetical protein (LOC104888013)
LOC104888193	blue	hypothetical protein (LOC104888193)
LOC104888215	blue	hypothetical protein (LOC104888215)
LOC104888281	blue	hypothetical protein (LOC104888281)
LOC104888379	blue	hypothetical protein (LOC104888379)
LOC104888395	blue	hypothetical protein (LOC104888395)
LOC104888524	blue	hypothetical protein (LOC104888524)
LOC104888549	blue	hypothetical protein (LOC104888549)
LOC104888683	blue	hypothetical protein (LOC104888683)
LOC104888712	blue	hypothetical protein (LOC104888712)
LOC104888735	blue	hypothetical protein (LOC104888735)
LOC104888865	blue	hypothetical protein (LOC104888865)
LOC104889017	blue	hypothetical protein (LOC104889017)
LOC104889372	blue	hypothetical protein (LOC104889372)
LOC104889560	blue	hypothetical protein (LOC104889560)
LOC104889790	blue	hypothetical protein (LOC104889790)
LOC104889839	blue	hypothetical protein (LOC104889839)
LOC104889845	blue	hypothetical protein (LOC104889845)
LOC104890082	blue	hypothetical protein (LOC104890082)
LOC104890132	blue	hypothetical protein (LOC104890132)
LOC104890176	blue	hypothetical protein (LOC104890176)
LOC104890322	blue	hypothetical protein (LOC104890322)
LOC104890433	blue	hypothetical protein (LOC104890433)
LOC104890451	blue	hypothetical protein (LOC104890451)
LOC104891179	blue	hypothetical protein (LOC104891179)
LOC104891205	blue	hypothetical protein (LOC104891205)
LOC104891211	blue	hypothetical protein (LOC104891211)
LOC104891272	blue	hypothetical protein (LOC104891272)
LOC104891317	blue	hypothetical protein (LOC104891317)
LOC104891341	blue	hypothetical protein (LOC104891341)
LOC104891343	blue	hypothetical protein (LOC104891343)
LOC104891592	blue	hypothetical protein (LOC104891592)
LOC104891645	blue	hypothetical protein (LOC104891645)
LOC104891671	blue	hypothetical protein (LOC104891671)
LOC104891757	blue	hypothetical protein (LOC104891757)
LOC104891832	blue	hypothetical protein (LOC104891832)
LOC104892176	blue	hypothetical protein (LOC104892176)
LOC104892265	blue	hypothetical protein (LOC104892265)
LOC104892308	blue	hypothetical protein (LOC104892308)
LOC104892321	blue	hypothetical protein (LOC104892321)
LOC104892326	blue	hypothetical protein (LOC104892326)
LOC104892353	blue	hypothetical protein (LOC104892353)
LOC104892450	blue	hypothetical protein (LOC104892450)
LOC104892467	blue	hypothetical protein (LOC104892467)
LOC104892588	blue	hypothetical protein (LOC104892588)
LOC104892613	blue	hypothetical protein (LOC104892613)
LOC104892642	blue	hypothetical protein (LOC104892642)
LOC104893007	blue	hypothetical protein (LOC104893007)
LOC104893010	blue	hypothetical protein (LOC104893010)
LOC104893017	blue	hypothetical protein (LOC104893017)
LOC104893104	blue	hypothetical protein (LOC104893104)
LOC104893175	blue	hypothetical protein (LOC104893175)
LOC104893373	blue	hypothetical protein (LOC104893373)
LOC104893568	blue	hypothetical protein (LOC104893568)
LOC104893667	blue	hypothetical protein (LOC104893667)
LOC104893693	blue	hypothetical protein (LOC104893693)
LOC104893817	blue	hypothetical protein (LOC104893817)
LOC104893943	blue	hypothetical protein (LOC104893943)
LOC104893972	blue	hypothetical protein (LOC104893972)
LOC104893983	blue	hypothetical protein (LOC104893983)
LOC104894048	blue	hypothetical protein (LOC104894048)
LOC104894100	blue	hypothetical protein (LOC104894100)
LOC104894175	blue	hypothetical protein (LOC104894175)
LOC104894188	blue	hypothetical protein (LOC104894188)
LOC104894204	blue	hypothetical protein (LOC104894204)
LOC104894210	blue	hypothetical protein (LOC104894210)
LOC104894269	blue	hypothetical protein (LOC104894269)
LOC104894275	blue	hypothetical protein (LOC104894275)
LOC104894347	blue	hypothetical protein (LOC104894347)
LOC104894423	blue	hypothetical protein (LOC104894423)
LOC104894456	blue	hypothetical protein (LOC104894456)
LOC104894459	blue	hypothetical protein (LOC104894459)
LOC104894736	blue	hypothetical protein (LOC104894736)
LOC104894740	blue	hypothetical protein (LOC104894740)
LOC104894743	blue	hypothetical protein (LOC104894743)
LOC104894841	blue	hypothetical protein (LOC104894841)
LOC104894848	blue	hypothetical protein (LOC104894848)
LOC104894892	blue	hypothetical protein (LOC104894892)
LOC104894948	blue	hypothetical protein (LOC104894948)
LOC104894971	blue	hypothetical protein (LOC104894971)
LOC104894992	blue	hypothetical protein (LOC104894992)
LOC104895102	blue	hypothetical protein (LOC104895102)
LOC104895177	blue	hypothetical protein (LOC104895177)
LOC104895246	blue	hypothetical protein (LOC104895246)
LOC104895545	blue	hypothetical protein (LOC104895545)
LOC104895566	blue	hypothetical protein (LOC104895566)
LOC104895571	blue	hypothetical protein (LOC104895571)
LOC104895588	blue	hypothetical protein (LOC104895588)
LOC104895598	blue	hypothetical protein (LOC104895598)
LOC104895644	blue	hypothetical protein (LOC104895644)
LOC104895739	blue	hypothetical protein (LOC104895739)
LOC104895746	blue	hypothetical protein (LOC104895746)
LOC104895802	blue	hypothetical protein (LOC104895802)
LOC104895853	blue	hypothetical protein (LOC104895853)
LOC104895991	blue	hypothetical protein (LOC104895991)
LOC104896008	blue	hypothetical protein (LOC104896008)
LOC104896013	blue	hypothetical protein (LOC104896013)
LOC104896033	blue	hypothetical protein (LOC104896033)
LOC104896036	blue	hypothetical protein (LOC104896036)
LOC104896039	blue	hypothetical protein (LOC104896039)
LOC104896128	blue	hypothetical protein (LOC104896128)
LOC104896314	blue	hypothetical protein (LOC104896314)
LOC104896432	blue	hypothetical protein (LOC104896432)
LOC104896504	blue	hypothetical protein (LOC104896504)
LOC104896512	blue	hypothetical protein (LOC104896512)
LOC104896525	blue	hypothetical protein (LOC104896525)
LOC104896639	blue	hypothetical protein (LOC104896639)
LOC104896789	blue	hypothetical protein (LOC104896789)
LOC104896830	blue	hypothetical protein (LOC104896830)
LOC104896987	blue	hypothetical protein (LOC104896987)
LOC104897211	blue	hypothetical protein (LOC104897211)
LOC104897268	blue	hypothetical protein (LOC104897268)
LOC104897290	blue	hypothetical protein (LOC104897290)
LOC104897346	blue	hypothetical protein (LOC104897346)
LOC104897494	blue	hypothetical protein (LOC104897494)
LOC104897527	blue	hypothetical protein (LOC104897527)
LOC104897620	blue	hypothetical protein (LOC104897620)
LOC104897787	blue	hypothetical protein (LOC104897787)
LOC104897807	blue	hypothetical protein (LOC104897807)
LOC104897967	blue	hypothetical protein (LOC104897967)
LOC104898017	blue	hypothetical protein (LOC104898017)
LOC104898053	blue	hypothetical protein (LOC104898053)
LOC104898243	blue	hypothetical protein (LOC104898243)
LOC104898640	blue	hypothetical protein (LOC104898640)
LOC104898654	blue	hypothetical protein (LOC104898654)
LOC104898682	blue	hypothetical protein (LOC104898682)
LOC104898734	blue	hypothetical protein (LOC104898734)
LOC104898790	blue	hypothetical protein (LOC104898790)
LOC104898867	blue	hypothetical protein (LOC104898867)
LOC104899096	blue	hypothetical protein (LOC104899096)
LOC104899346	blue	hypothetical protein (LOC104899346)
LOC104899436	blue	hypothetical protein (LOC104899436)
LOC104899597	blue	hypothetical protein (LOC104899597)
LOC104899689	blue	hypothetical protein (LOC104899689)
LOC104899793	blue	hypothetical protein (LOC104899793)
LOC104899814	blue	hypothetical protein (LOC104899814)
LOC104899879	blue	hypothetical protein (LOC104899879)
LOC104900040	blue	hypothetical protein (LOC104900040)
LOC104900078	blue	hypothetical protein (LOC104900078)
LOC104900097	blue	hypothetical protein (LOC104900097)
LOC104900145	blue	hypothetical protein (LOC104900145)
LOC104900346	blue	hypothetical protein (LOC104900346)
LOC104900521	blue	hypothetical protein (LOC104900521)
LOC104900608	blue	hypothetical protein (LOC104900608)
LOC104900699	blue	hypothetical protein (LOC104900699)
LOC104900845	blue	hypothetical protein (LOC104900845)
LOC104901335	blue	hypothetical protein (LOC104901335)
LOC104901406	blue	hypothetical protein (LOC104901406)
LOC104901431	blue	hypothetical protein (LOC104901431)
LOC104901445	blue	hypothetical protein (LOC104901445)
LOC104901457	blue	hypothetical protein (LOC104901457)
LOC104901624	blue	hypothetical protein (LOC104901624)
LOC104901657	blue	hypothetical protein (LOC104901657)
LOC104901703	blue	hypothetical protein (LOC104901703)
LOC104901706	blue	hypothetical protein (LOC104901706)
LOC104901736	blue	hypothetical protein (LOC104901736)
LOC104901825	blue	hypothetical protein (LOC104901825)
LOC104901896	blue	hypothetical protein (LOC104901896)
LOC104901901	blue	hypothetical protein (LOC104901901)
LOC104902021	blue	hypothetical protein (LOC104902021)
LOC104902108	blue	hypothetical protein (LOC104902108)
LOC104902167	blue	hypothetical protein (LOC104902167)
LOC104902353	blue	hypothetical protein (LOC104902353)
LOC104902358	blue	hypothetical protein (LOC104902358)
LOC104902365	blue	hypothetical protein (LOC104902365)
LOC104902383	blue	hypothetical protein (LOC104902383)
LOC104902390	blue	hypothetical protein (LOC104902390)
LOC104902504	blue	hypothetical protein (LOC104902504)
LOC104902539	blue	hypothetical protein (LOC104902539)
LOC104902581	blue	hypothetical protein (LOC104902581)
LOC104902609	blue	hypothetical protein (LOC104902609)
LOC104902811	blue	hypothetical protein (LOC104902811)
LOC104902876	blue	hypothetical protein (LOC104902876)
LOC104902954	blue	hypothetical protein (LOC104902954)
LOC104903006	blue	hypothetical protein (LOC104903006)
LOC104903037	blue	hypothetical protein (LOC104903037)
LOC104903108	blue	hypothetical protein (LOC104903108)
LOC104903196	blue	hypothetical protein (LOC104903196)
LOC104903287	blue	hypothetical protein (LOC104903287)
LOC104903501	blue	hypothetical protein (LOC104903501)
LOC104903552	blue	hypothetical protein (LOC104903552)
LOC104903611	blue	hypothetical protein (LOC104903611)
LOC104903644	blue	hypothetical protein (LOC104903644)
LOC104903675	blue	hypothetical protein (LOC104903675)
LOC104903893	blue	hypothetical protein (LOC104903893)
LOC104903923	blue	hypothetical protein (LOC104903923)
LOC104904005	blue	hypothetical protein (LOC104904005)
LOC104904043	blue	hypothetical protein (LOC104904043)
LOC104904079	blue	hypothetical protein (LOC104904079)
LOC104904080	blue	hypothetical protein (LOC104904080)
LOC104904102	blue	hypothetical protein (LOC104904102)
LOC104904114	blue	hypothetical protein (LOC104904114)
LOC104904360	blue	hypothetical protein (LOC104904360)
LOC104904575	blue	hypothetical protein (LOC104904575)
LOC104904681	blue	hypothetical protein (LOC104904681)
LOC104904728	blue	hypothetical protein (LOC104904728)
LOC104904781	blue	hypothetical protein (LOC104904781)
LOC104904903	blue	hypothetical protein (LOC104904903)
LOC104904905	blue	hypothetical protein (LOC104904905)
LOC104905152	blue	hypothetical protein (LOC104905152)
LOC104905219	blue	hypothetical protein (LOC104905219)
LOC104905249	blue	hypothetical protein (LOC104905249)
LOC104905335	blue	hypothetical protein (LOC104905335)
LOC104905351	blue	hypothetical protein (LOC104905351)
LOC104905510	blue	hypothetical protein (LOC104905510)
LOC104905528	blue	hypothetical protein (LOC104905528)
LOC104906199	blue	hypothetical protein (LOC104906199)
LOC104906207	blue	hypothetical protein (LOC104906207)
LOC104906293	blue	hypothetical protein (LOC104906293)
LOC104906400	blue	hypothetical protein (LOC104906400)
LOC104906408	blue	hypothetical protein (LOC104906408)
LOC104906507	blue	hypothetical protein (LOC104906507)
LOC104906668	blue	hypothetical protein (LOC104906668)
LOC104906948	blue	hypothetical protein (LOC104906948)
LOC104906984	blue	hypothetical protein (LOC104906984)
LOC104906998	blue	hypothetical protein (LOC104906998)
LOC104907111	blue	hypothetical protein (LOC104907111)
LOC104907243	blue	hypothetical protein (LOC104907243)
LOC104907244	blue	hypothetical protein (LOC104907244)
LOC104907245	blue	hypothetical protein (LOC104907245)
LOC104907345	blue	hypothetical protein (LOC104907345)
LOC104907546	blue	hypothetical protein (LOC104907546)
LOC104907615	blue	hypothetical protein (LOC104907615)
LOC104907659	blue	hypothetical protein (LOC104907659)
LOC104907726	blue	hypothetical protein (LOC104907726)
LOC104907727	blue	hypothetical protein (LOC104907727)
LOC104907728	blue	hypothetical protein (LOC104907728)
LOC104907775	blue	hypothetical protein (LOC104907775)
LOC104907998	blue	hypothetical protein (LOC104907998)
LOC104908168	blue	hypothetical protein (LOC104908168)
LOC104908226	blue	hypothetical protein (LOC104908226)
LOC104908290	blue	hypothetical protein (LOC104908290)
LOC104908492	blue	hypothetical protein (LOC104908492)
LOC104908518	blue	hypothetical protein (LOC104908518)
LOC104908680	blue	hypothetical protein (LOC104908680)
LOC104908710	blue	hypothetical protein (LOC104908710)
LOC104908723	blue	hypothetical protein (LOC104908723)
LOC104908743	blue	hypothetical protein (LOC104908743)
LOC104908920	blue	hypothetical protein (LOC104908920)
LOC104908981	blue	hypothetical protein (LOC104908981)
LOC104909061	blue	hypothetical protein (LOC104909061)
LOC109136097	blue	hypothetical protein BVRB_9g209760
LOC104893041	blue	imidazoleglycerol-phosphate dehydratase, chloroplastic (LOC104893041)
LOC104898037	blue	immune-associated nucleotide-binding protein 9 (LOC104898037)
LOC104906721	blue	importin-5 (LOC104906721)
LOC104883822	blue	inactive beta-amylase 9 (LOC104883822)
LOC104900360	blue	inactive protein kinase SELMODRAFT_444075 (LOC104900360)
LOC104905695	blue	indole-3-glycerol phosphate synthase, chloroplastic (LOC104905695)
LOC104903667	blue	inorganic pyrophosphatase 2 (LOC104903667)
LOC104903666	blue	inorganic pyrophosphatase 2-like (LOC104903666)
LOC104888739	blue	inosine triphosphate pyrophosphatase (LOC104888739)
LOC104902349	blue	inositol oxygenase 4 (LOC104902349)
LOC104897856	blue	integrin-linked protein kinase 1 (LOC104897856)
LOC104894612	blue	iron-sulfur protein NUBPL (LOC104894612)
LOC104897837	blue	isopentenyl phosphate kinase (LOC104897837)
LOC104890234	blue	isopentenyl-diphosphate Delta-isomerase I (LOC104890234)
LOC104901929	blue	jasmonate-induced oxygenase 4 (LOC104901929)
LOC104888423	blue	jasmonate-induced protein homolog (LOC104888423)
LOC104888426	blue	jasmonate-induced protein homolog (LOC104888426)
LOC104888428	blue	jasmonate-induced protein homolog (LOC104888428)
LOC104888433	blue	jasmonate-induced protein homolog (LOC104888433)
LOC104889689	blue	jasmonate-induced protein homolog (LOC104889689)
LOC104890131	blue	jasmonate-induced protein homolog (LOC104890131)
LOC104908871	blue	jasmonate-induced protein homolog (LOC104908871)
LOC109136569	blue	K00430//peroxidase [EC:1.11.1.7]
LOC109134763	blue	K01601//ribulose-bisphosphate carboxylase large chain [EC:4.1.1.39];K07759//poly(ADP-ribose) glycohydrolase [EC:3.2.1.143];K02469//DNA gyrase subunit A [EC:5.99.1.3];K01247//DNA-3-methyladenine glycosylase II [EC:3.2.2.21]
LOC109135455	blue	K03452//magnesium/proton exchanger;K17285//selenium-binding protein 1;K11000//callose synthase [EC:2.4.1.-]
LOC109133691	blue	K03453//bile acid:Na+ symporter, BASS family;K01303//acylaminoacyl-peptidase [EC:3.4.19.1];K09493//T-complex protein 1 subunit alpha;K04730//interleukin-1 receptor-associated kinase 1 [EC:2.7.11.1];K12819//pre-mRNA-processing factor SLU7
LOC109135369	blue	K04733//interleukin-1 receptor-associated kinase 4 [EC:2.7.11.1]
LOC109135493	blue	K05909//laccase [EC:1.10.3.2];K17982//geranyllinalool synthase [EC:4.2.3.144];K18195//rhamnogalacturonan endolyase [EC:4.2.2.23];K11292//transcription elongation factor SPT6;K18577//mannosylglycoprotein endo-beta-mannosidase [EC:3.2.1.152]
LOC109136335	blue	K10798//poly [ADP-ribose] polymerase [EC:2.4.2.30];K00108//choline dehydrogenase [EC:1.1.99.1];K15867//activity-regulated cytoskeleton-associated protein;K15718//linoleate 9S-lipoxygenase [EC:1.13.11.58]
LOC109135614	blue	K13459//disease resistance protein RPS2
LOC109136052	blue	K20028//palmitoyltransferase ZDHHC2/15/20 [EC:2.3.1.225];K14513//ethylene-insensitive protein 2;K08247//methionine S-methyltransferase [EC:2.1.1.12];K01652//acetolactate synthase I/II/III large subunit [EC:2.2.1.6];K17470//sulfate transporter 1, high-affinity
LOC104908645	blue	kelch repeat-containing protein At3g27220 (LOC104908645)
LOC104904723	blue	KH domain-containing protein HEN4 (LOC104904723)
LOC104907091	blue	kinesin-like protein KIN-14N (LOC104907091)
LOC104889666	blue	L-2-hydroxyglutarate dehydrogenase, mitochondrial (LOC104889666)
LOC104896022	blue	lanC-like protein GCL1 (LOC104896022)
LOC104908068	blue	lariat debranching enzyme (LOC104908068)
LOC104895593	blue	L-ascorbate oxidase homolog (LOC104895593)
LOC104895313	blue	L-ascorbate peroxidase 3 (LOC104895313)
LOC104895169	blue	L-ascorbate peroxidase 5, peroxisomal (LOC104895169)
LOC104903122	blue	L-ascorbate peroxidase, cytosolic (LOC104903122)
LOC104896569	blue	LEAF RUST 10 DISEASE-RESISTANCE LOCUS RECEPTOR-LIKE PROTEIN KINASE-like 1.2 (LOC104896569)
LOC104898003	blue	LEAF RUST 10 DISEASE-RESISTANCE LOCUS RECEPTOR-LIKE PROTEIN KINASE-like 1.5 (LOC104898003)
LOC104889455	blue	lectin (LOC104889455)
LOC104906079	blue	leucine aminopeptidase (LOC104906079)
LOC104897492	blue	leucine-rich repeat protein 1 (LOC104897492)
LOC104891681	blue	leucine-rich repeat receptor protein kinase EMS1 (LOC104891681)
LOC104908567	blue	leucine-rich repeat receptor-like serine/threonine/tyrosine-protein kinase SOBIR1 (LOC104908567)
LOC104908227	blue	leucoanthocyanidin reductase (LOC104908227)
LOC104894976	blue	light-inducible protein CPRF2 (LOC104894976)
LOC104895655	blue	linamarin synthase 1 (LOC104895655)
LOC104898180	blue	LINE-1 retrotransposable element ORF2 protein (LOC104898180)
LOC104889933	blue	linoleate 13S-lipoxygenase 2-1, chloroplastic (LOC104889933)
LOC104908925	blue	lipid phosphate phosphatase gamma (LOC104908925)
LOC104906092	blue	LOB domain-containing protein 41 (LOC104906092)
LOC104886570	blue	loganic acid O-methyltransferase (LOC104886570)
LOC104892885	blue	lon protease homolog 2, peroxisomal (LOC104892885)
LOC104893887	blue	long chain base biosynthesis protein 2a (LOC104893887)
LOC104895110	blue	LRR receptor-like serine/threonine-protein kinase FLS2 (LOC104895110)
LOC104887285	blue	LRR receptor-like serine/threonine-protein kinase RGI3 (LOC104887285)
LOC104899755	blue	lysine-rich arabinogalactan protein 19 (LOC104899755)
LOC104902561	blue	lysine-specific demethylase JMJ25 (LOC104902561)
LOC104893026	blue	lysine-specific demethylase JMJ706 (LOC104893026)
LOC104891582	blue	lysine-specific histone demethylase 1 homolog 2 (LOC104891582)
LOC104887753	blue	lysine-specific histone demethylase 1 homolog 3 (LOC104887753)
LOC104883125	blue	lysM domain receptor-like kinase 3 (LOC104883125)
LOC104903832	blue	lysM domain-containing GPI-anchored protein 2 (LOC104903832)
LOC104905469	blue	lysophospholipid acyltransferase LPEAT2 (LOC104905469)
LOC104898282	blue	lysosomal Pro-X carboxypeptidase (LOC104898282)
LOC104882937	blue	MACPF domain-containing protein CAD1 (LOC104882937)
LOC104900636	blue	MACPF domain-containing protein NSL1 (LOC104900636)
LOC104888093	blue	MADS-box transcription factor 23 (LOC104888093)
LOC104890053	blue	magnesium-chelatase subunit ChlD, chloroplastic (LOC104890053)
LOC104900584	blue	magnesium-chelatase subunit ChlI, chloroplastic (LOC104900584)
LOC104905096	blue	major facilitator superfamily domain-containing protein 12 (LOC104905096)
LOC104900216	blue	malonyl CoA-acyl carrier protein transacylase (LOC104900216)
LOC104887317	blue	mannose/glucose-specific lectin (LOC104887317)
LOC104887318	blue	mannose/glucose-specific lectin (LOC104887318)
LOC104887319	blue	mannose/glucose-specific lectin (LOC104887319)
LOC104892139	blue	mannose/glucose-specific lectin (LOC104892139)
LOC104895145	blue	mannose/glucose-specific lectin (LOC104895145)
LOC104895160	blue	mannose/glucose-specific lectin (LOC104895160)
LOC104895167	blue	mannose/glucose-specific lectin (LOC104895167)
LOC104894201	blue	mannose-1-phosphate guanyltransferase alpha (LOC104894201)
LOC104897586	blue	mannosyl-oligosaccharide glucosidase GCS1 (LOC104897586)
LOC104908969	blue	MAR-binding filament-like protein 1 (LOC104908969)
LOC104882996	blue	mavicyanin (LOC104882996)
LOC104886579	blue	mechanosensitive ion channel protein 10 (LOC104886579)
LOC104893073	blue	mechanosensitive ion channel protein 10 (LOC104893073)
LOC104884687	blue	mechanosensitive ion channel protein 6 (LOC104884687)
LOC104894475	blue	mediator of RNA polymerase II transcription subunit 19a (LOC104894475)
LOC104892464	blue	mediator of RNA polymerase II transcription subunit 22a (LOC104892464)
LOC104894835	blue	meiosis regulator and mRNA stability factor 1 (LOC104894835)
LOC104908055	blue	membrane steroid-binding protein 2 (LOC104908055)
LOC104892475	blue	metacaspase-1 (LOC104892475)
LOC104904035	blue	metacaspase-1 (LOC104904035)
LOC104905658	blue	metal tolerance protein 10 (LOC104905658)
LOC104896997	blue	methionine S-methyltransferase (LOC104896997)
LOC104889100	blue	methylenetetrahydrofolate reductase 1 (LOC104889100)
LOC104904937	blue	methylthioribose kinase (LOC104904937)
LOC104899664	blue	methyltransferase-like protein 2 (LOC104899664)
LOC104889493	blue	microtubule-associated protein 70-1 (LOC104889493)
LOC104900806	blue	microtubule-associated protein 70-5 (LOC104900806)
LOC104900373	blue	mini-ribonuclease 3 (LOC104900373)
LOC104907196	blue	mitochondrial acidic protein MAM33 (LOC104907196)
LOC104900233	blue	mitochondrial import inner membrane translocase subunit TIM22-4 (LOC104900233)
LOC104894734	blue	mitochondrial inner membrane protease subunit 2 (LOC104894734)
LOC104902416	blue	mitochondrial outer membrane protein porin 4 (LOC104902416)
LOC104897738	blue	mitochondrial phosphate carrier protein 3, mitochondrial (LOC104897738)
LOC104883001	blue	mitochondrial pyruvate carrier 4 (LOC104883001)
LOC104896063	blue	mitochondrial uncoupling protein 5 (LOC104896063)
LOC104902339	blue	mitochondrial-processing peptidase subunit alpha (LOC104902339)
LOC104903120	blue	mitogen-activated protein kinase 3 (LOC104903120)
LOC104892250	blue	mitogen-activated protein kinase 4 (LOC104892250)
LOC104889438	blue	mitogen-activated protein kinase homolog NTF3 (LOC104889438)
LOC104901405	blue	mitogen-activated protein kinase kinase 5 (LOC104901405)
LOC104888757	blue	mitogen-activated protein kinase kinase 9 (LOC104888757)
LOC104888091	blue	mitogen-activated protein kinase kinase kinase 1 (LOC104888091)
LOC104908808	blue	mitogen-activated protein kinase kinase kinase YODA (LOC104908808)
LOC104899801	blue	mitotic apparatus protein p62 (LOC104899801)
LOC104894490	blue	MLO-like protein 1 (LOC104894490)
LOC104887209	blue	MLP-like protein 34 (LOC104887209)
LOC104897975	blue	MLP-like protein 34 (LOC104897975)
LOC104883455	blue	MOB kinase activator-like 1A (LOC104883455)
LOC104888687	blue	monocopper oxidase-like protein SKS1 (LOC104888687)
LOC104887802	blue	monogalactosyldiacylglycerol synthase, chloroplastic (LOC104887802)
LOC104894149	blue	monosaccharide-sensing protein 2 (LOC104894149)
LOC104900712	blue	monothiol glutaredoxin-S17 (LOC104900712)
LOC104893159	blue	multifunctional methyltransferase subunit TRM112 homolog A (LOC104893159)
LOC104889245	blue	myb-related protein 2 (LOC104889245)
LOC104903233	blue	MYG1 protein (LOC104903233)
LOC104894494	blue	myosin-binding protein 2 (LOC104894494)
LOC104909031	blue	NAC domain-containing protein 17 (LOC104909031)
LOC104890529	blue	NAC domain-containing protein 2 (LOC104890529)
LOC104890605	blue	NAC domain-containing protein 82 (LOC104890605)
LOC104898318	blue	NAC domain-containing protein 90 (LOC104898318)
LOC104900768	blue	NAC transcription factor 25 (LOC104900768)
LOC104907118	blue	NAD(P)H dehydrogenase (quinone) FQR1 (LOC104907118)
LOC104890569	blue	NAD-dependent protein deacylase SRT2 (LOC104890569)
LOC104884570	blue	NADH dehydrogenase [ubiquinone] 1 alpha subcomplex subunit 13-B (LOC104884570)
LOC104902616	blue	NADH dehydrogenase [ubiquinone] 1 beta subcomplex subunit 2 (LOC104902616)
LOC104896996	blue	NADH dehydrogenase [ubiquinone] 1 beta subcomplex subunit 3-B (LOC104896996)
LOC104904252	blue	NADH dehydrogenase [ubiquinone] 1 beta subcomplex subunit 9 (LOC104904252)
LOC104901946	blue	NADH dehydrogenase [ubiquinone] iron-sulfur protein 4, mitochondrial (LOC104901946)
LOC104899913	blue	NADH--cytochrome b5 reductase 1 (LOC104899913)
LOC104902071	blue	NADH-cytochrome b5 reductase-like protein (LOC104902071)
LOC104891825	blue	NADH-ubiquinone oxidoreductase 20.9 kDa subunit (LOC104891825)
LOC104883240	blue	NADP-dependent glyceraldehyde-3-phosphate dehydrogenase (LOC104883240)
LOC104883143	blue	NADP-dependent malic enzyme (LOC104883143)
LOC104902285	blue	NADP-dependent malic enzyme (LOC104902285)
LOC104902247	blue	NADPH:adrenodoxin oxidoreductase, mitochondrial (LOC104902247)
LOC104895722	blue	NADPH-dependent 1-acyldihydroxyacetone phosphate reductase (LOC104895722)
LOC104888999	blue	NADPH-dependent aldo-keto reductase, chloroplastic (LOC104888999)
LOC104892539	blue	NADPH-dependent pterin aldehyde reductase (LOC104892539)
LOC104887712	blue	N-alpha-acetyltransferase 50 (LOC104887712)
LOC104899843	blue	NDR1/HIN1-like protein 1 (LOC104899843)
LOC104899844	blue	NDR1/HIN1-like protein 10 (LOC104899844)
LOC104898255	blue	NDR1/HIN1-like protein 3 (LOC104898255)
LOC104903543	blue	nematode resistance protein-like HSPRO2 (LOC104903543)
LOC104900023	blue	neutral ceramidase 1 (LOC104900023)
LOC104890766	blue	nicotianamine synthase (LOC104890766)
LOC104896572	blue	nicotinamide adenine dinucleotide transporter 1, chloroplastic (LOC104896572)
LOC104902264	blue	ninja-family protein mc410 (LOC104902264)
LOC104891002	blue	nitrate regulatory gene2 protein (LOC104891002)
LOC104894819	blue	nitrogen regulatory protein P-II homolog (LOC104894819)
LOC104895569	blue	nodulation protein H (LOC104895569)
LOC104894517	blue	non-specific lipid transfer protein GPI-anchored 5 (LOC104894517)
LOC104907557	blue	N-terminal acetyltransferase A complex catalytic subunit NAA10 (LOC104907557)
LOC104906926	blue	nuclear cap-binding protein subunit 2-like (LOC104906926)
LOC104890638	blue	nuclear envelope-associated protein 2 (LOC104890638)
LOC104885839	blue	nuclear poly(A) polymerase 4 (LOC104885839)
LOC104889142	blue	nuclear pore complex protein NUP155 (LOC104889142)
LOC104904756	blue	nuclear pore complex protein NUP35 (LOC104904756)
LOC104904643	blue	nuclear pore complex protein NUP50A (LOC104904643)
LOC104897585	blue	nuclear pore complex protein NUP54 (LOC104897585)
LOC104897546	blue	nuclear transport factor 2B (LOC104897546)
LOC104883026	blue	nuclear-pore anchor (LOC104883026)
LOC104895518	blue	nucleobase-ascorbate transporter 11 (LOC104895518)
LOC104902587	blue	nucleolin 1 (LOC104902587)
LOC104905257	blue	nucleoside diphosphate kinase 1 (LOC104905257)
LOC104884086	blue	nucleotide-sugar uncharacterized transporter 2 (LOC104884086)
LOC104908532	blue	nudix hydrolase 12, mitochondrial (LOC104908532)
LOC104900187	blue	nudix hydrolase 9 (LOC104900187)
LOC104904574	blue	O-fucosyltransferase 13 (LOC104904574)
LOC104883457	blue	O-fucosyltransferase 35 (LOC104883457)
LOC104888778	blue	O-glucosyltransferase rumi homolog (LOC104888778)
LOC104903256	blue	omega-3 fatty acid desaturase, chloroplastic (LOC104903256)
LOC104897884	blue	organelle RRM domain-containing protein 6, chloroplastic (LOC104897884)
LOC104902620	blue	organic cation/carnitine transporter 2 (LOC104902620)
LOC104906512	blue	origin of replication complex subunit 2 (LOC104906512)
LOC104900964	blue	outer envelope pore protein 21B, chloroplastic (LOC104900964)
LOC104897090	blue	OVARIAN TUMOR DOMAIN-containing deubiquitinating enzyme 12 (LOC104897090)
LOC104895681	blue	oxidation resistance protein 1 (LOC104895681)
LOC104898480	blue	PAN domain-containing protein At5g03700 (LOC104898480)
LOC104897378	blue	pantothenate kinase 1 (LOC104897378)
LOC104894282	blue	pantothenate kinase 2 (LOC104894282)
LOC104891587	blue	PAP-specific phosphatase HAL2-like (LOC104891587)
LOC104889775	blue	partner of Y14 and mago (LOC104889775)
LOC104903715	blue	patellin-4 (LOC104903715)
LOC104887315	blue	pectinesterase 31 (LOC104887315)
LOC104905253	blue	pentatricopeptide repeat-containing protein At1g02150 (LOC104905253)
LOC104898009	blue	pentatricopeptide repeat-containing protein At1g05670, mitochondrial (LOC104898009)
LOC104898497	blue	pentatricopeptide repeat-containing protein At1g62260, mitochondrial (LOC104898497)
LOC104907450	blue	pentatricopeptide repeat-containing protein At1g71210, mitochondrial (LOC104907450)
LOC104903373	blue	pentatricopeptide repeat-containing protein At1g73710 (LOC104903373)
LOC104885448	blue	pentatricopeptide repeat-containing protein At2g13600 (LOC104885448)
LOC104897753	blue	pentatricopeptide repeat-containing protein At2g17670 (LOC104897753)
LOC104884239	blue	pentatricopeptide repeat-containing protein At2g26790, mitochondrial (LOC104884239)
LOC104902877	blue	pentatricopeptide repeat-containing protein At2g28050 (LOC104902877)
LOC109135686	blue	pentatricopeptide repeat-containing protein At2g33760 (LOC109135686)
LOC104889362	blue	pentatricopeptide repeat-containing protein At2g41720 (LOC104889362)
LOC104890173	blue	pentatricopeptide repeat-containing protein At3g02650, mitochondrial (LOC104890173)
LOC104890534	blue	pentatricopeptide repeat-containing protein At3g23020 (LOC104890534)
LOC104899584	blue	pentatricopeptide repeat-containing protein At3g25210, mitochondrial (LOC104899584)
LOC104888561	blue	pentatricopeptide repeat-containing protein At3g54980, mitochondrial (LOC104888561)
LOC104894757	blue	pentatricopeptide repeat-containing protein At3g62470, mitochondrial (LOC104894757)
LOC104906542	blue	pentatricopeptide repeat-containing protein At4g02820, mitochondrial (LOC104906542)
LOC104892846	blue	pentatricopeptide repeat-containing protein At4g17616 (LOC104892846)
LOC104893150	blue	pentatricopeptide repeat-containing protein At4g19440, chloroplastic (LOC104893150)
LOC104888048	blue	pentatricopeptide repeat-containing protein At5g42310, chloroplastic (LOC104888048)
LOC104891142	blue	peptide deformylase 1B, chloroplastic/mitochondrial (LOC104891142)
LOC104892847	blue	peptide methionine sulfoxide reductase A1 (LOC104892847)
LOC104903975	blue	peptidyl-prolyl cis-trans isomerase (LOC104903975)
LOC104887565	blue	peptidyl-prolyl cis-trans isomerase CYP22 (LOC104887565)
LOC104894956	blue	peptidyl-prolyl cis-trans isomerase CYP65 (LOC104894956)
LOC104899587	blue	peptidyl-prolyl cis-trans isomerase FKBP15-1 (LOC104899587)
LOC109135582	blue	peptidyl-prolyl cis-trans isomerase FKBP16-4, chloroplastic (LOC109135582)
LOC104891727	blue	peptidyl-prolyl cis-trans isomerase PASTICCINO1 (LOC104891727)
LOC104885193	blue	peptidyl-tRNA hydrolase 2, mitochondrial (LOC104885193)
LOC104909106	blue	peroxidase 3 (LOC104909106)
LOC104903407	blue	peroxidase P7 (LOC104903407)
LOC104902237	blue	peroxisomal fatty acid beta-oxidation multifunctional protein AIM1 (LOC104902237)
LOC104887903	blue	peroxisomal membrane protein PMP22 (LOC104887903)
LOC104902703	blue	peroxisome biogenesis protein 7 (LOC104902703)
LOC104900099	blue	PGR5-like protein 1B, chloroplastic (LOC104900099)
LOC104890479	blue	PHD finger protein At1g33420 (LOC104890479)
LOC104889742	blue	PHD finger-like domain-containing protein 5A (LOC104889742)
LOC104890017	blue	phenylacetaldehyde reductase (LOC104890017)
LOC104899307	blue	phenylacetaldehyde synthase (LOC104899307)
LOC104902984	blue	pheophorbide a oxygenase, chloroplastic (LOC104902984)
LOC104884036	blue	phosphate metabolism protein 8 (LOC104884036)
LOC104897866	blue	phosphate transporter PHO1 homolog 10 (LOC104897866)
LOC104904552	blue	phosphatidylcholine:diacylglycerol cholinephosphotransferase 1 (LOC104904552)
LOC104904384	blue	phosphatidylinositol 4-kinase alpha 2 (LOC104904384)
LOC104883470	blue	phosphatidylinositol 4-kinase gamma 4 (LOC104883470)
LOC104896721	blue	phosphatidylinositol 4-phosphate 5-kinase 8 (LOC104896721)
LOC104889532	blue	phosphatidylinositol/phosphatidylcholine transfer protein SFH8 (LOC104889532)
LOC104899213	blue	phosphatidylinositol:ceramide inositolphosphotransferase 1 (LOC104899213)
LOC104887096	blue	phosphoglycerate kinase 3, cytosolic (LOC104887096)
LOC104899951	blue	phosphoinositide phospholipase C 4 (LOC104899951)
LOC104903337	blue	phosphoinositide phospholipase C 6 (LOC104903337)
LOC104894595	blue	phospholipase A1-Igamma1, chloroplastic (LOC104894595)
LOC104902031	blue	phospholipase D alpha 1 (LOC104902031)
LOC104904566	blue	phospholipase D alpha 1 (LOC104904566)
LOC104884365	blue	phosphoribosylaminoimidazole carboxylase, chloroplastic (LOC104884365)
LOC104895394	blue	phytochrome A (LOC104895394)
LOC104889870	blue	phytoene synthase 2, chloroplastic (LOC104889870)
LOC104892836	blue	phytolongin Phyl1.1 (LOC104892836)
LOC104894978	blue	phytosulfokines 3-like (LOC104894978)
LOC104891803	blue	pirin-like protein (LOC104891803)
LOC104893778	blue	pirin-like protein (LOC104893778)
LOC104903220	blue	pistil-specific extensin-like protein (LOC104903220)
LOC104891120	blue	PITH domain-containing protein At3g04780 (LOC104891120)
LOC104906288	blue	plant cysteine oxidase 2 (LOC104906288)
LOC104900243	blue	plant intracellular Ras-group-related LRR protein 8 (LOC104900243)
LOC104894867	blue	plant UBX domain-containing protein 2 (LOC104894867)
LOC104886535	blue	plasma membrane ATPase 4 (LOC104886535)
LOC104902389	blue	plasma membrane ATPase 4 (LOC104902389)
LOC104883688	blue	plastid division protein CDP1, chloroplastic (LOC104883688)
LOC104904414	blue	plastid division protein PDV2 (LOC104904414)
LOC104887912	blue	plastid-lipid-associated protein 6, chloroplastic (LOC104887912)
LOC104899973	blue	pleckstrin homology domain-containing protein 1 (LOC104899973)
LOC104885315	blue	polyadenylate-binding protein RBP47 (LOC104885315)
LOC104897390	blue	polygalacturonase 1 beta-like protein 3 (LOC104897390)
LOC104894168	blue	polynucleotide 5'-hydroxyl-kinase NOL9 (LOC104894168)
LOC104895478	blue	polypyrimidine tract-binding protein homolog 3 (LOC104895478)
LOC104908937	blue	polyubiquitin 4 (LOC104908937)
LOC104906457	blue	post-GPI attachment to proteins factor 3 (LOC104906457)
LOC104892562	blue	PRA1 family protein B4 (LOC104892562)
LOC104899656	blue	PRA1 family protein D (LOC104899656)
LOC104900363	blue	PRA1 family protein F3 (LOC104900363)
LOC104905682	blue	pre-mRNA-processing protein 40A (LOC104905682)
LOC104903910	blue	pre-mRNA-splicing factor syf2 (LOC104903910)
LOC104892088	blue	primary amine oxidase (LOC104892088)
LOC104883502	blue	probable 1-deoxy-D-xylulose-5-phosphate synthase, chloroplastic (LOC104883502)
LOC104884029	blue	probable 26S proteasome non-ATPase regulatory subunit 3 (LOC104884029)
LOC104898586	blue	probable 2-oxoglutarate-dependent dioxygenase SLC1 (LOC104898586)
LOC104908658	blue	probable acylpyruvase FAHD1, mitochondrial (LOC104908658)
LOC104886616	blue	probable ADP,ATP carrier protein At5g56450 (LOC104886616)
LOC104889698	blue	probable aldo-keto reductase 2 (LOC104889698)
LOC109133539	blue	probable aldo-keto reductase 4 (LOC109133539)
LOC104897415	blue	probable alpha,alpha-trehalose-phosphate synthase [UDP-forming] 9 (LOC104897415)
LOC104897915	blue	probable apyrase 6 (LOC104897915)
LOC104905972	blue	probable apyrase 7 (LOC104905972)
LOC104906767	blue	probable aquaporin NIP-type (LOC104906767)
LOC104889765	blue	probable arabinosyltransferase ARAD1 (LOC104889765)
LOC104907848	blue	probable aspartyl protease At4g16563 (LOC104907848)
LOC104900989	blue	probable beta-1,3-galactosyltransferase 3 (LOC104900989)
LOC104885172	blue	probable beta-1,4-xylosyltransferase IRX9H (LOC104885172)
LOC104908067	blue	probable beta-1,4-xylosyltransferase IRX9H (LOC104908067)
LOC104894287	blue	probable BOI-related E3 ubiquitin-protein ligase 2 (LOC104894287)
LOC104888659	blue	probable calcium-binding protein CML13 (LOC104888659)
LOC104906830	blue	probable calcium-binding protein CML18 (LOC104906830)
LOC104889440	blue	probable calcium-binding protein CML35 (LOC104889440)
LOC104900310	blue	probable calcium-binding protein CML48 (LOC104900310)
LOC104907293	blue	probable carboxylesterase 11 (LOC104907293)
LOC104906569	blue	probable carboxylesterase 120 (LOC104906569)
LOC104900540	blue	probable carboxylesterase 2 (LOC104900540)
LOC104903440	blue	probable carboxylesterase 7 (LOC104903440)
LOC104899837	blue	probable CCR4-associated factor 1 homolog 9 (LOC104899837)
LOC104902204	blue	probable chlorophyll(ide) b reductase NYC1, chloroplastic (LOC104902204)
LOC104896272	blue	probable choline kinase 1 (LOC104896272)
LOC104908887	blue	probable clathrin assembly protein At4g32285 (LOC104908887)
LOC104899614	blue	probable disease resistance protein At1g52660 (LOC104899614)
LOC104899623	blue	probable disease resistance protein At1g52660 (LOC104899623)
LOC104899625	blue	probable disease resistance protein At1g52660 (LOC104899625)
LOC104900383	blue	probable disease resistance protein At1g52660 (LOC104900383)
LOC104899626	blue	probable disease resistance protein At1g61310 (LOC104899626)
LOC104899621	blue	probable disease resistance protein At4g27220 (LOC104899621)
LOC104906442	blue	probable E3 ubiquitin-protein ligase ARI8 (LOC104906442)
LOC104899080	blue	probable E3 ubiquitin-protein ligase BAH1-like 1 (LOC104899080)
LOC104904405	blue	probable E3 ubiquitin-protein ligase RHC2A (LOC104904405)
LOC104901788	blue	probable E3 ubiquitin-protein ligase XBOS32 (LOC104901788)
LOC104897136	blue	probable E3 ubiquitin-protein ligase XERICO (LOC104897136)
LOC104905483	blue	probable endo-1,3(4)-beta-glucanase ARB_01444 (LOC104905483)
LOC104883555	blue	probable feruloyl esterase A (LOC104883555)
LOC104901441	blue	probable folate-biopterin transporter 3 (LOC104901441)
LOC104901981	blue	probable galactinol--sucrose galactosyltransferase 6 (LOC104901981)
LOC104894598	blue	probable galacturonosyltransferase 6 (LOC104894598)
LOC104898033	blue	probable galacturonosyltransferase-like 9 (LOC104898033)
LOC104883742	blue	probable glucuronosyltransferase GUT1 (LOC104883742)
LOC104898824	blue	probable glutathione peroxidase 5 (LOC104898824)
LOC104884134	blue	probable glycosyltransferase At5g03795 (LOC104884134)
LOC104891497	blue	probable helicase DDB_G0274399 (LOC104891497)
LOC104894277	blue	probable inactive poly [ADP-ribose] polymerase SRO5 (LOC104894277)
LOC104901834	blue	probable inactive purple acid phosphatase 29 (LOC104901834)
LOC104902126	blue	probable inactive receptor kinase At2g26730 (LOC104902126)
LOC104887228	blue	probable inactive receptor kinase At3g02880 (LOC104887228)
LOC104906060	blue	probable inactive receptor-like protein kinase At3g56050 (LOC104906060)
LOC104906642	blue	probable isoaspartyl peptidase/L-asparaginase 3 (LOC104906642)
LOC104908206	blue	probable leucine-rich repeat receptor-like protein kinase At1g35710 (LOC104908206)
LOC104909007	blue	probable leucine-rich repeat receptor-like protein kinase At1g35710 (LOC104909007)
LOC104899428	blue	probable LRR receptor-like serine/threonine-protein kinase At1g56140 (LOC104899428)
LOC104897246	blue	probable LRR receptor-like serine/threonine-protein kinase At1g67720 (LOC104897246)
LOC104908901	blue	probable LRR receptor-like serine/threonine-protein kinase At1g67720 (LOC104908901)
LOC104895665	blue	probable LRR receptor-like serine/threonine-protein kinase At5g10290 (LOC104895665)
LOC104893009	blue	probable magnesium transporter NIPA4 (LOC104893009)
LOC104890067	blue	probable magnesium transporter NIPA6 (LOC104890067)
LOC104906070	blue	probable manganese-transporting ATPase PDR2 (LOC104906070)
LOC104895531	blue	probable mannitol dehydrogenase (LOC104895531)
LOC104892227	blue	probable membrane-associated kinase regulator 2 (LOC104892227)
LOC104897557	blue	probable methyltransferase At1g27930 (LOC104897557)
LOC104904640	blue	probable methyltransferase PMT11 (LOC104904640)
LOC104897928	blue	probable methyltransferase PMT2 (LOC104897928)
LOC104898891	blue	probable methyltransferase PMT28 (LOC104898891)
LOC104895812	blue	probable mitochondrial-processing peptidase subunit beta, mitochondrial (LOC104895812)
LOC104906821	blue	probable N-acetyl-gamma-glutamyl-phosphate reductase, chloroplastic (LOC104906821)
LOC104884705	blue	probable NAD(P)H dehydrogenase (quinone) FQR1-like 2 (LOC104884705)
LOC104897379	blue	probable nucleoredoxin 1 (LOC104897379)
LOC104897380	blue	probable nucleoredoxin 1 (LOC104897380)
LOC104908556	blue	probable pectate lyase 18 (LOC104908556)
LOC104905611	blue	probable pectinesterase/pectinesterase inhibitor 51 (LOC104905611)
LOC104901751	blue	probable peroxygenase 4 (LOC104901751)
LOC104888260	blue	probable plastid-lipid-associated protein 14, chloroplastic (LOC104888260)
LOC104904583	blue	probable polygalacturonase At1g80170 (LOC104904583)
LOC104900748	blue	probable polyol transporter 4 (LOC104900748)
LOC104887087	blue	probable potassium transporter 13 (LOC104887087)
LOC104885103	blue	probable prefoldin subunit 2 (LOC104885103)
LOC104888535	blue	probable prolyl 4-hydroxylase 12 (LOC104888535)
LOC104892266	blue	probable protein phosphatase 2C 10 (LOC104892266)
LOC104886469	blue	probable protein phosphatase 2C 12 (LOC104886469)
LOC104896573	blue	probable protein phosphatase 2C 15 (LOC104896573)
LOC104894812	blue	probable protein phosphatase 2C 2 (LOC104894812)
LOC104887717	blue	probable protein phosphatase 2C 22 (LOC104887717)
LOC104900119	blue	probable protein phosphatase 2C 23 (LOC104900119)
LOC104899930	blue	probable protein phosphatase 2C 25 (LOC104899930)
LOC104909021	blue	probable protein phosphatase 2C 38 (LOC104909021)
LOC104902838	blue	probable protein phosphatase 2C 39 (LOC104902838)
LOC104884373	blue	probable protein phosphatase 2C 40 (LOC104884373)
LOC104890355	blue	probable protein phosphatase 2C 5 (LOC104890355)
LOC104901613	blue	probable protein phosphatase 2C 63 (LOC104901613)
LOC104889638	blue	probable protein S-acyltransferase 4 (LOC104889638)
LOC104904110	blue	probable receptor-like protein kinase At1g49730 (LOC104904110)
LOC104887083	blue	probable receptor-like protein kinase At5g24010 (LOC104887083)
LOC104888381	blue	probable receptor-like protein kinase At5g24010 (LOC104888381)
LOC104904362	blue	probable receptor-like serine/threonine-protein kinase At4g34500 (LOC104904362)
LOC104890380	blue	probable ribose-5-phosphate isomerase 2 (LOC104890380)
LOC104902170	blue	probable serine incorporator (LOC104902170)
LOC104887050	blue	probable serine/threonine-protein kinase At1g01540 (LOC104887050)
LOC104903454	blue	probable serine/threonine-protein kinase clkA (LOC104903454)
LOC104905640	blue	probable serine/threonine-protein kinase CST (LOC104905640)
LOC104894216	blue	probable serine/threonine-protein kinase DDB_G0280111 (LOC104894216)
LOC104908082	blue	probable serine/threonine-protein kinase PBL19 (LOC104908082)
LOC104903803	blue	probable serine/threonine-protein kinase PBL21 (LOC104903803)
LOC104897436	blue	probable serine/threonine-protein kinase PBL28 (LOC104897436)
LOC104897957	blue	probable serine/threonine-protein kinase PBL3 (LOC104897957)
LOC104895211	blue	probable serine/threonine-protein kinase PIX13 (LOC104895211)
LOC104903805	blue	probable serine/threonine-protein kinase PIX13 (LOC104903805)
LOC104898125	blue	probable serine/threonine-protein kinase samkC (LOC104898125)
LOC104898184	blue	probable serine/threonine-protein kinase WNK5 (LOC104898184)
LOC104894429	blue	probable sodium/metabolite cotransporter BASS3, chloroplastic (LOC104894429)
LOC104887787	blue	probable steroid-binding protein 3 (LOC104887787)
LOC104903856	blue	probable sugar phosphate/phosphate translocator At3g11320 (LOC104903856)
LOC104902172	blue	probable sulfate transporter 3.5 (LOC104902172)
LOC104888087	blue	probable tocopherol O-methyltransferase, chloroplastic (LOC104888087)
LOC104893027	blue	probable transcription factor KAN2 (LOC104893027)
LOC104892342	blue	probable transcriptional regulator SLK2 (LOC104892342)
LOC104902722	blue	probable tyrosine-protein phosphatase DSP4 (LOC104902722)
LOC104890796	blue	probable UDP-arabinopyranose mutase 5 (LOC104890796)
LOC104907190	blue	probable very-long-chain enoyl-CoA reductase art-1 (LOC104907190)
LOC104900259	blue	probable WRKY transcription factor 25 (LOC104900259)
LOC104904876	blue	probable WRKY transcription factor 40 (LOC104904876)
LOC104898144	blue	probable WRKY transcription factor 46 (LOC104898144)
LOC104895814	blue	probable WRKY transcription factor 57 (LOC104895814)
LOC104902503	blue	probable WRKY transcription factor 7 (LOC104902503)
LOC104908033	blue	probable WRKY transcription factor 75 (LOC104908033)
LOC104897850	blue	probable xyloglucan 6-xylosyltransferase 5 (LOC104897850)
LOC104887413	blue	probable xyloglucan endotransglucosylase/hydrolase protein 23 (LOC104887413)
LOC104892471	blue	probable xyloglucan endotransglucosylase/hydrolase protein 23 (LOC104892471)
LOC104893508	blue	probable xyloglucan endotransglucosylase/hydrolase protein 23 (LOC104893508)
LOC104899644	blue	probable xyloglucan glycosyltransferase 5 (LOC104899644)
LOC104901672	blue	probable xyloglucan glycosyltransferase 9 (LOC104901672)
LOC104890166	blue	probably inactive leucine-rich repeat receptor-like protein kinase At5g48380 (LOC104890166)
LOC104885874	blue	profilin Sal k 4.0101 (LOC104885874)
LOC104885886	blue	profilin Sal k 4.0101 (LOC104885886)
LOC104902324	blue	profilin Sal k 4.0201 (LOC104902324)
LOC104900019	blue	proliferating cell nuclear antigen (LOC104900019)
LOC104905171	blue	proline dehydrogenase 2, mitochondrial (LOC104905171)
LOC104884012	blue	proline rich 7 (synaptic)(PRR7)
LOC104902207	blue	proline-rich receptor-like protein kinase PERK1 (LOC104902207)
LOC104896324	blue	proline-rich receptor-like protein kinase PERK9 (LOC104896324)
LOC104884403	blue	prolyl endopeptidase (LOC104884403)
LOC104891991	blue	prostatic spermine-binding protein (LOC104891991)
LOC104884689	blue	protease Do-like 1, chloroplastic (LOC104884689)
LOC104889473	blue	proteasome assembly chaperone 3 (LOC104889473)
LOC104892347	blue	protein ALP1-like (LOC104892347)
LOC104902121	blue	protein argonaute PNH1 (LOC104902121)
LOC104883691	blue	protein Asterix (LOC104883691)
LOC104884194	blue	protein BTR1 (LOC104884194)
LOC104902203	blue	protein CbxX, chromosomal (LOC104902203)
LOC104894721	blue	protein CHROMATIN REMODELING 8 (LOC104894721)
LOC104887406	blue	protein CLP1 homolog (LOC104887406)
LOC104888219	blue	protein CLT2, chloroplastic (LOC104888219)
LOC104905552	blue	protein CROWDED NUCLEI 1 (LOC104905552)
LOC104895856	blue	protein CROWDED NUCLEI 4 (LOC104895856)
LOC104886732	blue	protein CURVATURE THYLAKOID 1A, chloroplastic (LOC104886732)
LOC104895977	blue	protein DA1-related 1 (LOC104895977)
LOC104902748	blue	protein DAMAGED DNA-BINDING 2 (LOC104902748)
LOC104900635	blue	protein DEHYDRATION-INDUCED 19 (LOC104900635)
LOC104896633	blue	protein DETOXIFICATION 12 (LOC104896633)
LOC104899310	blue	protein DETOXIFICATION 18 (LOC104899310)
LOC104897283	blue	protein DETOXIFICATION 30 (LOC104897283)
LOC104882851	blue	protein DETOXIFICATION 40 (LOC104882851)
LOC104907935	blue	protein DETOXIFICATION 43 (LOC104907935)
LOC104904273	blue	protein DETOXIFICATION 46, chloroplastic (LOC104904273)
LOC104906451	blue	protein DETOXIFICATION 49 (LOC104906451)
LOC104903269	blue	protein disulfide-isomerase 5-1 (LOC104903269)
LOC104904304	blue	protein disulfide-isomerase SCO2 (LOC104904304)
LOC104891255	blue	protein DJ-1 homolog D (LOC104891255)
LOC104888279	blue	protein DYAD (LOC104888279)
LOC104894182	blue	protein EDS1L (LOC104894182)
LOC104897839	blue	protein ENHANCED DISEASE RESISTANCE 2 (LOC104897839)
LOC104903225	blue	protein ENHANCED DISEASE RESISTANCE 2-like (LOC104903225)
LOC104905988	blue	protein ENHANCED DISEASE RESISTANCE 2-like (LOC104905988)
LOC104892013	blue	protein EXORDIUM (LOC104892013)
LOC104889028	blue	protein FAM133 (LOC104889028)
LOC104890333	blue	protein FAM133 (LOC104890333)
LOC104900328	blue	protein FAR1-RELATED SEQUENCE 4 (LOC104900328)
LOC104888817	blue	protein FAR1-RELATED SEQUENCE 5 (LOC104888817)
LOC104904098	blue	protein FAR1-RELATED SEQUENCE 5 (LOC104904098)
LOC104894455	blue	protein FAR1-RELATED SEQUENCE 7 (LOC104894455)
LOC104900367	blue	protein FLX-like 3 (LOC104900367)
LOC104895115	blue	protein FMP32, mitochondrial (LOC104895115)
LOC104904263	blue	protein FMP32, mitochondrial (LOC104904263)
LOC104898270	blue	protein GL2-INTERACTING REPRESSOR 1 (LOC104898270)
LOC104891758	blue	protein GOS9 (LOC104891758)
LOC104892912	blue	protein HAIKU1 (LOC104892912)
LOC104888446	blue	protein high chlorophyll fluorescent 107 (LOC104888446)
LOC104897899	blue	protein HOTHEAD (LOC104897899)
LOC104899812	blue	protein indeterminate-domain 7 (LOC104899812)
LOC104903788	blue	protein IQ-DOMAIN 17 (LOC104903788)
LOC104906423	blue	protein IQ-DOMAIN 23 (LOC104906423)
LOC104889552	blue	protein kinase and PP2C-like domain-containing protein (LOC104889552)
LOC104894327	blue	protein LATERAL ORGAN BOUNDARIES (LOC104894327)
LOC104894553	blue	protein LIFEGUARD 2 (LOC104894553)
LOC104887504	blue	protein LNK2 (LOC104887504)
LOC104900264	blue	protein LURP-one-related 7 (LOC104900264)
LOC104905608	blue	protein LYK5 (LOC104905608)
LOC104893915	blue	protein MEI2-like 1 (LOC104893915)
LOC104883829	blue	protein MEI2-like 5 (LOC104883829)
LOC104894300	blue	protein MICRORCHIDIA 6 (LOC104894300)
LOC104895562	blue	protein MID1-COMPLEMENTING ACTIVITY 1 (LOC104895562)
LOC104895444	blue	protein MKS1 (LOC104895444)
LOC104889543	blue	protein NAR1 (LOC104889543)
LOC104907075	blue	protein NDR1-like (LOC104907075)
LOC104896935	blue	protein NLP9 (LOC104896935)
LOC104891883	blue	protein NOI4 (LOC104891883)
LOC104885211	blue	protein NRT1/ PTR FAMILY 1.2 (LOC104885211)
LOC104894119	blue	protein NRT1/ PTR FAMILY 2.11 (LOC104894119)
LOC104897913	blue	protein NRT1/ PTR FAMILY 5.10 (LOC104897913)
LOC104908592	blue	protein NRT1/ PTR FAMILY 5.8 (LOC104908592)
LOC104892943	blue	protein NRT1/ PTR FAMILY 7.3 (LOC104892943)
LOC104895286	blue	protein NRT1/ PTR FAMILY 8.3 (LOC104895286)
LOC104888129	blue	protein NTM1-like 9 (LOC104888129)
LOC104895260	blue	protein NUCLEAR FUSION DEFECTIVE 4 (LOC104895260)
LOC104883135	blue	protein OXIDATIVE STRESS 3 LIKE 2 (LOC104883135)
LOC104892218	blue	protein PAM71, chloroplastic (LOC104892218)
LOC104892716	blue	protein PARTING DANCERS homolog (LOC104892716)
LOC104882820	blue	protein PHLOEM PROTEIN 2-LIKE A1 (LOC104882820)
LOC104909063	blue	protein phosphatase 2C 50 (LOC104909063)
LOC104891996	blue	protein PHOSPHATE-INDUCED 1 (LOC104891996)
LOC104889713	blue	protein PHOTOPERIOD-INDEPENDENT EARLY FLOWERING 1 (LOC104889713)
LOC104904900	blue	protein RAE1 (LOC104904900)
LOC104883658	blue	protein REDUCED WALL ACETYLATION 3 (LOC104883658)
LOC104904331	blue	protein RER1B (LOC104904331)
LOC104884228	blue	protein REVERSION-TO-ETHYLENE SENSITIVITY1 (LOC104884228)
LOC104897001	blue	protein root UVB sensitive 6 (LOC104897001)
LOC104891264	blue	protein SET DOMAIN GROUP 40 (LOC104891264)
LOC104895515	blue	protein SKIP34 (LOC104895515)
LOC104892524	blue	protein SODIUM POTASSIUM ROOT DEFECTIVE 1 (LOC104892524)
LOC104902911	blue	protein SOSEKI 3 (LOC104902911)
LOC104894563	blue	protein SPIRRIG (LOC104894563)
LOC104898964	blue	protein SRC2 (LOC104898964)
LOC104909085	blue	protein STRUBBELIG-RECEPTOR FAMILY 3 (LOC104909085)
LOC104900334	blue	protein SUPPRESSOR OF K(+) TRANSPORT GROWTH DEFECT 1 (LOC104900334)
LOC104902438	blue	protein SUPPRESSOR OF MAX2 1 (LOC104902438)
LOC104905844	blue	protein SWEETIE (LOC104905844)
LOC104903401	blue	protein SYM1 (LOC104903401)
LOC104907652	blue	protein tfg-1 (LOC104907652)
LOC104888867	blue	protein THYLAKOID ASSEMBLY 8-like, chloroplastic (LOC104888867)
LOC104900268	blue	protein TIC110, chloroplastic (LOC104900268)
LOC104901654	blue	protein TIFY 10b (LOC104901654)
LOC104888327	blue	protein timeless homolog (LOC104888327)
LOC104900069	blue	protein TOC75-3, chloroplastic (LOC104900069)
LOC104883145	blue	protein transport protein SEC13 homolog B (LOC104883145)
LOC104908018	blue	protein transport protein Sec61 subunit gamma (LOC104908018)
LOC104891997	blue	protein transport protein SFT2 (LOC104891997)
LOC104905403	blue	protein transport Sec1a (LOC104905403)
LOC104898843	blue	protein trichome birefringence-like 11 (LOC104898843)
LOC104904791	blue	protein trichome birefringence-like 12 (LOC104904791)
LOC104888330	blue	protein trichome birefringence-like 13 (LOC104888330)
LOC104890599	blue	protein trichome birefringence-like 14 (LOC104890599)
LOC104883191	blue	protein trichome birefringence-like 39 (LOC104883191)
LOC104894772	blue	protein trichome birefringence-like 6 (LOC104894772)
LOC104904109	blue	protein TRIGALACTOSYLDIACYLGLYCEROL 1, chloroplastic (LOC104904109)
LOC104904945	blue	protein unc-50 homolog (LOC104904945)
LOC104904727	blue	protein usf (LOC104904727)
LOC104892196	blue	protein WHAT'S THIS FACTOR 1 homolog, chloroplastic (LOC104892196)
LOC104888749	blue	protein WVD2-like 3 (LOC104888749)
LOC104884691	blue	protein ZINC INDUCED FACILITATOR-LIKE 1 (LOC104884691)
LOC104892504	blue	protein ZW2 (LOC104892504)
LOC104903820	blue	proteoglycan 4-like (LOC104903820)
LOC104896906	blue	PSME3-interacting protein (LOC104896906)
LOC104907986	blue	PTI1-like tyrosine-protein kinase 1 (LOC104907986)
LOC104889157	blue	pto-interacting protein 1 (LOC104889157)
LOC104892366	blue	pto-interacting protein 1 (LOC104892366)
LOC104898588	blue	purine-uracil permease NCS1 (LOC104898588)
LOC104901368	blue	putative 3,4-dihydroxy-2-butanone kinase (LOC104901368)
LOC104907107	blue	putative beta-glucosidase 41 (LOC104907107)
LOC104889388	blue	putative calcium-transporting ATPase 11, plasma membrane-type (LOC104889388)
LOC104884782	blue	putative calcium-transporting ATPase 13, plasma membrane-type (LOC104884782)
LOC104908348	blue	putative calcium-transporting ATPase 13, plasma membrane-type (LOC104908348)
LOC104909078	blue	putative calcium-transporting ATPase 13, plasma membrane-type (LOC104909078)
LOC104907339	blue	putative callose synthase 8 (LOC104907339)
LOC104903376	blue	putative cytochrome c oxidase subunit 5C-4 (LOC104903376)
LOC104885013	blue	putative disease resistance protein RGA3 (LOC104885013)
LOC104889464	blue	putative disease resistance protein RGA3 (LOC104889464)
LOC104898293	blue	putative disease resistance protein RGA3 (LOC104898293)
LOC104905533	blue	putative disease resistance protein RGA3 (LOC104905533)
LOC104889548	blue	putative disease resistance RPP13-like protein 1 (LOC104889548)
LOC104887929	blue	putative E3 ubiquitin-protein ligase XBAT35 (LOC104887929)
LOC104884585	blue	putative F-box protein At3g58860 (LOC104884585)
LOC104894258	blue	putative F-box protein PP2-B12 (LOC104894258)
LOC104889130	blue	putative germin-like protein 2-1 (LOC104889130)
LOC104907844	blue	putative glucuronosyltransferase PGSIP8 (LOC104907844)
LOC104906654	blue	putative lipase YDL109C (LOC104906654)
LOC104890188	blue	putative metallophosphoesterase At3g03305 (LOC104890188)
LOC104893083	blue	putative pentatricopeptide repeat-containing protein At3g01580 (LOC104893083)
LOC104887845	blue	putative pentatricopeptide repeat-containing protein At3g16890, mitochondrial (LOC104887845)
LOC104888887	blue	putative pentatricopeptide repeat-containing protein At3g18840 (LOC104888887)
LOC104890287	blue	putative pentatricopeptide repeat-containing protein At3g23330 (LOC104890287)
LOC104896326	blue	putative phospholipid-transporting ATPase 9 (LOC104896326)
LOC104889102	blue	putative receptor protein kinase ZmPK1 (LOC104889102)
LOC104896046	blue	putative receptor-like protein kinase At3g47110 (LOC104896046)
LOC104898698	blue	putative serine/threonine-protein kinase (LOC104898698)
LOC104907837	blue	putative serine/threonine-protein kinase (LOC104907837)
LOC104892431	blue	putative transferase At4g12130, mitochondrial (LOC104892431)
LOC104891564	blue	putative ubiquitin-conjugating enzyme E2 38 (LOC104891564)
LOC104884308	blue	PWWP domain-containing protein 5 (LOC104884308)
LOC104906695	blue	pyridoxal kinase (LOC104906695)
LOC104904547	blue	pyrophosphate-energized vacuolar membrane proton pump 1 (LOC104904547)
LOC104900580	blue	pyruvate decarboxylase 1 (LOC104900580)
LOC104892526	blue	pyruvate decarboxylase 2 (LOC104892526)
LOC104907618	blue	pyruvate dehydrogenase E1 component subunit beta, mitochondrial-like (LOC104907618)
LOC104892942	blue	pyruvate kinase isozyme G, chloroplastic (LOC104892942)
LOC104886630	blue	pyruvate kinase, cytosolic isozyme (LOC104886630)
LOC104884526	blue	quinolinate synthase, chloroplastic (LOC104884526)
LOC104887135	blue	quinone oxidoreductase-like protein 2 homolog (LOC104887135)
LOC104900811	blue	RAN GTPase-activating protein 2 (LOC104900811)
LOC104897935	blue	ran guanine nucleotide release factor (LOC104897935)
LOC104904958	blue	rapid alkalinization factor (LOC104904958)
LOC104883387	blue	ras guanine nucleotide exchange factor L (LOC104883387)
LOC104904921	blue	ras-related protein Rab2BV (LOC104904921)
LOC104889717	blue	ras-related protein RABA5d (LOC104889717)
LOC104905255	blue	ras-related protein RABD2a (LOC104905255)
LOC104885681	blue	receptor protein kinase TMK1 (LOC104885681)
LOC104904008	blue	receptor protein kinase TMK1 (LOC104904008)
LOC104899031	blue	receptor protein-tyrosine kinase CEPR2 (LOC104899031)
LOC104893617	blue	receptor-like cytoplasmic kinase 176 (LOC104893617)
LOC104889883	blue	receptor-like kinase TMK4 (LOC104889883)
LOC104892528	blue	receptor-like protein 39 (LOC104892528)
LOC104888598	blue	receptor-like protein EIX2 (LOC104888598)
LOC104884759	blue	receptor-like protein kinase 7 (LOC104884759)
LOC104885030	blue	receptor-like protein kinase 7 (LOC104885030)
LOC104884945	blue	receptor-like protein kinase FERONIA (LOC104884945)
LOC104898131	blue	receptor-like protein kinase FERONIA (LOC104898131)
LOC104900190	blue	receptor-like protein kinase HERK 1 (LOC104900190)
LOC104900621	blue	receptor-like protein kinase HSL1 (LOC104900621)
LOC104904957	blue	REF/SRPP-like protein At3g05500 (LOC104904957)
LOC104898010	blue	regulator of nonsense transcripts UPF3 (LOC104898010)
LOC104896610	blue	repressor of RNA polymerase III transcription MAF1 homolog (LOC104896610)
LOC104890306	blue	respiratory burst oxidase homolog protein B (LOC104890306)
LOC104902536	blue	reticulocalbin-2 (LOC104902536)
LOC104908272	blue	reticulon-like protein B12 (LOC104908272)
LOC104887642	blue	reticulon-like protein B16 (LOC104887642)
LOC109134770	blue	retrovirus-related Pol polyprotein from transposon RE1 (LOC109134770)
LOC104882861	blue	retrovirus-related Pol polyprotein from transposon TNT 1-94 (LOC104882861)
LOC104907916	blue	rho GTPase-activating protein gacHH (LOC104907916)
LOC104892329	blue	RHOMBOID-like protein 2 (LOC104892329)
LOC104890211	blue	riboflavin biosynthesis protein PYRR, chloroplastic (LOC104890211)
LOC104905206	blue	ribose-phosphate pyrophosphokinase 1 (LOC104905206)
LOC104897275	blue	ribose-phosphate pyrophosphokinase 3, mitochondrial (LOC104897275)
LOC104886769	blue	ribosomal protein S2, mitochondrial (LOC104886769)
LOC104902381	blue	ribosomal RNA processing protein 1 homolog (LOC104902381)
LOC104899885	blue	ribosome assembly protein 1 (LOC104899885)
LOC104906059	blue	ribulose bisphosphate carboxylase small subunit, chloroplastic 1 (LOC104906059)
LOC104906081	blue	ribulose bisphosphate carboxylase small subunit, chloroplastic 1 (LOC104906081)
LOC104897728	blue	RING finger protein 10 (LOC104897728)
LOC104904420	blue	RING-H2 finger protein ATL65 (LOC104904420)
LOC104903400	blue	RING-H2 finger protein ATL68 (LOC104903400)
LOC104894254	blue	RING-H2 finger protein ATL74 (LOC104894254)
LOC104904281	blue	RING-H2 finger protein ATL74 (LOC104904281)
LOC104895455	blue	RING-H2 finger protein ATL78 (LOC104895455)
LOC104895457	blue	RING-H2 finger protein ATL78 (LOC104895457)
LOC104895614	blue	RING-H2 finger protein ATL78 (LOC104895614)
LOC104900954	blue	RING-H2 finger protein ATL80 (LOC104900954)
LOC104888178	blue	RNA demethylase ALKBH9B (LOC104888178)
LOC104903954	blue	RNA N6-adenosine-methyltransferase mettl16 (LOC104903954)
LOC104897474	blue	RNA polymerase II C-terminal domain phosphatase-like 3 (LOC104897474)
LOC104890758	blue	RNA polymerase II-associated protein 3 (LOC104890758)
LOC104888292	blue	RNA polymerase sigma factor sigE, chloroplastic/mitochondrial (LOC104888292)
LOC104890402	blue	RNA pseudouridine synthase 1 (LOC104890402)
LOC104893851	blue	RNA pseudouridine synthase 7 (LOC104893851)
LOC104901733	blue	RNA-binding protein 1 (LOC104901733)
LOC104893395	blue	root phototropism protein 2 (LOC104893395)
LOC104889798	blue	RPM1-interacting protein 4 (LOC104889798)
LOC104888526	blue	ruBisCO large subunit-binding protein subunit beta, chloroplastic (LOC104888526)
LOC104904761	blue	ruBisCO large subunit-binding protein subunit beta, chloroplastic (LOC104904761)
LOC104894969	blue	ruvB-like 2 (LOC104894969)
LOC104896306	blue	S-adenosylmethionine decarboxylase proenzyme (LOC104896306)
LOC104901756	blue	S-adenosylmethionine decarboxylase proenzyme (LOC104901756)
LOC104890646	blue	S-adenosylmethionine synthase 1 (LOC104890646)
LOC104895599	blue	salicylic acid-binding protein 2-like (LOC104895599)
LOC104900498	blue	SAP30-binding protein (LOC104900498)
LOC104905710	blue	scarecrow-like protein 1 (LOC104905710)
LOC104891820	blue	scarecrow-like protein 21 (LOC104891820)
LOC104900825	blue	scarecrow-like protein 21 (LOC104900825)
LOC104907103	blue	scarecrow-like protein 21 (LOC104907103)
LOC104890059	blue	scarecrow-like protein 3 (LOC104890059)
LOC109133554	blue	scarecrow-like protein 30 (LOC109133554)
LOC104888390	blue	scarecrow-like protein 8 (LOC104888390)
LOC104890914	blue	sec-independent protein translocase protein TATA, chloroplastic (LOC104890914)
LOC104888520	blue	sec-independent protein translocase protein TATB, chloroplastic (LOC104888520)
LOC104896640	blue	sec-independent protein translocase protein TATC, chloroplastic (LOC104896640)
LOC104888550	blue	seipin-2 (LOC104888550)
LOC104892501	blue	selT-like protein (LOC104892501)
LOC104891296	blue	serine acetyltransferase 5 (LOC104891296)
LOC104893903	blue	serine carboxypeptidase-like 45 (LOC104893903)
LOC104906015	blue	serine/arginine-rich splicing factor RSZ22A (LOC104906015)
LOC104892418	blue	serine/arginine-rich splicing factor SC35 (LOC104892418)
LOC104900697	blue	serine/threonine/tyrosine-protein kinase HT1 (LOC104900697)
LOC104891490	blue	serine/threonine-protein kinase 26 (LOC104891490)
LOC104886600	blue	serine/threonine-protein kinase 38 (LOC104886600)
LOC104897157	blue	serine/threonine-protein kinase AFC2 (LOC104897157)
LOC104894170	blue	serine/threonine-protein kinase AtPK2/AtPK19 (LOC104894170)
LOC104898133	blue	serine/threonine-protein kinase AtPK2/AtPK19 (LOC104898133)
LOC104887637	blue	serine/threonine-protein kinase BSK3 (LOC104887637)
LOC104900353	blue	serine/threonine-protein kinase D6PKL1 (LOC104900353)
LOC104901285	blue	serine/threonine-protein kinase MHK (LOC104901285)
LOC104894778	blue	serine/threonine-protein kinase PBL36 (LOC104894778)
LOC104898687	blue	serine/threonine-protein kinase PCRK1 (LOC104898687)
LOC104903792	blue	serine/threonine-protein kinase PEPKR2 (LOC104903792)
LOC104899748	blue	serine/threonine-protein kinase RIPK (LOC104899748)
LOC104904433	blue	serine/threonine-protein kinase SMG1 (LOC104904433)
LOC104886796	blue	serine/threonine-protein kinase STY13 (LOC104886796)
LOC104899893	blue	serine/threonine-protein kinase TOUSLED (LOC104899893)
LOC104894716	blue	serine/threonine-protein kinase tricornered (LOC104894716)
LOC104904240	blue	serine/threonine-protein phosphatase 6 regulatory ankyrin repeat subunit B (LOC104904240)
LOC104896749	blue	serine/threonine-protein phosphatase 7 long form homolog (LOC104896749)
LOC104887954	blue	serine/threonine-protein phosphatase PP1 isozyme 2 (LOC104887954)
LOC104890329	blue	serine/threonine-protein phosphatase PP1 isozyme 9 (LOC104890329)
LOC104891723	blue	shematrin-like protein 2 (LOC104891723)
LOC104895378	blue	signal recognition particle receptor subunit alpha (LOC104895378)
LOC104892868	blue	single-stranded DNA-binding protein WHY2, mitochondrial (LOC104892868)
LOC104894907	blue	skin secretory protein xP2 (LOC104894907)
LOC104888528	blue	SKP1-like protein 21 (LOC104888528)
LOC104907853	blue	small heat shock protein, chloroplastic (LOC104907853)
LOC104898842	blue	small nuclear ribonucleoprotein SmD1a (LOC104898842)
LOC104891717	blue	small ubiquitin-related modifier 1 (LOC104891717)
LOC104899526	blue	small ubiquitin-related modifier 2 (LOC104899526)
LOC104885046	blue	sm-like protein LSM5 (LOC104885046)
LOC104884911	blue	sm-like protein LSM8 (LOC104884911)
LOC104905730	blue	sm-like protein LSM8 (LOC104905730)
LOC104893973	blue	SNAP25 homologous protein SNAP33 (LOC104893973)
LOC104905956	blue	SNF2 domain-containing protein CLASSY 1 (LOC104905956)
LOC104889693	blue	snRNA-activating protein complex subunit (LOC104889693)
LOC104892651	blue	soluble inorganic pyrophosphatase 1 (LOC104892651)
LOC104906901	blue	solute carrier family 25 member 44 (LOC104906901)
LOC104884171	blue	sperm-associated antigen 1 (LOC104884171)
LOC104903905	blue	splicing factor U2af large subunit B (LOC104903905)
LOC104886806	blue	splicing factor YJU2 (LOC104886806)
LOC104895750	blue	splicing factor-like protein 1 (LOC104895750)
LOC104894364	blue	squamosa promoter-binding-like protein 1 (LOC104894364)
LOC104896985	blue	START domain-containing protein 10 (LOC104896985)
LOC104883020	blue	sterol carrier protein 2 (LOC104883020)
LOC104897551	blue	stress-associated endoplasmic reticulum protein 2 (LOC104897551)
LOC104894710	blue	structural maintenance of chromosomes protein 1 (LOC104894710)
LOC104907463	blue	structure-specific endonuclease subunit slx1 (LOC104907463)
LOC104894000	blue	subtilisin-like protease SBT3.1 (LOC104894000)
LOC104902827	blue	succinate dehydrogenase [ubiquinone] iron-sulfur subunit 2, mitochondrial (LOC104902827)
LOC104906363	blue	succinate-semialdehyde dehydrogenase, mitochondrial (LOC104906363)
LOC104899994	blue	superoxide dismutase [Fe] 3, chloroplastic (LOC104899994)
LOC104892465	blue	superoxide dismutase [Fe], chloroplastic (LOC104892465)
LOC104900799	blue	SWI/SNF complex subunit SWI3B (LOC104900799)
LOC104883225	blue	syndetin (LOC104883225)
LOC104883359	blue	syntaxin-121 (LOC104883359)
LOC104893158	blue	syntaxin-121 (LOC104893158)
LOC104888161	blue	syntaxin-121-like (LOC104888161)
LOC104889631	blue	syntaxin-52 (LOC104889631)
LOC104891765	blue	syntaxin-52 (LOC104891765)
LOC104906093	blue	TBC1 domain family member 8B (LOC104906093)
LOC104889228	blue	telomere repeat-binding factor 1 (LOC104889228)
LOC104904266	blue	telomere repeat-binding protein 3 (LOC104904266)
LOC104901398	blue	testis-expressed protein 2 (LOC104901398)
LOC104903970	blue	tetraspanin-2 (LOC104903970)
LOC104901777	blue	tetraspanin-8 (LOC104901777)
LOC104894498	blue	tetratricopeptide repeat protein 33 (LOC104894498)
LOC104889491	blue	TGACG-sequence-specific DNA-binding protein TGA-2.1 (LOC104889491)
LOC104888275	blue	thiamine-repressible mitochondrial transport protein THI74 (LOC104888275)
LOC104895098	blue	thioredoxin H1 (LOC104895098)
LOC104889143	blue	thioredoxin H-type (LOC104889143)
LOC104888985	blue	thioredoxin-like 1-1, chloroplastic (LOC104888985)
LOC104901089	blue	thioredoxin-like protein CXXS1 (LOC104901089)
LOC104895181	blue	thiosulfate sulfurtransferase 18 (LOC104895181)
LOC104906201	blue	thyroid adenoma-associated protein homolog (LOC104906201)
LOC104900101	blue	titin (LOC104900101)
LOC104890787	blue	TLC domain-containing protein At5g14285 (LOC104890787)
LOC104897632	blue	TLC domain-containing protein At5g14285 (LOC104897632)
LOC104883719	blue	TOG array regulator of axonemal microtubules protein 2 (LOC104883719)
LOC104890350	blue	topless-related protein 3 (LOC104890350)
LOC104901995	blue	topless-related protein 4 (LOC104901995)
LOC104891440	blue	TPR repeat-containing thioredoxin TTL1 (LOC104891440)
LOC104903904	blue	trafficking protein particle complex subunit 2-like protein (LOC104903904)
LOC104893570	blue	transcription factor BEE 3 (LOC104893570)
LOC104898019	blue	transcription factor BHLH089 (LOC104898019)
LOC104887964	blue	transcription factor bHLH104 (LOC104887964)
LOC104889506	blue	transcription factor bHLH106 (LOC104889506)
LOC104891529	blue	transcription factor bHLH143 (LOC104891529)
LOC104888467	blue	transcription factor bHLH147 (LOC104888467)
LOC104888990	blue	transcription factor bHLH153 (LOC104888990)
LOC104884082	blue	transcription factor bHLH18 (LOC104884082)
LOC104897819	blue	transcription factor bHLH18 (LOC104897819)
LOC104899754	blue	transcription factor bHLH47 (LOC104899754)
LOC104897484	blue	transcription factor bHLH81 (LOC104897484)
LOC104891599	blue	transcription factor bHLH94 (LOC104891599)
LOC104896141	blue	transcription factor BIM2 (LOC104896141)
LOC104903689	blue	transcription factor DIVARICATA (LOC104903689)
LOC104899839	blue	transcription factor E2FB (LOC104899839)
LOC104894748	blue	transcription factor GTE1 (LOC104894748)
LOC104904786	blue	transcription factor GTE2 (LOC104904786)
LOC104893910	blue	transcription factor ICE1 (LOC104893910)
LOC104889632	blue	transcription factor IIIA (LOC104889632)
LOC104907089	blue	transcription factor ILR3 (LOC104907089)
LOC104883425	blue	transcription factor MYB1 (LOC104883425)
LOC104904946	blue	transcription factor MYB44 (LOC104904946)
LOC104883142	blue	transcription factor MYBS3 (LOC104883142)
LOC104892779	blue	transcription factor MYBS3 (LOC104892779)
LOC104892909	blue	transcription factor MYC2 (LOC104892909)
LOC104898689	blue	transcription factor PCF1 (LOC104898689)
LOC104907781	blue	transcription factor SRM1 (LOC104907781)
LOC104906360	blue	transcription initiation factor IIE subunit alpha (LOC104906360)
LOC104882995	blue	transcription initiation factor IIF subunit alpha (LOC104882995)
LOC104887253	blue	transcription initiation factor TFIID subunit 8 (LOC104887253)
LOC104890765	blue	transcription initiation factor TFIID subunit 9 (LOC104890765)
LOC104904279	blue	transcription termination factor MTERF2, chloroplastic-like (LOC104904279)
LOC104895528	blue	trans-Golgi network-localized SYP41-interacting protein 1 (LOC104895528)
LOC104903437	blue	translation initiation factor IF-2 (LOC104903437)
LOC104905826	blue	translation initiation factor IF-2 (LOC104905826)
LOC104890318	blue	translationally-controlled tumor protein homolog (LOC104890318)
LOC104896720	blue	transmembrane emp24 domain-containing protein p24delta3 (LOC104896720)
LOC104903264	blue	transmembrane protein 209 (LOC104903264)
LOC104904431	blue	transmembrane protein 45A (LOC104904431)
LOC104893082	blue	transmembrane protein 45B (LOC104893082)
LOC104908593	blue	transmembrane protein 45B (LOC104908593)
LOC104889439	blue	triacylglycerol lipase SDP1 (LOC104889439)
LOC104904658	blue	trihelix transcription factor ASIL1 (LOC104904658)
LOC104892498	blue	trihelix transcription factor GT-3b (LOC104892498)
LOC104893135	blue	trihelix transcription factor GT-3b (LOC104893135)
LOC104903984	blue	triosephosphate isomerase, chloroplastic (LOC104903984)
LOC104888547	blue	tripeptidyl-peptidase 2 (LOC104888547)
LOC104903713	blue	tRNA (adenine(58)-N(1))-methyltransferase catalytic subunit TRMT61A (LOC104903713)
LOC104905394	blue	tRNA 2'-phosphotransferase 1 (LOC104905394)
LOC104907829	blue	tRNA-dihydrouridine(20/20a) synthase (LOC104907829)
LOC104903637	blue	tryptamine 5-hydroxylase (LOC104903637)
LOC104894586	blue	tryptophan synthase alpha chain (LOC104894586)
LOC104886621	blue	tubulin gamma-2 chain (LOC104886621)
LOC104889461	blue	two-component response regulator ARR9 (LOC104889461)
LOC104883152	blue	two-component response regulator ORR24 (LOC104883152)
LOC104887527	blue	two-component response regulator ORR9 (LOC104887527)
LOC104892971	blue	two-component response regulator-like APRR2 (LOC104892971)
LOC104907621	blue	type I inositol polyphosphate 5-phosphatase 10 (LOC104907621)
LOC104905317	blue	type III polyketide synthase A (LOC104905317)
LOC104884267	blue	U11/U12 small nuclear ribonucleoprotein 35 kDa protein (LOC104884267)
LOC104887676	blue	U3 small nucleolar RNA-associated protein 25 homolog (LOC104887676)
LOC104901649	blue	ubiquinone biosynthesis protein COQ9-B, mitochondrial (LOC104901649)
LOC104895483	blue	ubiquitin carboxyl-terminal hydrolase 27 (LOC104895483)
LOC104899874	blue	ubiquitin carboxyl-terminal hydrolase 8 (LOC104899874)
LOC104903813	blue	ubiquitin domain-containing protein DSK2b (LOC104903813)
LOC104904247	blue	ubiquitin fusion degradation protein 1 homolog (LOC104904247)
LOC104893882	blue	ubiquitin-conjugating enzyme E2 27 (LOC104893882)
LOC104886653	blue	ubiquitin-conjugating enzyme E2 28 (LOC104886653)
LOC104903925	blue	ubiquitin-conjugating enzyme E2 28 (LOC104903925)
LOC104888424	blue	ubiquitin-conjugating enzyme E2 32 (LOC104888424)
LOC104883715	blue	ubiquitin-like-specific protease ESD4 (LOC104883715)
LOC104887545	blue	U-box domain-containing protein 11 (LOC104887545)
LOC104900131	blue	U-box domain-containing protein 13 (LOC104900131)
LOC104883815	blue	U-box domain-containing protein 14 (LOC104883815)
LOC104882805	blue	U-box domain-containing protein 17 (LOC104882805)
LOC104894251	blue	U-box domain-containing protein 19 (LOC104894251)
LOC104904112	blue	U-box domain-containing protein 26 (LOC104904112)
LOC104895459	blue	U-box domain-containing protein 27 (LOC104895459)
LOC104899939	blue	U-box domain-containing protein 44 (LOC104899939)
LOC104901082	blue	U-box domain-containing protein 44 (LOC104901082)
LOC104895041	blue	U-box domain-containing protein 5 (LOC104895041)
LOC104887625	blue	U-box domain-containing protein 62 (LOC104887625)
LOC104883022	blue	U-box domain-containing protein 8 (LOC104883022)
LOC104893372	blue	UDP-arabinose 4-epimerase 1 (LOC104893372)
LOC104906012	blue	UDP-galactose/UDP-glucose transporter 7 (LOC104906012)
LOC104892143	blue	UDP-glucose 4-epimerase GEPI48 (LOC104892143)
LOC104893967	blue	UDP-glucose 6-dehydrogenase 1 (LOC104893967)
LOC104902705	blue	UDP-glucose 6-dehydrogenase 1 (LOC104902705)
LOC104901768	blue	UDP-glucuronate 4-epimerase 1 (LOC104901768)
LOC104898788	blue	UDP-glucuronic acid decarboxylase 1 (LOC104898788)
LOC104894471	blue	UDP-glycosyltransferase 74G1 (LOC104894471)
LOC104889728	blue	UDP-glycosyltransferase 75C1 (LOC104889728)
LOC104888344	blue	UDP-glycosyltransferase 88B1 (LOC104888344)
LOC104888443	blue	UDP-glycosyltransferase 88B1 (LOC104888443)
LOC104896148	blue	UDP-glycosyltransferase 89A2 (LOC104896148)
LOC104908365	blue	UDP-glycosyltransferase 89B2 (LOC104908365)
LOC104884889	blue	UDP-N-acetylglucosamine transporter UGNT1 (LOC104884889)
LOC104882951	blue	uncharacterized LOC104882951 (LOC104882951)
LOC104882974	blue	uncharacterized LOC104882974 (LOC104882974)
LOC104883443	blue	uncharacterized LOC104883443 (LOC104883443)
LOC104883783	blue	uncharacterized LOC104883783 (LOC104883783)
LOC104883821	blue	uncharacterized LOC104883821 (LOC104883821)
LOC104883949	blue	uncharacterized LOC104883949 (LOC104883949)
LOC104884129	blue	uncharacterized LOC104884129 (LOC104884129)
LOC104884252	blue	uncharacterized LOC104884252 (LOC104884252)
LOC104884285	blue	uncharacterized LOC104884285 (LOC104884285)
LOC104884394	blue	uncharacterized LOC104884394 (LOC104884394)
LOC104884418	blue	uncharacterized LOC104884418 (LOC104884418)
LOC104884611	blue	uncharacterized LOC104884611 (LOC104884611)
LOC104884653	blue	uncharacterized LOC104884653 (LOC104884653)
LOC104885009	blue	uncharacterized LOC104885009 (LOC104885009)
LOC104885074	blue	uncharacterized LOC104885074 (LOC104885074)
LOC104885195	blue	uncharacterized LOC104885195 (LOC104885195)
LOC104885449	blue	uncharacterized LOC104885449 (LOC104885449)
LOC104886251	blue	uncharacterized LOC104886251 (LOC104886251)
LOC104886269	blue	uncharacterized LOC104886269 (LOC104886269)
LOC104886418	blue	uncharacterized LOC104886418 (LOC104886418)
LOC104886504	blue	uncharacterized LOC104886504 (LOC104886504)
LOC104886584	blue	uncharacterized LOC104886584 (LOC104886584)
LOC104887230	blue	uncharacterized LOC104887230 (LOC104887230)
LOC104887417	blue	uncharacterized LOC104887417 (LOC104887417)
LOC104887544	blue	uncharacterized LOC104887544 (LOC104887544)
LOC104887647	blue	uncharacterized LOC104887647 (LOC104887647)
LOC104887885	blue	uncharacterized LOC104887885 (LOC104887885)
LOC104888727	blue	uncharacterized LOC104888727 (LOC104888727)
LOC104888825	blue	uncharacterized LOC104888825 (LOC104888825)
LOC104888860	blue	uncharacterized LOC104888860 (LOC104888860)
LOC104889070	blue	uncharacterized LOC104889070 (LOC104889070)
LOC104889087	blue	uncharacterized LOC104889087 (LOC104889087)
LOC104889447	blue	uncharacterized LOC104889447 (LOC104889447)
LOC104889470	blue	uncharacterized LOC104889470 (LOC104889470)
LOC104889676	blue	uncharacterized LOC104889676 (LOC104889676)
LOC104889813	blue	uncharacterized LOC104889813 (LOC104889813)
LOC104889943	blue	uncharacterized LOC104889943 (LOC104889943)
LOC104890114	blue	uncharacterized LOC104890114 (LOC104890114)
LOC104890117	blue	uncharacterized LOC104890117 (LOC104890117)
LOC104890504	blue	uncharacterized LOC104890504 (LOC104890504)
LOC104890660	blue	uncharacterized LOC104890660 (LOC104890660)
LOC104890739	blue	uncharacterized LOC104890739 (LOC104890739)
LOC104890786	blue	uncharacterized LOC104890786 (LOC104890786)
LOC104890798	blue	uncharacterized LOC104890798 (LOC104890798)
LOC104891206	blue	uncharacterized LOC104891206 (LOC104891206)
LOC104891386	blue	uncharacterized LOC104891386 (LOC104891386)
LOC104891806	blue	uncharacterized LOC104891806 (LOC104891806)
LOC104892146	blue	uncharacterized LOC104892146 (LOC104892146)
LOC104892259	blue	uncharacterized LOC104892259 (LOC104892259)
LOC104892499	blue	uncharacterized LOC104892499 (LOC104892499)
LOC104892545	blue	uncharacterized LOC104892545 (LOC104892545)
LOC104892731	blue	uncharacterized LOC104892731 (LOC104892731)
LOC104892921	blue	uncharacterized LOC104892921 (LOC104892921)
LOC104892945	blue	uncharacterized LOC104892945 (LOC104892945)
LOC104893070	blue	uncharacterized LOC104893070 (LOC104893070)
LOC104893138	blue	uncharacterized LOC104893138 (LOC104893138)
LOC104893347	blue	uncharacterized LOC104893347 (LOC104893347)
LOC104893382	blue	uncharacterized LOC104893382 (LOC104893382)
LOC104893399	blue	uncharacterized LOC104893399 (LOC104893399)
LOC104893608	blue	uncharacterized LOC104893608 (LOC104893608)
LOC104893642	blue	uncharacterized LOC104893642 (LOC104893642)
LOC104894361	blue	uncharacterized LOC104894361 (LOC104894361)
LOC104894430	blue	uncharacterized LOC104894430 (LOC104894430)
LOC104894639	blue	uncharacterized LOC104894639 (LOC104894639)
LOC104895144	blue	uncharacterized LOC104895144 (LOC104895144)
LOC104895685	blue	uncharacterized LOC104895685 (LOC104895685)
LOC104895724	blue	uncharacterized LOC104895724 (LOC104895724)
LOC104896484	blue	uncharacterized LOC104896484 (LOC104896484)
LOC104896814	blue	uncharacterized LOC104896814 (LOC104896814)
LOC104897027	blue	uncharacterized LOC104897027 (LOC104897027)
LOC104897355	blue	uncharacterized LOC104897355 (LOC104897355)
LOC104897533	blue	uncharacterized LOC104897533 (LOC104897533)
LOC104897545	blue	uncharacterized LOC104897545 (LOC104897545)
LOC104898002	blue	uncharacterized LOC104898002 (LOC104898002)
LOC104898226	blue	uncharacterized LOC104898226 (LOC104898226)
LOC104898564	blue	uncharacterized LOC104898564 (LOC104898564)
LOC104898761	blue	uncharacterized LOC104898761 (LOC104898761)
LOC104898930	blue	uncharacterized LOC104898930 (LOC104898930)
LOC104899045	blue	uncharacterized LOC104899045 (LOC104899045)
LOC104899252	blue	uncharacterized LOC104899252 (LOC104899252)
LOC104899306	blue	uncharacterized LOC104899306 (LOC104899306)
LOC104899316	blue	uncharacterized LOC104899316 (LOC104899316)
LOC104899635	blue	uncharacterized LOC104899635 (LOC104899635)
LOC104899811	blue	uncharacterized LOC104899811 (LOC104899811)
LOC104899898	blue	uncharacterized LOC104899898 (LOC104899898)
LOC104900030	blue	uncharacterized LOC104900030 (LOC104900030)
LOC104900538	blue	uncharacterized LOC104900538 (LOC104900538)
LOC104900779	blue	uncharacterized LOC104900779 (LOC104900779)
LOC104900991	blue	uncharacterized LOC104900991 (LOC104900991)
LOC104901283	blue	uncharacterized LOC104901283 (LOC104901283)
LOC104901725	blue	uncharacterized LOC104901725 (LOC104901725)
LOC104902152	blue	uncharacterized LOC104902152 (LOC104902152)
LOC104902183	blue	uncharacterized LOC104902183 (LOC104902183)
LOC104902527	blue	uncharacterized LOC104902527 (LOC104902527)
LOC104902680	blue	uncharacterized LOC104902680 (LOC104902680)
LOC104903445	blue	uncharacterized LOC104903445 (LOC104903445)
LOC104903485	blue	uncharacterized LOC104903485 (LOC104903485)
LOC104903600	blue	uncharacterized LOC104903600 (LOC104903600)
LOC104904034	blue	uncharacterized LOC104904034 (LOC104904034)
LOC104904100	blue	uncharacterized LOC104904100 (LOC104904100)
LOC104904169	blue	uncharacterized LOC104904169 (LOC104904169)
LOC104904194	blue	uncharacterized LOC104904194 (LOC104904194)
LOC104904280	blue	uncharacterized LOC104904280 (LOC104904280)
LOC104904709	blue	uncharacterized LOC104904709 (LOC104904709)
LOC104904787	blue	uncharacterized LOC104904787 (LOC104904787)
LOC104904982	blue	uncharacterized LOC104904982 (LOC104904982)
LOC104905207	blue	uncharacterized LOC104905207 (LOC104905207)
LOC104905314	blue	uncharacterized LOC104905314 (LOC104905314)
LOC104905415	blue	uncharacterized LOC104905415 (LOC104905415)
LOC104905870	blue	uncharacterized LOC104905870 (LOC104905870)
LOC104906184	blue	uncharacterized LOC104906184 (LOC104906184)
LOC104906416	blue	uncharacterized LOC104906416 (LOC104906416)
LOC104906439	blue	uncharacterized LOC104906439 (LOC104906439)
LOC104906883	blue	uncharacterized LOC104906883 (LOC104906883)
LOC104907247	blue	uncharacterized LOC104907247 (LOC104907247)
LOC104907249	blue	uncharacterized LOC104907249 (LOC104907249)
LOC104907537	blue	uncharacterized LOC104907537 (LOC104907537)
LOC104907639	blue	uncharacterized LOC104907639 (LOC104907639)
LOC104907720	blue	uncharacterized LOC104907720 (LOC104907720)
LOC104908066	blue	uncharacterized LOC104908066 (LOC104908066)
LOC104908306	blue	uncharacterized LOC104908306 (LOC104908306)
LOC104908387	blue	uncharacterized LOC104908387 (LOC104908387)
LOC104908866	blue	uncharacterized LOC104908866 (LOC104908866)
LOC104908967	blue	uncharacterized LOC104908967 (LOC104908967)
LOC104909011	blue	uncharacterized LOC104909011 (LOC104909011)
LOC109133528	blue	uncharacterized LOC109133528 (LOC109133528)
LOC109133722	blue	uncharacterized LOC109133722 (LOC109133722)
LOC109133887	blue	uncharacterized LOC109133887 (LOC109133887)
LOC109134579	blue	uncharacterized LOC109134579 (LOC109134579)
LOC109135049	blue	uncharacterized LOC109135049 (LOC109135049)
LOC109135300	blue	uncharacterized LOC109135300 (LOC109135300)
LOC109135598	blue	uncharacterized LOC109135598 (LOC109135598)
LOC104884296	blue	uncharacterized oxidoreductase At4g09670 (LOC104884296)
LOC104905549	blue	uncharacterized protein At1g28695 (LOC104905549)
LOC104891700	blue	uncharacterized protein At2g38710 (LOC104891700)
LOC104903721	blue	uncharacterized protein At2g39910 (LOC104903721)
LOC104892135	blue	uncharacterized protein At4g10930 (LOC104892135)
LOC104895280	blue	uncharacterized protein At4g15970 (LOC104895280)
LOC104891801	blue	uncharacterized protein At4g26450 (LOC104891801)
LOC104906221	blue	uncharacterized protein At5g19025 (LOC104906221)
LOC104892268	blue	uncharacterized protein DDB_G0283357 (LOC104892268)
LOC104891874	blue	uncharacterized protein HI_0703 (LOC104891874)
LOC109134607	blue	uncharacterized protein LOC109134607
LOC104891318	blue	universal stress protein A-like protein (LOC104891318)
LOC104893220	blue	universal stress protein A-like protein (LOC104893220)
LOC104891270	blue	universal stress protein PHOS34 (LOC104891270)
LOC104896433	blue	universal stress protein YxiE (LOC104896433)
LOC104887664	blue	UPF0481 protein At3g47200 (LOC104887664)
LOC104887311	blue	UPF0496 protein At3g19330 (LOC104887311)
LOC104904396	blue	UPF0496 protein At4g34320 (LOC104904396)
LOC104904461	blue	upstream activation factor subunit spp27 (LOC104904461)
LOC104888752	blue	ureidoglycolate hydrolase (LOC104888752)
LOC104884572	blue	uridylate kinase (LOC104884572)
LOC104887611	blue	vacuolar protein sorting-associated protein 2 homolog 1 (LOC104887611)
LOC104891647	blue	vacuolar protein sorting-associated protein 22 homolog 1 (LOC104891647)
LOC104894738	blue	vacuolar protein sorting-associated protein 52 A (LOC104894738)
LOC104883741	blue	vacuolar protein-sorting-associated protein 37 homolog 1 (LOC104883741)
LOC104886411	blue	vacuolar-processing enzyme (LOC104886411)
LOC104896626	blue	vacuolar-sorting protein BRO1 (LOC104896626)
LOC104898862	blue	vacuolar-sorting receptor 7 (LOC104898862)
LOC104903244	blue	vegetative cell wall protein gp1 (LOC104903244)
LOC104884742	blue	V-type proton ATPase 16 kDa proteolipid subunit (LOC104884742)
LOC104906478	blue	V-type proton ATPase subunit C (LOC104906478)
LOC104899599	blue	V-type proton ATPase subunit D (LOC104899599)
LOC104892206	blue	V-type proton ATPase subunit E (LOC104892206)
LOC104894585	blue	V-type proton ATPase subunit F (LOC104894585)
LOC104890174	blue	V-type proton ATPase subunit H (LOC104890174)
LOC104896001	blue	wall-associated receptor kinase-like 14 (LOC104896001)
LOC104904890	blue	wall-associated receptor kinase-like 6 (LOC104904890)
LOC104904891	blue	wall-associated receptor kinase-like 6 (LOC104904891)
LOC104886639	blue	WAT1-related protein At4g08300 (LOC104886639)
LOC104897285	blue	WAT1-related protein At4g08300 (LOC104897285)
LOC104889545	blue	WAT1-related protein At5g07050 (LOC104889545)
LOC104892469	blue	WAT1-related protein At5g45370 (LOC104892469)
LOC104883027	blue	WD repeat-containing protein 55 (LOC104883027)
LOC104899313	blue	WD repeat-containing protein 70 (LOC104899313)
LOC104899075	blue	WD repeat-containing protein GTS1 (LOC104899075)
LOC104899327	blue	WD repeat-containing protein WDS homolog (LOC104899327)
LOC104894895	blue	WD40 repeat-containing protein HOS15 (LOC104894895)
LOC104908397	blue	WEB family protein At3g51720 (LOC104908397)
LOC104891993	blue	WEB family protein At5g55860 (LOC104891993)
LOC104889780	blue	Werner Syndrome-like exonuclease (LOC104889780)
LOC104908093	blue	wound-induced protein 1 (LOC104908093)
LOC104888469	blue	WRKY transcription factor 23 (LOC104888469)
LOC104906019	blue	WRKY transcription factor WRKY51 (LOC104906019)
LOC104888543	blue	xanthoxin dehydrogenase (LOC104888543)
LOC104891698	blue	xylan glycosyltransferase MUCI21 (LOC104891698)
LOC104883721	blue	xyloglucan 6-xylosyltransferase 2 (LOC104883721)
LOC104906587	blue	xyloglucan galactosyltransferase XLT2 (LOC104906587)
LOC104902429	blue	xylose isomerase (LOC104902429)
LOC104905375	blue	ycf20-like protein (LOC104905375)
LOC104890922	blue	zeta-carotene desaturase, chloroplastic/chromoplastic (LOC104890922)
LOC104898386	blue	zinc finger A20 and AN1 domain-containing stress-associated protein 4 (LOC104898386)
LOC104892407	blue	zinc finger A20 and AN1 domain-containing stress-associated protein 7 (LOC104892407)
LOC104883887	blue	zinc finger AN1 and C2H2 domain-containing stress-associated protein 11 (LOC104883887)
LOC104884741	blue	zinc finger CCCH domain-containing protein 1 (LOC104884741)
LOC104902839	blue	zinc finger CCCH domain-containing protein 2 (LOC104902839)
LOC104902350	blue	zinc finger CCCH domain-containing protein 20 (LOC104902350)
LOC104903273	blue	zinc finger CCCH domain-containing protein 29 (LOC104903273)
LOC104902070	blue	zinc finger CCCH domain-containing protein 32 (LOC104902070)
LOC104907242	blue	zinc finger CCCH domain-containing protein 41 (LOC104907242)
LOC104890925	blue	zinc finger CCCH domain-containing protein 43 (LOC104890925)
LOC104906419	blue	zinc finger CCCH domain-containing protein 48 (LOC104906419)
LOC104887442	blue	zinc finger CCCH domain-containing protein 53 (LOC104887442)
LOC104906002	blue	zinc finger protein CONSTANS-LIKE 4 (LOC104906002)
LOC104888257	blue	zinc finger protein CONSTANS-LIKE 7 (LOC104888257)
LOC104895885	blue	zinc finger protein GAI-ASSOCIATED FACTOR 1 (LOC104895885)
LOC104901462	blue	zinc finger protein ZAT10 (LOC104901462)
LOC104900166	blue	zinc finger protein ZAT12 (LOC104900166)
LOC104901465	blue	zinc finger protein-like 1 homolog (LOC104901465)
LOC104891837	blue	zinc transporter 11 (LOC104891837)
LOC104884142	blue	#N/A
LOC104884979	blue	#N/A
LOC104885346	blue	#N/A
LOC104885385	blue	#N/A
LOC104885894	blue	#N/A
LOC104886126	blue	#N/A
LOC104886239	blue	#N/A
LOC104886853	blue	#N/A
LOC104887474	blue	#N/A
LOC104887844	blue	#N/A
LOC104888869	blue	#N/A
LOC104889809	blue	#N/A
LOC104891454	blue	#N/A
LOC104892674	blue	#N/A
LOC104894124	blue	#N/A
LOC104895192	blue	#N/A
LOC104895193	blue	#N/A
LOC104895501	blue	#N/A
LOC104895817	blue	#N/A
LOC104895818	blue	#N/A
LOC104896290	blue	#N/A
LOC104896891	blue	#N/A
LOC104899379	blue	#N/A
LOC104899386	blue	#N/A
LOC104899401	blue	#N/A
LOC104900277	blue	#N/A
LOC104902833	blue	#N/A
LOC104904888	blue	#N/A
LOC104906415	blue	#N/A
LOC104908427	blue	#N/A
LOC109133754	blue	#N/A
LOC109134954	blue	#N/A
LOC109135289	blue	#N/A
LOC109135711	blue	#N/A
LOC109136094	blue	#N/A
LOC109136101	blue	#N/A
